# Supplementary material for: Daily occupational exposure in swine farm alters human skin microbiota and antibiotic resistome
Source: Imeta. 2024 Jan 1;3(1):e158. doi: 10.1002/imt2.158 (PMC10989081; doi:10.1002/imt2.158)
Supplement: Supplementary file 1 — Figure S1. Changes in microbial diversity (Simpson index) of samples from groups Fh and Ns of two cohorts (A: Farmers and B: Students) at T‐1, T1, and T2. p values marked in red mean are less than 0.05. Figure S2. Changes in the relative abundance of significantly varied species. Figure S3. Strain level analysis showing the relationships for human skin and environmental metagenome. Figure S4. Strain level analysis showing the relationships for human skin and environmental metagenome. Figure S5. The alteration of antibiotic resistome structure and diversity across time points. Figure S6. Antibiotic resistome structure in nasal vestibular skin was influenced by occupational exposure. [file IMT2-3-e158-s002.xlsx]

## Sheet: Table S1
Table S1. Summary information about the questionnaire.
	Student (n = 11)	Worker (n = 11)
Age, years	25±3	45±10
Working period (per day), hours	5-10	12
Living on swine farm (Y/N)	/	11/0
Exposure to antibiotics at work(Y/N)	9/2	11/0
Apply skin care products(Y/N)	1/10	0/11
Suffer from nasal diseases such as allergic rhinitis(Y/N)	2/9	2/9
Suffer from skin diseases such as dermatitis(Y/N)	0/11	0/11
Having wounds on skin or nasal cavity(Y/N)	0/11	1/10
Antibiotic medication on skin and nasal cavity(Y/N)	0/11	0/11
Keep a pet(Y/N)	1/10	0/11
Dietary habits
Alcohol(Y/N)	9/2	4/7
Spicy(Y/N)	4/7	2/9
Meat(Y/N)	8/3	9/2

## Sheet: Table S2
Table S2. Shared mobile ARGs and associated MGEs found within human skin and environmental samples.
Sample	Sample Source	Time Point	ORFName	ContigName	ARG/MGE	Start (bp)	End (bp)	Direction
ZGS1	Human Forehead	T-1	k141_125167_2	k141_125167	qacEdelta1	685	1032	1
ZGS1	Human Forehead	T-1	k141_125167_3	k141_125167	sul1	1026	1865	1
ZGS1	Human Forehead	T-1	k141_125167_6	k141_125167	IS6100_aa1	2841	3605	1
ZAS1	Human Forehead	T-1	k141_14464_3	k141_14464	IS431R_aa1	1970	2644	1
ZAS1	Human Forehead	T-1	k141_14464_4	k141_14464	AAC(6')-Ie-APH(2'')-Ia	2811	4250	-1
ZAS1	Human Forehead	T-1	k141_14464_6	k141_14464	IS256_aa1	4700	5872	-1
ZBS1	Human Forehead	T-1	k141_25007_2	k141_25007	ISEc59_aa1	164	916	1
ZBS1	Human Forehead	T-1	k141_25007_3	k141_25007	APH(4)-Ia	1338	2363	-1
ZBS1	Human Forehead	T-1	k141_25007_5	k141_25007	AAC(3)-IV	2592	3395	-1
ZDS1	Human Forehead	T-1	k141_2815_1	k141_2815	IS256_aa1	293	1465	1
ZDS1	Human Forehead	T-1	k141_2815_3	k141_2815	AAC(6')-Ie-APH(2'')-Ia	1915	3354	1
ZKS1	Human Forehead	T-1	k141_42405_1	k141_42405	ErmF	51	851	-1
ZKS1	Human Forehead	T-1	k141_42405_2	k141_42405	IS4351_aa1	1076	1372	1
ZBS1	Human Forehead	T-1	k141_55292_2	k141_55292	tet(W)	1556	3475	-1
ZBS1	Human Forehead	T-1	k141_55292_4	k141_55292	ISCx1_aa1	4479	5069	1
ZBS1	Human Forehead	T-1	k141_57972_1	k141_57972	IS431L_aa1	3	92	-1
ZBS1	Human Forehead	T-1	k141_57972_2	k141_57972	ErmT	392	1126	-1
ZBS1	Human Forehead	T-1	k141_62979_1	k141_62979	poxtA	995	2623	1
ZBS1	Human Forehead	T-1	k141_62979_2	k141_62979	IS1216E_aa1	2677	3357	1
ZCS2	Human Forehead	T1	k141_12619_3	k141_12619	msrE	1950	3425	1
ZCS2	Human Forehead	T1	k141_12619_4	k141_12619	mphE	3481	4365	1
ZCS2	Human Forehead	T1	k141_12619_5	k141_12619	ISAlw3_aa1	4598	5299	-1
ZJS2	Human Forehead	T1	k141_12966_3	k141_12966	qacEdelta1	2203	2550	1
ZJS2	Human Forehead	T1	k141_12966_4	k141_12966	sul1	2544	3383	1
ZJS2	Human Forehead	T1	k141_12966_7	k141_12966	IS6100_aa1	4518	4580	1
ZIS2	Human Forehead	T1	k141_133849_1	k141_133849	IS1216E_aa1	2	655	-1
ZIS2	Human Forehead	T1	k141_133849_2	k141_133849	poxtA	709	2337	-1
ZCS2	Human Forehead	T1	k141_138265_1	k141_138265	ISMlu5_aa1	1	132	1
ZCS2	Human Forehead	T1	k141_138265_4	k141_138265	sul1	1032	1871	-1
ZCS2	Human Forehead	T1	k141_138265_5	k141_138265	qacEdelta1	1865	2212	-1
ZCS2	Human Forehead	T1	k141_138265_6	k141_138265	aadA9	2376	3275	-1
ZCS2	Human Forehead	T1	k141_150606_1	k141_150606	AAC(6')-Ie-APH(2'')-Ia	207	1646	-1
ZCS2	Human Forehead	T1	k141_150606_3	k141_150606	IS256_aa1	2096	2926	-1
ZGS2	Human Forehead	T1	k141_156948_1	k141_156948	ISS1W_aa1	1	66	-1
ZGS2	Human Forehead	T1	k141_156948_2	k141_156948	poxtA	120	1748	-1
ZHS2	Human Forehead	T1	k141_157842_3	k141_157842	ISBbi1_aa1	870	1778	-1
ZHS2	Human Forehead	T1	k141_157842_5	k141_157842	tet(X)	2590	3726	-1
ZBS2	Human Forehead	T1	k141_159909_2	k141_159909	cfrA	573	1622	-1
ZBS2	Human Forehead	T1	k141_159909_4	k141_159909	ISSau9_aa2	2199	2951	-1
ZBS2	Human Forehead	T1	k141_159909_5	k141_159909	ISSau9_aa1	2944	4491	-1
ZAS2	Human Forehead	T1	k141_16719_3	k141_16719	cfrA	1274	2323	-1
ZAS2	Human Forehead	T1	k141_16719_5	k141_16719	ISSau9_aa2	2900	3652	-1
ZAS2	Human Forehead	T1	k141_16719_6	k141_16719	ISSau9_aa1	3645	5192	-1
ZKS2	Human Forehead	T1	k141_182589_2	k141_182589	IS1216E_aa1	291	971	1
ZKS2	Human Forehead	T1	k141_182589_3	k141_182589	poxtA	1930	3570	1
ZKS2	Human Forehead	T1	k141_182589_4	k141_182589	ISEnfa1_aa2	3591	4271	-1
ZAS2	Human Forehead	T1	k141_196007_1	k141_196007	IS1216E_aa1	137	817	1
ZAS2	Human Forehead	T1	k141_196007_2	k141_196007	poxtA	1776	3404	1
ZAS2	Human Forehead	T1	k141_202407_1	k141_202407	APH(4)-Ia	3	362	-1
ZAS2	Human Forehead	T1	k141_202407_3	k141_202407	AAC(3)-IV	591	1394	-1
ZAS2	Human Forehead	T1	k141_202407_4	k141_202407	IS15DIV_aa1	1481	2185	1
ZAS2	Human Forehead	T1	k141_202407_5	k141_202407	Tn5393_aa3	2272	2559	1
ZAS2	Human Forehead	T1	k141_202407_6	k141_202407	Tn5393_aa2	2625	3428	1
ZAS2	Human Forehead	T1	k141_202407_7	k141_202407	Tn5393_aa1	3428	3919	1
ZFS2	Human Forehead	T1	k141_204574_2	k141_204574	ISAlw3_aa1	2484	3185	1
ZFS2	Human Forehead	T1	k141_204574_3	k141_204574	mphE	3418	4302	-1
ZFS2	Human Forehead	T1	k141_204574_4	k141_204574	msrE	4358	5833	-1
ZDS2	Human Forehead	T1	k141_2164_1	k141_2164	IS256_aa1	167	1339	1
ZDS2	Human Forehead	T1	k141_2164_3	k141_2164	AAC(6')-Ie-APH(2'')-Ia	1789	3228	1
ZAS2	Human Forehead	T1	k141_226257_2	k141_226257	IS256_aa1	739	1911	1
ZAS2	Human Forehead	T1	k141_226257_4	k141_226257	AAC(6')-Ie-APH(2'')-Ia	2361	3800	1
ZBS2	Human Forehead	T1	k141_226623_1	k141_226623	sul1	2	838	1
ZBS2	Human Forehead	T1	k141_226623_3	k141_226623	IS6100_aa1	1706	1780	1
ZJS2	Human Forehead	T1	k141_23490_1	k141_23490	AAC(3)-IV	148	924	1
ZJS2	Human Forehead	T1	k141_23490_3	k141_23490	APH(4)-Ia	1153	2178	1
ZJS2	Human Forehead	T1	k141_23490_4	k141_23490	ISEc59_aa1	2600	3352	-1
ZJS2	Human Forehead	T1	k141_23490_5	k141_23490	Tn5393_aa4	3543	4937	1
ZDS2	Human Forehead	T1	k141_25409_1	k141_25409	ISLgar4_aa1	1	60	-1
ZDS2	Human Forehead	T1	k141_25409_2	k141_25409	poxtA	108	1736	-1
ZIS2	Human Forehead	T1	k141_276982_3	k141_276982	ISEc59_aa1	2677	3429	1
ZIS2	Human Forehead	T1	k141_276982_4	k141_276982	APH(4)-Ia	3851	4876	-1
ZIS2	Human Forehead	T1	k141_276982_6	k141_276982	AAC(3)-IV	5105	5881	-1
ZIS2	Human Forehead	T1	k141_276982_7	k141_276982	IS15DIV_aa1	5995	6699	1
ZHS2	Human Forehead	T1	k141_286586_1	k141_286586	Tn5393_aa4	159	1553	-1
ZHS2	Human Forehead	T1	k141_286586_2	k141_286586	ISEc59_aa1	1744	2496	1
ZHS2	Human Forehead	T1	k141_286586_3	k141_286586	APH(4)-Ia	2918	3943	-1
ZHS2	Human Forehead	T1	k141_286586_5	k141_286586	AAC(3)-IV	4172	4975	-1
ZFS2	Human Forehead	T1	k141_290331_2	k141_290331	IS256_aa1	303	1115	1
ZFS2	Human Forehead	T1	k141_290331_4	k141_290331	AAC(6')-Ie-APH(2'')-Ia	1925	3364	1
ZBS2	Human Forehead	T1	k141_30316_2	k141_30316	ISVsa3_aa1	281	1774	-1
ZBS2	Human Forehead	T1	k141_30316_4	k141_30316	floR	2219	3460	-1
ZKS2	Human Forehead	T1	k141_339200_1	k141_339200	ISSau9_aa1	249	1796	1
ZKS2	Human Forehead	T1	k141_339200_2	k141_339200	ISSau9_aa2	1789	2541	1
ZKS2	Human Forehead	T1	k141_339200_4	k141_339200	cfrA	3118	4167	1
ZKS2	Human Forehead	T1	k141_339200_7	k141_339200	ErmT	6599	7363	1
ZHS2	Human Forehead	T1	k141_363795_2	k141_363795	ISSau9_aa1	222	1769	1
ZHS2	Human Forehead	T1	k141_363795_3	k141_363795	ISSau9_aa2	1762	2514	1
ZHS2	Human Forehead	T1	k141_363795_5	k141_363795	cfrA	3091	4140	1
ZBS2	Human Forehead	T1	k141_37194_1	k141_37194	AAC(6')-Ie-APH(2'')-Ia	305	1744	-1
ZBS2	Human Forehead	T1	k141_37194_3	k141_37194	IS256_aa1	2194	3366	-1
ZGS2	Human Forehead	T1	k141_384898_1	k141_384898	IS256_aa1	3	371	1
ZGS2	Human Forehead	T1	k141_384898_3	k141_384898	AAC(6')-Ie-APH(2'')-Ia	821	2260	1
ZES2	Human Forehead	T1	k141_386261_2	k141_386261	floR	215	1438	1
ZES2	Human Forehead	T1	k141_386261_4	k141_386261	IS1006_aa1	2345	2815	1
ZHS2	Human Forehead	T1	k141_390721_1	k141_390721	ISEnfa4_aa1	362	1534	1
ZHS2	Human Forehead	T1	k141_390721_2	k141_390721	AAC(6')-Ie-APH(2'')-Ia	1664	3103	-1
ZES2	Human Forehead	T1	k141_39726_2	k141_39726	cfrA	2205	3254	-1
ZES2	Human Forehead	T1	k141_39726_4	k141_39726	ISSau9_aa2	3831	4583	-1
ZES2	Human Forehead	T1	k141_39726_5	k141_39726	ISSau9_aa1	4576	6123	-1
ZFS2	Human Forehead	T1	k141_410997_1	k141_410997	Tn5393_aa4	34	1428	-1
ZFS2	Human Forehead	T1	k141_410997_2	k141_410997	ISEc59_aa1	1619	2371	1
ZFS2	Human Forehead	T1	k141_410997_3	k141_410997	APH(4)-Ia	2793	3818	-1
ZFS2	Human Forehead	T1	k141_410997_5	k141_410997	AAC(3)-IV	4047	4823	-1
ZDS2	Human Forehead	T1	k141_41207_5	k141_41207	cfrA	4044	5093	-1
ZDS2	Human Forehead	T1	k141_41207_7	k141_41207	ISSau9_aa2	5670	6422	-1
ZDS2	Human Forehead	T1	k141_41207_8	k141_41207	ISSau9_aa1	6415	7962	-1
ZHS2	Human Forehead	T1	k141_419621_1	k141_419621	IS6100_aa1	3	80	-1
ZHS2	Human Forehead	T1	k141_419621_3	k141_419621	sul1	877	1716	-1
ZHS2	Human Forehead	T1	k141_419621_4	k141_419621	qacEdelta1	1710	2057	-1
ZFS2	Human Forehead	T1	k141_419762_1	k141_419762	ISS1W_aa1	2	67	-1
ZFS2	Human Forehead	T1	k141_419762_2	k141_419762	poxtA	1046	2674	1
ZGS2	Human Forehead	T1	k141_423498_5	k141_423498	cfrA	4633	5682	-1
ZGS2	Human Forehead	T1	k141_423498_7	k141_423498	ISSau9_aa2	6259	7011	-1
ZGS2	Human Forehead	T1	k141_423498_8	k141_423498	ISSau9_aa1	7004	8551	-1
ZKS2	Human Forehead	T1	k141_455641_1	k141_455641	ISEnca1_aa1	3	647	1
ZKS2	Human Forehead	T1	k141_455641_2	k141_455641	AAC(6')-Ie-APH(2'')-Ia	648	2087	1
ZKS2	Human Forehead	T1	k141_455641_3	k141_455641	IS256_aa1	2217	3389	-1
ZKS2	Human Forehead	T1	k141_46150_1	k141_46150	qacEdelta1	313	660	1
ZKS2	Human Forehead	T1	k141_46150_2	k141_46150	sul1	654	1493	1
ZKS2	Human Forehead	T1	k141_46150_5	k141_46150	IS6100_aa1	2628	3392	1
ZBS2	Human Forehead	T1	k141_46738_5	k141_46738	IS5564_aa2	1547	2440	-1
ZBS2	Human Forehead	T1	k141_46738_6	k141_46738	Tn5393_aa4	2477	3871	-1
ZBS2	Human Forehead	T1	k141_46738_7	k141_46738	ISEc59_aa1	4062	4814	1
ZBS2	Human Forehead	T1	k141_46738_8	k141_46738	APH(4)-Ia	5236	6261	-1
ZJS2	Human Forehead	T1	k141_53596_2	k141_53596	IS1216E_aa1	282	962	-1
ZJS2	Human Forehead	T1	k141_53596_3	k141_53596	poxtA	1016	2644	-1
ZGS2	Human Forehead	T1	k141_54258_1	k141_54258	Tn5393_aa4	285	1679	-1
ZGS2	Human Forehead	T1	k141_54258_2	k141_54258	ISEc59_aa1	1870	2622	1
ZGS2	Human Forehead	T1	k141_54258_3	k141_54258	APH(4)-Ia	3044	4069	-1
ZGS2	Human Forehead	T1	k141_54258_5	k141_54258	AAC(3)-IV	4298	5074	-1
ZGS2	Human Forehead	T1	k141_54258_6	k141_54258	IS15DIV_aa1	5188	5892	1
ZDS2	Human Forehead	T1	k141_54461_2	k141_54461	Tn5393_aa4	309	1703	-1
ZDS2	Human Forehead	T1	k141_54461_3	k141_54461	ISEc59_aa1	1894	2646	1
ZDS2	Human Forehead	T1	k141_54461_4	k141_54461	APH(4)-Ia	3068	4093	-1
ZDS2	Human Forehead	T1	k141_54461_6	k141_54461	AAC(3)-IV	4322	5125	-1
ZAS2	Human Forehead	T1	k141_6262_21	k141_6262	IS6100_aa1	22270	22344	-1
ZAS2	Human Forehead	T1	k141_6262_5	k141_6262	tet(33)	2799	4058	-1
ZIS2	Human Forehead	T1	k141_66724_4	k141_66724	ISSau9_aa1	3212	4768	1
ZIS2	Human Forehead	T1	k141_66724_5	k141_66724	ISSau9_aa2	4761	5513	1
ZIS2	Human Forehead	T1	k141_66724_6	k141_66724	cfrA	6004	7053	1
ZGS2	Human Forehead	T1	k141_80280_3	k141_80280	IS5564_aa2	1224	2213	-1
ZGS2	Human Forehead	T1	k141_80280_4	k141_80280	IS5564_aa1	2213	3388	-1
ZGS3	Human Forehead	T2	k141_104320_2	k141_104320	ISSau9_aa1	236	1783	1
ZGS3	Human Forehead	T2	k141_104320_3	k141_104320	ISSau9_aa2	1776	2528	1
ZGS3	Human Forehead	T2	k141_104320_5	k141_104320	cfrA	3105	4154	1
ZCS3	Human Forehead	T2	k141_123066_2	k141_123066	ISSau4_aa1	141	329	1
ZCS3	Human Forehead	T2	k141_123066_3	k141_123066	tet(K)	491	1870	1
ZES3	Human Forehead	T2	k141_137631_1	k141_137631	qacEdelta1	112	459	1
ZES3	Human Forehead	T2	k141_137631_2	k141_137631	sul1	453	1292	1
ZES3	Human Forehead	T2	k141_137631_5	k141_137631	IS6100_aa1	2427	3191	1
ZHS3	Human Forehead	T2	k141_150345_4	k141_150345	IS256_aa1	1378	2550	1
ZHS3	Human Forehead	T2	k141_150345_5	k141_150345	AAC(6')-Ie-APH(2'')-Ia	2680	4119	-1
ZJS3	Human Forehead	T2	k141_150515_2	k141_150515	ISSau9_aa1	231	1778	1
ZJS3	Human Forehead	T2	k141_150515_3	k141_150515	ISSau9_aa2	1771	2523	1
ZJS3	Human Forehead	T2	k141_150515_5	k141_150515	cfrA	3100	4149	1
ZJS3	Human Forehead	T2	k141_150515_8	k141_150515	ErmT	6581	7258	1
ZGS3	Human Forehead	T2	k141_152961_1	k141_152961	IS15DII_aa1	1	126	-1
ZGS3	Human Forehead	T2	k141_152961_2	k141_152961	AAC(3)-IV	240	1016	1
ZGS3	Human Forehead	T2	k141_152961_4	k141_152961	APH(4)-Ia	1245	2270	1
ZGS3	Human Forehead	T2	k141_152961_5	k141_152961	ISEc59_aa1	2692	3444	-1
ZGS3	Human Forehead	T2	k141_152961_6	k141_152961	Tn5393_aa4	3635	5029	1
ZAS3	Human Forehead	T2	k141_154842_1	k141_154842	ErmT	402	1076	-1
ZAS3	Human Forehead	T2	k141_154842_3	k141_154842	cfrA	3508	4557	-1
ZAS3	Human Forehead	T2	k141_154842_5	k141_154842	ISSau9_aa2	5134	5886	-1
ZAS3	Human Forehead	T2	k141_154842_6	k141_154842	ISSau9_aa1	5879	7426	-1
ZFS3	Human Forehead	T2	k141_163810_4	k141_163810	Tn5393_aa2	1535	2338	1
ZFS3	Human Forehead	T2	k141_163810_5	k141_163810	Tn5393_aa1	2338	3174	1
ZFS3	Human Forehead	T2	k141_163810_6	k141_163810	APH(3')-VIa	3578	4357	1
ZES3	Human Forehead	T2	k141_164005_1	k141_164005	poxtA	1029	2657	1
ZES3	Human Forehead	T2	k141_164005_2	k141_164005	IS1216V_aa1	2711	2797	1
ZJS3	Human Forehead	T2	k141_171092_1	k141_171092	ISS1CH_aa1	89	769	-1
ZJS3	Human Forehead	T2	k141_171092_2	k141_171092	ErmB	1033	1770	1
ZIS3	Human Forehead	T2	k141_176164_3	k141_176164	IS256_aa1	2604	3776	1
ZIS3	Human Forehead	T2	k141_176164_5	k141_176164	AAC(6')-Ie-APH(2'')-Ia	4226	5665	1
ZKS3	Human Forehead	T2	k141_183589_2	k141_183589	IS256_aa1	682	1854	1
ZKS3	Human Forehead	T2	k141_183589_4	k141_183589	AAC(6')-Ie-APH(2'')-Ia	2304	3779	1
ZBS3	Human Forehead	T2	k141_18634_2	k141_18634	IS1216E_aa1	353	1033	-1
ZBS3	Human Forehead	T2	k141_18634_3	k141_18634	poxtA	1087	2715	-1
ZFS3	Human Forehead	T2	k141_203259_1	k141_203259	ISSau9_aa1	249	1796	1
ZFS3	Human Forehead	T2	k141_203259_2	k141_203259	ISSau9_aa2	1789	2541	1
ZFS3	Human Forehead	T2	k141_203259_4	k141_203259	cfrA	3118	4167	1
ZIS3	Human Forehead	T2	k141_217582_3	k141_217582	IS15DIV_aa1	1600	2304	-1
ZIS3	Human Forehead	T2	k141_217582_4	k141_217582	AAC(3)-IV	2418	3194	1
ZIS3	Human Forehead	T2	k141_217582_6	k141_217582	APH(4)-Ia	3423	4448	1
ZIS3	Human Forehead	T2	k141_217582_7	k141_217582	ISEc59_aa1	4870	5622	-1
ZIS3	Human Forehead	T2	k141_217582_8	k141_217582	Tn5393_aa4	5813	7207	1
ZIS3	Human Forehead	T2	k141_217582_9	k141_217582	IS5564_aa2	7244	8248	1
ZBS3	Human Forehead	T2	k141_22160_2	k141_22160	cfrA	574	1623	-1
ZBS3	Human Forehead	T2	k141_22160_4	k141_22160	ISSau9_aa2	2200	2952	-1
ZBS3	Human Forehead	T2	k141_22160_5	k141_22160	ISSau9_aa1	2945	4492	-1
ZHS3	Human Forehead	T2	k141_229366_2	k141_229366	ISEc59_aa1	215	967	1
ZHS3	Human Forehead	T2	k141_229366_3	k141_229366	APH(4)-Ia	1389	2414	-1
ZHS3	Human Forehead	T2	k141_229366_5	k141_229366	AAC(3)-IV	2643	3446	-1
ZHS3	Human Forehead	T2	k141_229366_6	k141_229366	IS15DIV_aa1	3533	4237	1
ZES3	Human Forehead	T2	k141_247435_2	k141_247435	ISEc59_aa1	202	954	1
ZES3	Human Forehead	T2	k141_247435_3	k141_247435	APH(4)-Ia	1376	2401	-1
ZES3	Human Forehead	T2	k141_247435_5	k141_247435	AAC(3)-IV	2630	3433	-1
ZHS3	Human Forehead	T2	k141_247585_1	k141_247585	ISMlu5_aa1	3	122	1
ZHS3	Human Forehead	T2	k141_247585_4	k141_247585	sul1	1022	1861	-1
ZHS3	Human Forehead	T2	k141_247585_5	k141_247585	qacEdelta1	1855	2202	-1
ZHS3	Human Forehead	T2	k141_253746_1	k141_253746	IS1216E_aa1	1	510	-1
ZHS3	Human Forehead	T2	k141_253746_2	k141_253746	poxtA	564	2192	-1
ZHS3	Human Forehead	T2	k141_253746_4	k141_253746	IS1216V_aa1	3151	3462	-1
ZKS3	Human Forehead	T2	k141_307202_1	k141_307202	Tn5393_aa4	175	1569	-1
ZKS3	Human Forehead	T2	k141_307202_2	k141_307202	ISEc59_aa1	1760	2512	1
ZKS3	Human Forehead	T2	k141_307202_3	k141_307202	APH(4)-Ia	2934	3959	-1
ZKS3	Human Forehead	T2	k141_307202_5	k141_307202	AAC(3)-IV	4188	4964	-1
ZKS3	Human Forehead	T2	k141_307202_6	k141_307202	IS15DIV_aa1	5078	5782	1
ZAS3	Human Forehead	T2	k141_310171_1	k141_310171	poxtA	1034	2662	1
ZAS3	Human Forehead	T2	k141_310171_2	k141_310171	IS1216_aa1	2710	2772	1
ZFS3	Human Forehead	T2	k141_314739_2	k141_314739	ISEc59_aa1	252	1004	1
ZFS3	Human Forehead	T2	k141_314739_3	k141_314739	APH(4)-Ia	1426	2451	-1
ZFS3	Human Forehead	T2	k141_314739_5	k141_314739	AAC(3)-IV	2680	3483	-1
ZFS3	Human Forehead	T2	k141_314739_6	k141_314739	IS15DII_aa1	3570	3641	1
ZJS3	Human Forehead	T2	k141_342596_1	k141_342596	poxtA	1024	2652	1
ZJS3	Human Forehead	T2	k141_342596_2	k141_342596	IS1216E_aa1	2706	3386	1
ZKS3	Human Forehead	T2	k141_344946_3	k141_344946	floR	919	2133	-1
ZKS3	Human Forehead	T2	k141_344946_5	k141_344946	ISVsa3_aa1	3271	4506	-1
ZKS3	Human Forehead	T2	k141_349559_2	k141_349559	ISSau9_aa1	353	1900	1
ZKS3	Human Forehead	T2	k141_349559_3	k141_349559	ISSau9_aa2	1893	2645	1
ZKS3	Human Forehead	T2	k141_349559_5	k141_349559	cfrA	3222	4271	1
ZGS3	Human Forehead	T2	k141_36703_1	k141_36703	AAC(6')-Ie-APH(2'')-Ia	190	1629	-1
ZGS3	Human Forehead	T2	k141_36703_3	k141_36703	IS256_aa1	2079	3251	-1
ZFS3	Human Forehead	T2	k141_368029_1	k141_368029	ErmQ	3	620	-1
ZFS3	Human Forehead	T2	k141_368029_2	k141_368029	ISCpe8_aa2	1174	1674	-1
ZFS3	Human Forehead	T2	k141_368029_3	k141_368029	ISCpe8_aa1	1830	2597	-1
ZCS3	Human Forehead	T2	k141_36971_2	k141_36971	floR	318	1532	1
ZCS3	Human Forehead	T2	k141_36971_4	k141_36971	ISVsa3_aa1	1977	3470	1
ZKS3	Human Forehead	T2	k141_385059_1	k141_385059	aadA9	3	953	1
ZKS3	Human Forehead	T2	k141_385059_2	k141_385059	qacEdelta1	1117	1464	1
ZKS3	Human Forehead	T2	k141_385059_3	k141_385059	sul1	1458	2297	1
ZKS3	Human Forehead	T2	k141_385059_6	k141_385059	IS6100_aa1	3432	3509	1
ZBS3	Human Forehead	T2	k141_38643_1	k141_38643	IS15DII_aa1	3	71	-1
ZBS3	Human Forehead	T2	k141_38643_2	k141_38643	AAC(3)-IV	158	961	1
ZBS3	Human Forehead	T2	k141_38643_4	k141_38643	APH(4)-Ia	1190	2215	1
ZBS3	Human Forehead	T2	k141_38643_5	k141_38643	ISEc59_aa1	2637	3389	-1
ZJS3	Human Forehead	T2	k141_393082_1	k141_393082	IS6100_aa1	209	973	-1
ZJS3	Human Forehead	T2	k141_393082_4	k141_393082	sul1	2108	2947	-1
ZJS3	Human Forehead	T2	k141_393082_5	k141_393082	qacEdelta1	2941	3288	-1
ZJS3	Human Forehead	T2	k141_393082_7	k141_393082	dfrA17	4413	4886	-1
ZJS3	Human Forehead	T2	k141_40220_2	k141_40220	ISEc59_aa1	269	1021	1
ZJS3	Human Forehead	T2	k141_40220_3	k141_40220	APH(4)-Ia	1443	2468	-1
ZJS3	Human Forehead	T2	k141_40220_5	k141_40220	AAC(3)-IV	2697	3500	-1
ZJS3	Human Forehead	T2	k141_40220_6	k141_40220	IS15DIV_aa1	3587	4291	1
ZJS3	Human Forehead	T2	k141_40220_7	k141_40220	Tn5393_aa3	4620	5396	1
ZJS3	Human Forehead	T2	k141_40220_8	k141_40220	Tn5393_aa2	5462	6265	1
ZJS3	Human Forehead	T2	k141_40220_9	k141_40220	Tn5393_aa1	6265	7101	1
ZBS3	Human Forehead	T2	k141_41051_1	k141_41051	IS256_aa1	2	97	1
ZBS3	Human Forehead	T2	k141_41051_3	k141_41051	AAC(6')-Ie-APH(2'')-Ia	1918	2763	1
ZFS3	Human Forehead	T2	k141_470414_2	k141_470414	AAC(6')-Ie-APH(2'')-Ia	735	2174	1
ZFS3	Human Forehead	T2	k141_470414_3	k141_470414	IS256_aa1	2304	3476	-1
ZAS3	Human Forehead	T2	k141_481615_2	k141_481615	AAC(3)-IV	134	937	1
ZAS3	Human Forehead	T2	k141_481615_4	k141_481615	APH(4)-Ia	1166	2191	1
ZAS3	Human Forehead	T2	k141_481615_5	k141_481615	ISEc59_aa1	2613	3365	-1
ZFS3	Human Forehead	T2	k141_534182_1	k141_534182	ISSen15_aa1	1	66	-1
ZFS3	Human Forehead	T2	k141_534182_4	k141_534182	tet(C)	1639	2829	1
ZKS3	Human Forehead	T2	k141_60831_1	k141_60831	ISWci2_aa1	3	68	-1
ZKS3	Human Forehead	T2	k141_60831_2	k141_60831	poxtA	196	1824	-1
ZKS3	Human Forehead	T2	k141_60831_4	k141_60831	IS1216E_aa1	2803	3138	1
ZBS3	Human Forehead	T2	k141_60871_5	k141_60871	IS256_aa1	2441	3613	1
ZBS3	Human Forehead	T2	k141_60871_7	k141_60871	AAC(6')-Ie-APH(2'')-Ia	4063	5502	1
ZBS3	Human Forehead	T2	k141_60871_8	k141_60871	IS431R_aa1	5669	6343	-1
ZCN1	Human Nasal Vestibule	T-1	k141_107285_2	k141_107285	qacEdelta1	433	780	1
ZCN1	Human Nasal Vestibule	T-1	k141_107285_3	k141_107285	sul1	774	1613	1
ZCN1	Human Nasal Vestibule	T-1	k141_107285_6	k141_107285	IS6100_aa1	2589	3353	1
ZAN1	Human Nasal Vestibule	T-1	k141_12064_3	k141_12064	tet(K)	1922	3301	-1
ZAN1	Human Nasal Vestibule	T-1	k141_12064_5	k141_12064	IS431R_aa1	4473	5147	1
ZEN1	Human Nasal Vestibule	T-1	k141_17603_1	k141_17603	AAC(6')-Ie-APH(2'')-Ia	232	1671	-1
ZEN1	Human Nasal Vestibule	T-1	k141_17603_3	k141_17603	IS256_aa1	2121	2693	-1
ZEN1	Human Nasal Vestibule	T-1	k141_17603_4	k141_17603	IS431L_aa1	2709	2870	1
ZAN1	Human Nasal Vestibule	T-1	k141_18233_1	k141_18233	IS256_aa1	3	647	1
ZAN1	Human Nasal Vestibule	T-1	k141_18233_3	k141_18233	AAC(6')-Ie-APH(2'')-Ia	1097	2536	1
ZBN1	Human Nasal Vestibule	T-1	k141_2545_11	k141_2545	tet(K)	8120	9499	1
ZBN1	Human Nasal Vestibule	T-1	k141_2545_9	k141_2545	IS431R_aa1	6328	6948	-1
ZDN1	Human Nasal Vestibule	T-1	k141_2820_2	k141_2820	AAC(6')-Ie-APH(2'')-Ia	396	1835	-1
ZDN1	Human Nasal Vestibule	T-1	k141_2820_4	k141_2820	IS256_aa1	2285	2734	-1
ZIN1	Human Nasal Vestibule	T-1	k141_3514_1	k141_3514	ISVsa3_aa1	2	112	1
ZIN1	Human Nasal Vestibule	T-1	k141_3514_3	k141_3514	floR	1244	2458	1
ZHN1	Human Nasal Vestibule	T-1	k141_37278_1	k141_37278	IS15DII_aa1	1	60	-1
ZHN1	Human Nasal Vestibule	T-1	k141_37278_10	k141_37278	ISPpu12_aa4	5955	6218	1
ZHN1	Human Nasal Vestibule	T-1	k141_37278_11	k141_37278	ISPpu12_aa4	6246	7070	1
ZHN1	Human Nasal Vestibule	T-1	k141_37278_4	k141_37278	tet(C)	1645	2835	1
ZHN1	Human Nasal Vestibule	T-1	k141_37278_7	k141_37278	ISPpu12_aa1	4018	4425	-1
ZHN1	Human Nasal Vestibule	T-1	k141_37278_8	k141_37278	ISPpu12_aa2	4521	5417	1
ZHN1	Human Nasal Vestibule	T-1	k141_37278_9	k141_37278	ISPpu12_aa3	5421	5933	1
ZHN1	Human Nasal Vestibule	T-1	k141_37378_2	k141_37378	AAC(6')-Ie-APH(2'')-Ia	517	1956	1
ZHN1	Human Nasal Vestibule	T-1	k141_37378_3	k141_37378	IS256_aa1	2086	3258	-1
ZHN1	Human Nasal Vestibule	T-1	k141_37451_2	k141_37451	Tn5393_aa4	745	2139	-1
ZHN1	Human Nasal Vestibule	T-1	k141_37451_3	k141_37451	ISEc59_aa1	2330	3082	1
ZHN1	Human Nasal Vestibule	T-1	k141_37451_4	k141_37451	APH(4)-Ia	3504	4529	-1
ZHN1	Human Nasal Vestibule	T-1	k141_37451_6	k141_37451	AAC(3)-IV	4758	5534	-1
ZGN1	Human Nasal Vestibule	T-1	k141_4305_3	k141_4305	cfrA	791	1840	-1
ZGN1	Human Nasal Vestibule	T-1	k141_4305_5	k141_4305	ISSau9_aa2	2417	3169	-1
ZGN1	Human Nasal Vestibule	T-1	k141_4305_6	k141_4305	ISSau9_aa1	3162	4709	-1
ZDN1	Human Nasal Vestibule	T-1	k141_4325_3	k141_4325	IS15DI_aa1	2368	3072	1
ZDN1	Human Nasal Vestibule	T-1	k141_4325_4	k141_4325	Tn5393_aa3	3120	3446	1
ZDN1	Human Nasal Vestibule	T-1	k141_4325_5	k141_4325	Tn5393_aa2	3512	4315	1
ZDN1	Human Nasal Vestibule	T-1	k141_4325_6	k141_4325	Tn5393_aa1	4315	5151	1
ZJN1	Human Nasal Vestibule	T-1	k141_4656_1	k141_4656	IS6100_aa1	3	767	1
ZJN1	Human Nasal Vestibule	T-1	k141_4656_4	k141_4656	qacEdelta1	2543	2890	1
ZJN1	Human Nasal Vestibule	T-1	k141_4656_5	k141_4656	sul1	2884	3723	1
ZJN1	Human Nasal Vestibule	T-1	k141_4656_8	k141_4656	IS6100_aa1	4858	4986	1
ZBN1	Human Nasal Vestibule	T-1	k141_4663_1	k141_4663	ISSau9_aa1	224	1771	1
ZBN1	Human Nasal Vestibule	T-1	k141_4663_2	k141_4663	ISSau9_aa2	1764	2516	1
ZBN1	Human Nasal Vestibule	T-1	k141_4663_4	k141_4663	cfrA	3093	4142	1
ZFN1	Human Nasal Vestibule	T-1	k141_5197_2	k141_5197	IS431R_aa1	440	1114	1
ZFN1	Human Nasal Vestibule	T-1	k141_5197_5	k141_5197	tet(K)	3141	4520	-1
ZGN1	Human Nasal Vestibule	T-1	k141_5765_1	k141_5765	AAC(6')-Ie-APH(2'')-Ia	240	1679	-1
ZGN1	Human Nasal Vestibule	T-1	k141_5765_3	k141_5765	IS256_aa1	2129	3301	-1
ZCN1	Human Nasal Vestibule	T-1	k141_67897_3	k141_67897	floR	446	1660	-1
ZCN1	Human Nasal Vestibule	T-1	k141_67897_5	k141_67897	ISVsa3_aa1	2792	4285	-1
ZBN1	Human Nasal Vestibule	T-1	k141_7636_1	k141_7636	ISAba34_aa3	141	1046	1
ZFN2	Human Nasal Vestibule	T1	k141_113974_1	k141_113974	ISBbi1_aa1	86	994	-1
ZFN2	Human Nasal Vestibule	T1	k141_113974_3	k141_113974	tet(X)	1806	2966	-1
ZJN2	Human Nasal Vestibule	T1	k141_128348_1	k141_128348	ISSau9_aa2	1	522	1
ZJN2	Human Nasal Vestibule	T1	k141_128348_3	k141_128348	cfrA	1099	2148	1
ZBN2	Human Nasal Vestibule	T1	k141_132782_5	k141_132782	IS1216E_aa1	3064	3744	-1
ZBN2	Human Nasal Vestibule	T1	k141_132782_6	k141_132782	poxtA	3798	5426	-1
ZDN2	Human Nasal Vestibule	T1	k141_133393_2	k141_133393	AAC(6')-Ie-APH(2'')-Ia	302	1741	-1
ZDN2	Human Nasal Vestibule	T1	k141_133393_4	k141_133393	IS256_aa1	2191	3363	-1
ZEN2	Human Nasal Vestibule	T1	k141_13784_2	k141_13784	IS6100_aa1	650	1414	-1
ZEN2	Human Nasal Vestibule	T1	k141_13784_5	k141_13784	sul1	2549	3388	-1
ZEN2	Human Nasal Vestibule	T1	k141_13784_6	k141_13784	qacEdelta1	3382	3729	-1
ZEN2	Human Nasal Vestibule	T1	k141_13784_7	k141_13784	ANT(2'')-Ia	3886	4338	-1
ZBN2	Human Nasal Vestibule	T1	k141_153312_1	k141_153312	Tn5393_aa4	135	1529	-1
ZBN2	Human Nasal Vestibule	T1	k141_153312_2	k141_153312	ISEc59_aa1	1720	2472	1
ZBN2	Human Nasal Vestibule	T1	k141_153312_3	k141_153312	APH(4)-Ia	2894	3919	-1
ZBN2	Human Nasal Vestibule	T1	k141_153312_5	k141_153312	AAC(3)-IV	4148	4951	-1
ZJN2	Human Nasal Vestibule	T1	k141_155718_12	k141_155718	IS1216E_aa1	8444	9130	1
ZJN2	Human Nasal Vestibule	T1	k141_155718_13	k141_155718	poxtA	10104	11717	1
ZCN2	Human Nasal Vestibule	T1	k141_15736_1	k141_15736	IS256_aa1	112	1284	1
ZCN2	Human Nasal Vestibule	T1	k141_15736_2	k141_15736	AAC(6')-Ie-APH(2'')-Ia	1414	2853	-1
ZGN2	Human Nasal Vestibule	T1	k141_1770_2	k141_1770	qacEdelta1	346	693	1
ZGN2	Human Nasal Vestibule	T1	k141_1770_3	k141_1770	sul1	687	1523	1
ZGN2	Human Nasal Vestibule	T1	k141_1770_4	k141_1770	IS15DIV_aa1	1560	2264	1
ZDN2	Human Nasal Vestibule	T1	k141_211977_13	k141_211977	IS6100_aa1	12820	12885	-1
ZDN2	Human Nasal Vestibule	T1	k141_211977_4	k141_211977	tet(33)	2231	3490	-1
ZBN2	Human Nasal Vestibule	T1	k141_216955_3	k141_216955	cfrA	2477	3526	-1
ZBN2	Human Nasal Vestibule	T1	k141_216955_5	k141_216955	ISSau9_aa2	4103	4855	-1
ZBN2	Human Nasal Vestibule	T1	k141_216955_6	k141_216955	ISSau9_aa1	4848	6395	-1
ZDN2	Human Nasal Vestibule	T1	k141_22254_2	k141_22254	ISEc59_aa1	211	963	1
ZDN2	Human Nasal Vestibule	T1	k141_22254_3	k141_22254	APH(4)-Ia	1385	2410	-1
ZDN2	Human Nasal Vestibule	T1	k141_22254_5	k141_22254	AAC(3)-IV	2639	3442	-1
ZBN2	Human Nasal Vestibule	T1	k141_23805_1	k141_23805	sul1	2	838	1
ZBN2	Human Nasal Vestibule	T1	k141_23805_4	k141_23805	IS6100_aa1	1943	2737	1
ZBN2	Human Nasal Vestibule	T1	k141_260185_1	k141_260185	cmx	2	667	1
ZBN2	Human Nasal Vestibule	T1	k141_260185_1	k141_260185	ISCgl1_aa1	2	667	1
ZBN2	Human Nasal Vestibule	T1	k141_260185_2	k141_260185	IS5564_aa2	667	801	1
ZBN2	Human Nasal Vestibule	T1	k141_260185_3	k141_260185	Tn5393_aa1	871	1707	-1
ZBN2	Human Nasal Vestibule	T1	k141_260185_4	k141_260185	Tn5393_aa2	1707	2510	-1
ZBN2	Human Nasal Vestibule	T1	k141_260185_5	k141_260185	Tn5393_aa3	2576	3109	-1
ZKN2	Human Nasal Vestibule	T1	k141_2634_2	k141_2634	AAC(6')-Ie-APH(2'')-Ia	529	1968	1
ZKN2	Human Nasal Vestibule	T1	k141_2634_3	k141_2634	IS256_aa1	2098	3270	-1
ZHN2	Human Nasal Vestibule	T1	k141_27232_1	k141_27232	IS15DII_aa1	1	60	-1
ZHN2	Human Nasal Vestibule	T1	k141_27232_4	k141_27232	tet(C)	1645	2835	1
ZJN2	Human Nasal Vestibule	T1	k141_29074_1	k141_29074	Tn5393_aa4	161	1555	-1
ZJN2	Human Nasal Vestibule	T1	k141_29074_2	k141_29074	ISEc59_aa1	1746	2498	1
ZJN2	Human Nasal Vestibule	T1	k141_29074_3	k141_29074	APH(4)-Ia	2920	3945	-1
ZJN2	Human Nasal Vestibule	T1	k141_29074_5	k141_29074	AAC(3)-IV	4174	4950	-1
ZJN2	Human Nasal Vestibule	T1	k141_29074_6	k141_29074	IS15DIV_aa1	5064	5768	1
ZBN2	Human Nasal Vestibule	T1	k141_313496_2	k141_313496	ISVsa3_aa1	237	1730	-1
ZBN2	Human Nasal Vestibule	T1	k141_313496_4	k141_313496	floR	2175	3389	-1
ZFN2	Human Nasal Vestibule	T1	k141_32891_1	k141_32891	AAC(3)-IV	2	547	1
ZFN2	Human Nasal Vestibule	T1	k141_32891_3	k141_32891	APH(4)-Ia	776	1801	1
ZFN2	Human Nasal Vestibule	T1	k141_32891_4	k141_32891	ISEc59_aa1	2223	2975	-1
ZDN2	Human Nasal Vestibule	T1	k141_35017_10	k141_35017	TnAs3_aa2	6671	8920	1
ZDN2	Human Nasal Vestibule	T1	k141_35017_3	k141_35017	sul1	1480	2319	-1
ZDN2	Human Nasal Vestibule	T1	k141_35017_4	k141_35017	qacEdelta1	2313	2660	-1
ZDN2	Human Nasal Vestibule	T1	k141_35017_9	k141_35017	TnAs3_aa1	6108	6668	1
ZJN2	Human Nasal Vestibule	T1	k141_36930_1	k141_36930	aadA2	159	938	1
ZJN2	Human Nasal Vestibule	T1	k141_36930_2	k141_36930	qacEdelta1	1102	1449	1
ZJN2	Human Nasal Vestibule	T1	k141_36930_3	k141_36930	sul1	1443	2282	1
ZJN2	Human Nasal Vestibule	T1	k141_36930_6	k141_36930	IS6100_aa1	3417	4181	1
ZFN2	Human Nasal Vestibule	T1	k141_44802_10	k141_44802	Tn5393_aa4	7387	8901	1
ZFN2	Human Nasal Vestibule	T1	k141_44802_3	k141_44802	sul1	1342	2181	-1
ZFN2	Human Nasal Vestibule	T1	k141_44802_4	k141_44802	qacEdelta1	2175	2522	-1
ZFN2	Human Nasal Vestibule	T1	k141_44802_5	k141_44802	aadA9	2686	3636	-1
ZFN2	Human Nasal Vestibule	T1	k141_44802_7	k141_44802	Tn5393_aa1	4942	5778	-1
ZFN2	Human Nasal Vestibule	T1	k141_44802_8	k141_44802	Tn5393_aa2	5778	6581	-1
ZFN2	Human Nasal Vestibule	T1	k141_44802_9	k141_44802	Tn5393_aa3	6647	7261	-1
ZHN2	Human Nasal Vestibule	T1	k141_45995_2	k141_45995	IS15DIV_aa1	294	998	-1
ZHN2	Human Nasal Vestibule	T1	k141_45995_3	k141_45995	AAC(3)-IV	1112	1888	1
ZHN2	Human Nasal Vestibule	T1	k141_45995_4	k141_45995	APH(4)-Ia	2117	3142	1
ZHN2	Human Nasal Vestibule	T1	k141_45995_5	k141_45995	ISEc59_aa1	3564	4316	-1
ZDN2	Human Nasal Vestibule	T1	k141_46097_2	k141_46097	cfrA	591	1640	-1
ZDN2	Human Nasal Vestibule	T1	k141_46097_4	k141_46097	ISSau9_aa2	2217	2969	-1
ZDN2	Human Nasal Vestibule	T1	k141_46097_5	k141_46097	ISSau9_aa1	2962	4509	-1
ZJN2	Human Nasal Vestibule	T1	k141_46359_2	k141_46359	IS256_aa1	786	1958	1
ZJN2	Human Nasal Vestibule	T1	k141_46359_3	k141_46359	AAC(6')-Ie-APH(2'')-Ia	2088	3527	-1
ZFN2	Human Nasal Vestibule	T1	k141_52868_15	k141_52868	IS6100_aa1	13390	13467	-1
ZFN2	Human Nasal Vestibule	T1	k141_52868_6	k141_52868	tet(33)	2801	4024	-1
ZFN2	Human Nasal Vestibule	T1	k141_56573_1	k141_56573	IS1006_aa1	3	470	-1
ZFN2	Human Nasal Vestibule	T1	k141_56573_3	k141_56573	floR	1377	2591	-1
ZIN2	Human Nasal Vestibule	T1	k141_59564_2	k141_59564	tet(W)	233	2179	-1
ZIN2	Human Nasal Vestibule	T1	k141_59564_3	k141_59564	IS1513_aa1	2638	4326	-1
ZDN2	Human Nasal Vestibule	T1	k141_65763_1	k141_65763	poxtA	941	2569	1
ZDN2	Human Nasal Vestibule	T1	k141_65763_2	k141_65763	IS1216E_aa1	2623	2928	1
ZJN2	Human Nasal Vestibule	T1	k141_81407_2	k141_81407	ISCco2_aa4	1346	2140	-1
ZJN2	Human Nasal Vestibule	T1	k141_81407_3	k141_81407	ISCco2_aa3	2233	2775	-1
ZJN2	Human Nasal Vestibule	T1	k141_81407_4	k141_81407	ISCco2_aa2	2772	3350	-1
ZKN3	Human Nasal Vestibule	T2	k141_10403_1	k141_10403	AAC(6')-Ie-APH(2'')-Ia	606	2081	-1
ZKN3	Human Nasal Vestibule	T2	k141_10403_3	k141_10403	IS256_aa1	2531	3703	-1
ZGN3	Human Nasal Vestibule	T2	k141_11331_1	k141_11331	IS256_aa1	161	1333	1
ZGN3	Human Nasal Vestibule	T2	k141_11331_3	k141_11331	AAC(6')-Ie-APH(2'')-Ia	1783	3222	1
ZHN3	Human Nasal Vestibule	T2	k141_113333_4	k141_113333	IS256_aa1	4020	5192	1
ZHN3	Human Nasal Vestibule	T2	k141_113333_6	k141_113333	AAC(6')-Ie-APH(2'')-Ia	5642	7081	1
ZJN3	Human Nasal Vestibule	T2	k141_129920_10	k141_129920	APH(4)-Ia	6451	7476	1
ZJN3	Human Nasal Vestibule	T2	k141_129920_11	k141_129920	ISEc59_aa1	7898	8650	-1
ZJN3	Human Nasal Vestibule	T2	k141_129920_12	k141_129920	Tn5393_aa4	8721	10235	1
ZJN3	Human Nasal Vestibule	T2	k141_129920_2	k141_129920	tet(Y)	124	1368	1
ZJN3	Human Nasal Vestibule	T2	k141_129920_4	k141_129920	Tn5393_aa1	1818	2654	-1
ZJN3	Human Nasal Vestibule	T2	k141_129920_5	k141_129920	Tn5393_aa2	2654	3457	-1
ZJN3	Human Nasal Vestibule	T2	k141_129920_6	k141_129920	Tn5393_aa3	3523	4299	-1
ZJN3	Human Nasal Vestibule	T2	k141_129920_7	k141_129920	IS15DIV_aa1	4628	5332	-1
ZJN3	Human Nasal Vestibule	T2	k141_129920_8	k141_129920	AAC(3)-IV	5419	6222	1
ZFN3	Human Nasal Vestibule	T2	k141_137115_2	k141_137115	AAC(6')-Ie-APH(2'')-Ia	458	1897	1
ZFN3	Human Nasal Vestibule	T2	k141_137115_3	k141_137115	IS256_aa1	2027	3199	-1
ZAN3	Human Nasal Vestibule	T2	k141_143086_1	k141_143086	AAC(3)-IV	126	929	1
ZAN3	Human Nasal Vestibule	T2	k141_143086_3	k141_143086	APH(4)-Ia	1158	2183	1
ZAN3	Human Nasal Vestibule	T2	k141_143086_4	k141_143086	ISEc59_aa1	2605	3357	-1
ZAN3	Human Nasal Vestibule	T2	k141_15520_1	k141_15520	ISSau9_aa1	233	1780	1
ZAN3	Human Nasal Vestibule	T2	k141_15520_2	k141_15520	ISSau9_aa2	1773	2525	1
ZAN3	Human Nasal Vestibule	T2	k141_15520_4	k141_15520	cfrA	3102	4151	1
ZAN3	Human Nasal Vestibule	T2	k141_155219_6	k141_155219	AAC(6')-Ie-APH(2'')-Ia	6103	7542	-1
ZAN3	Human Nasal Vestibule	T2	k141_155219_8	k141_155219	ISEnfa4_aa1	7992	9164	-1
ZGN3	Human Nasal Vestibule	T2	k141_16196_2	k141_16196	ISSau9_aa1	701	2248	1
ZGN3	Human Nasal Vestibule	T2	k141_16196_3	k141_16196	ISSau9_aa2	2241	2993	1
ZGN3	Human Nasal Vestibule	T2	k141_16196_5	k141_16196	cfrA	3570	4619	1
ZGN3	Human Nasal Vestibule	T2	k141_17212_1	k141_17212	Tn5393_aa2	120	923	-1
ZGN3	Human Nasal Vestibule	T2	k141_17212_2	k141_17212	Tn5393_aa3	989	1276	-1
ZGN3	Human Nasal Vestibule	T2	k141_17212_3	k141_17212	IS15DIV_aa1	1363	2067	-1
ZGN3	Human Nasal Vestibule	T2	k141_17212_4	k141_17212	AAC(3)-IV	2154	2957	1
ZBN3	Human Nasal Vestibule	T2	k141_21326_4	k141_21326	cfrA	3499	4548	-1
ZBN3	Human Nasal Vestibule	T2	k141_21326_6	k141_21326	ISSau9_aa2	5125	5877	-1
ZBN3	Human Nasal Vestibule	T2	k141_21326_7	k141_21326	ISSau9_aa1	5870	7417	-1
ZBN3	Human Nasal Vestibule	T2	k141_22663_1	k141_22663	AAC(6')-Ie-APH(2'')-Ia	220	1659	-1
ZBN3	Human Nasal Vestibule	T2	k141_22663_3	k141_22663	IS256_aa1	2109	3281	-1
ZGN3	Human Nasal Vestibule	T2	k141_22673_1	k141_22673	ISVsa3_aa1	1	900	-1
ZGN3	Human Nasal Vestibule	T2	k141_22673_3	k141_22673	floR	1345	2568	-1
ZEN3	Human Nasal Vestibule	T2	k141_27242_1	k141_27242	IS256_aa1	205	1377	1
ZEN3	Human Nasal Vestibule	T2	k141_27242_3	k141_27242	AAC(6')-Ie-APH(2'')-Ia	1827	3266	1
ZCN3	Human Nasal Vestibule	T2	k141_28761_1	k141_28761	ErmF	105	905	1
ZCN3	Human Nasal Vestibule	T2	k141_28761_2	k141_28761	ISBf11_aa1	1230	1925	-1
ZFN3	Human Nasal Vestibule	T2	k141_29185_2	k141_29185	ISEc59_aa1	203	955	1
ZFN3	Human Nasal Vestibule	T2	k141_29185_3	k141_29185	APH(4)-Ia	1377	2402	-1
ZFN3	Human Nasal Vestibule	T2	k141_29185_5	k141_29185	AAC(3)-IV	2631	3434	-1
ZBN3	Human Nasal Vestibule	T2	k141_2954_2	k141_2954	poxtA	650	2278	1
ZBN3	Human Nasal Vestibule	T2	k141_2954_3	k141_2954	IS1216E_aa1	2332	3012	1
ZBN3	Human Nasal Vestibule	T2	k141_37850_2	k141_37850	qacEdelta1	316	663	1
ZBN3	Human Nasal Vestibule	T2	k141_37850_3	k141_37850	sul1	657	1496	1
ZBN3	Human Nasal Vestibule	T2	k141_37850_6	k141_37850	IS6100_aa1	2631	2810	1
ZHN3	Human Nasal Vestibule	T2	k141_41378_1	k141_41378	IS15_aa1	3	65	-1
ZHN3	Human Nasal Vestibule	T2	k141_41378_2	k141_41378	AAC(3)-IV	152	955	1
ZHN3	Human Nasal Vestibule	T2	k141_41378_4	k141_41378	APH(4)-Ia	1184	2209	1
ZHN3	Human Nasal Vestibule	T2	k141_41378_5	k141_41378	ISEc59_aa1	2631	3383	-1
ZCN3	Human Nasal Vestibule	T2	k141_44487_2	k141_44487	IS15DIV_aa1	446	1150	-1
ZCN3	Human Nasal Vestibule	T2	k141_44487_3	k141_44487	AAC(3)-IV	1264	2040	1
ZCN3	Human Nasal Vestibule	T2	k141_44487_5	k141_44487	APH(4)-Ia	2269	3294	1
ZCN3	Human Nasal Vestibule	T2	k141_44487_6	k141_44487	ISEc59_aa1	3716	4468	-1
ZCN3	Human Nasal Vestibule	T2	k141_44487_7	k141_44487	Tn5393_aa4	4659	6053	1
ZCN3	Human Nasal Vestibule	T2	k141_45226_2	k141_45226	ISSau9_aa1	210	1757	1
ZCN3	Human Nasal Vestibule	T2	k141_45226_3	k141_45226	ISSau9_aa2	1750	2502	1
ZCN3	Human Nasal Vestibule	T2	k141_45226_5	k141_45226	cfrA	3079	4128	1
ZCN3	Human Nasal Vestibule	T2	k141_45226_8	k141_45226	ErmT	6560	7168	1
ZFN3	Human Nasal Vestibule	T2	k141_55510_1	k141_55510	ISSau9_aa1	227	1774	1
ZFN3	Human Nasal Vestibule	T2	k141_55510_2	k141_55510	ISSau9_aa2	1767	2519	1
ZFN3	Human Nasal Vestibule	T2	k141_55510_4	k141_55510	cfrA	3096	4145	1
ZIN3	Human Nasal Vestibule	T2	k141_5770_1	k141_5770	IS256_aa1	138	1310	1
ZIN3	Human Nasal Vestibule	T2	k141_5770_2	k141_5770	AAC(6')-Ie-APH(2'')-Ia	1440	2879	-1
ZFN3	Human Nasal Vestibule	T2	k141_61504_1	k141_61504	tet(Y)	1	654	1
ZFN3	Human Nasal Vestibule	T2	k141_61504_3	k141_61504	Tn5393_aa1	1104	1934	-1
ZFN3	Human Nasal Vestibule	T2	k141_61504_4	k141_61504	Tn5393_aa2	1940	2743	-1
ZFN3	Human Nasal Vestibule	T2	k141_61504_5	k141_61504	Tn5393_aa3	2809	3423	-1
ZDN3	Human Nasal Vestibule	T2	k141_65611_2	k141_65611	ISEc59_aa1	203	955	1
ZDN3	Human Nasal Vestibule	T2	k141_65611_3	k141_65611	APH(4)-Ia	1377	2402	-1
ZDN3	Human Nasal Vestibule	T2	k141_65611_5	k141_65611	AAC(3)-IV	2631	3434	-1
ZFN3	Human Nasal Vestibule	T2	k141_6861_3	k141_6861	ErmB	1263	2000	-1
ZFN3	Human Nasal Vestibule	T2	k141_6861_9	k141_6861	ISVlu1_aa1	9809	10807	1
ZFN3	Human Nasal Vestibule	T2	k141_70611_2	k141_70611	IS1216E_aa1	232	912	1
ZFN3	Human Nasal Vestibule	T2	k141_70611_4	k141_70611	ISLgar4_aa1	3553	3612	1
DRB8D52	Dust	N/A	k141_101408_1	k141_101408	IS6100_aa1	3	86	1
DRB8D52	Dust	N/A	k141_101408_10	k141_101408	tet(33)	9452	10675	1
DC75D4	Dust	N/A	k141_101895_1	k141_101895	ISLgar4_aa1	3	62	-1
DC75D4	Dust	N/A	k141_101895_2	k141_101895	poxtA	116	1744	-1
DRB7D23	Dust	N/A	k141_105029_1	k141_105029	IS15DII_aa1	2	76	-1
DRB7D23	Dust	N/A	k141_105029_4	k141_105029	IS15DIV_aa1	1620	2324	-1
DRB7D23	Dust	N/A	k141_105029_5	k141_105029	AAC(3)-IV	2411	3214	1
DRB7D23	Dust	N/A	k141_105029_7	k141_105029	APH(4)-Ia	3443	4468	1
DRB7D23	Dust	N/A	k141_105029_8	k141_105029	ISEc59_aa1	4890	5642	-1
DRB7D23	Dust	N/A	k141_105029_9	k141_105029	Tn5393_aa4	5713	7227	1
DCCD3	Dust	N/A	k141_106367_1	k141_106367	IS6100_aa1	3	77	1
DCCD3	Dust	N/A	k141_106367_10	k141_106367	tet(33)	9443	10666	1
DCRCD13	Dust	N/A	k141_108168_6	k141_108168	ErmQ	9028	9807	-1
DCRCD13	Dust	N/A	k141_108168_8	k141_108168	ISCldi2_aa1	10139	10855	-1
DCRCD11	Dust	N/A	k141_11135_1	k141_11135	sul1	264	1103	-1
DCRCD11	Dust	N/A	k141_11135_2	k141_11135	qacEdelta1	1097	1444	-1
DCRCD11	Dust	N/A	k141_11135_3	k141_11135	ISVsa3_aa1	1650	2438	-1
DCRCD11	Dust	N/A	k141_11135_7	k141_11135	TnAs1_aa5	4945	5505	1
DCRCD11	Dust	N/A	k141_11135_8	k141_11135	TnAs1_aa6	5509	6849	1
DC74D4	Dust	N/A	k141_111961_2	k141_111961	ISEc59_aa1	247	999	1
DC74D4	Dust	N/A	k141_111961_3	k141_111961	APH(4)-Ia	1421	2446	-1
DC74D4	Dust	N/A	k141_111961_5	k141_111961	AAC(3)-IV	2675	3478	-1
DC74D4	Dust	N/A	k141_111961_6	k141_111961	IS15DIV_aa1	3565	4269	1
CRB6XFD2	Dust	N/A	k141_114318_1	k141_114318	Tn5393_aa3	3	527	1
CRB6XFD2	Dust	N/A	k141_114318_2	k141_114318	Tn5393_aa2	593	1396	1
CRB6XFD2	Dust	N/A	k141_114318_3	k141_114318	Tn5393_aa1	1402	2232	1
CRB6XFD2	Dust	N/A	k141_114318_5	k141_114318	tet(Y)	2682	3857	-1
CRB6XFD3	Dust	N/A	k141_120358_3	k141_120358	cfrA	3011	4060	-1
CRB6XFD3	Dust	N/A	k141_120358_5	k141_120358	ISSau9_aa2	4637	5389	-1
CRB6XFD3	Dust	N/A	k141_120358_6	k141_120358	ISSau9_aa1	5382	6929	-1
DC74D2	Dust	N/A	k141_120522_2	k141_120522	AAC(3)-IV	452	1228	1
DC74D2	Dust	N/A	k141_120522_4	k141_120522	APH(4)-Ia	1457	2482	1
DC74D2	Dust	N/A	k141_120522_5	k141_120522	ISEc59_aa1	2904	3656	-1
DC74D2	Dust	N/A	k141_120522_6	k141_120522	Tn5393_aa4	3847	5241	1
DC74D2	Dust	N/A	k141_120522_7	k141_120522	ISCgl1_aa2	5278	5847	1
DCRCD14	Dust	N/A	k141_120613_1	k141_120613	poxtA	1046	2674	1
DCRCD14	Dust	N/A	k141_120613_2	k141_120613	ISS1W_aa1	2728	2793	1
DRB8D51	Dust	N/A	k141_121731_3	k141_121731	cfrA	1395	2444	-1
DRB8D51	Dust	N/A	k141_121731_5	k141_121731	ISEnfa4_aa1	2964	4103	1
DRB7D31	Dust	N/A	k141_12323_3	k141_12323	aadA2	1439	2230	1
DRB7D31	Dust	N/A	k141_12323_4	k141_12323	Tn5393_aa2	2227	2472	1
DC74D3	Dust	N/A	k141_12401_1	k141_12401	poxtA	99	1727	-1
DC74D3	Dust	N/A	k141_12401_3	k141_12401	IS1216E_aa1	2686	3366	-1
DCRCD11	Dust	N/A	k141_124247_1	k141_124247	IS616_aa1	63	1409	-1
DCRCD11	Dust	N/A	k141_124247_3	k141_124247	ErmF	1648	2448	1
DCCD2	Dust	N/A	k141_124710_1	k141_124710	ISS1W_aa1	1	66	-1
DCCD2	Dust	N/A	k141_124710_2	k141_124710	poxtA	120	1748	-1
DCCD2	Dust	N/A	k141_124710_4	k141_124710	IS1216E_aa1	2707	3387	-1
DRB7D24	Dust	N/A	k141_127914_2	k141_127914	ISSau9_aa1	239	1786	1
DRB7D24	Dust	N/A	k141_127914_3	k141_127914	ISSau9_aa2	1779	2531	1
DRB7D24	Dust	N/A	k141_127914_5	k141_127914	cfrA	3108	4157	1
DRB7D24	Dust	N/A	k141_127914_8	k141_127914	ErmT	6589	7293	1
DRB8D51	Dust	N/A	k141_128053_7	k141_128053	IS1216E_aa1	3600	4286	1
DRB8D51	Dust	N/A	k141_128053_9	k141_128053	AAC(6')-Ie-APH(2'')-Ia	4599	6038	1
DRB8D52	Dust	N/A	k141_130113_2	k141_130113	ISEc59_aa1	203	955	1
DRB8D52	Dust	N/A	k141_130113_3	k141_130113	APH(4)-Ia	1377	2402	-1
DRB8D52	Dust	N/A	k141_130113_5	k141_130113	AAC(3)-IV	2631	3434	-1
CC5CD2	Dust	N/A	k141_130241_1	k141_130241	IS15DII_aa1	1	78	-1
CC5CD2	Dust	N/A	k141_130241_2	k141_130241	AAC(3)-IV	165	968	1
CC5CD2	Dust	N/A	k141_130241_4	k141_130241	APH(4)-Ia	1197	2222	1
CC5CD2	Dust	N/A	k141_130241_5	k141_130241	ISEc59_aa1	2644	3396	-1
DCRCD13	Dust	N/A	k141_131619_1	k141_131619	ISS1W_aa1	2	67	-1
DCRCD13	Dust	N/A	k141_131619_2	k141_131619	poxtA	121	1749	-1
DC75D1	Dust	N/A	k141_134809_1	k141_134809	IS15DII_aa1	1	78	-1
DC75D1	Dust	N/A	k141_134809_2	k141_134809	AAC(3)-IV	192	968	1
DC75D1	Dust	N/A	k141_134809_4	k141_134809	APH(4)-Ia	1197	2222	1
DC75D1	Dust	N/A	k141_134809_5	k141_134809	ISEc59_aa1	2644	3396	-1
DC75D1	Dust	N/A	k141_134809_6	k141_134809	Tn5393_aa4	3587	4981	1
DC75D1	Dust	N/A	k141_134809_7	k141_134809	IS5564_aa2	5018	5911	1
CRB6ZFD4	Dust	N/A	k141_136929_1	k141_136929	AAC(3)-IV	133	909	1
CRB6ZFD4	Dust	N/A	k141_136929_3	k141_136929	APH(4)-Ia	1138	2163	1
CRB6ZFD4	Dust	N/A	k141_136929_4	k141_136929	ISEc59_aa1	2585	3337	-1
CRB6ZFD4	Dust	N/A	k141_136929_5	k141_136929	Tn5393_aa4	3528	4922	1
DCRCD11	Dust	N/A	k141_138213_1	k141_138213	AAC(6')-Ie-APH(2'')-Ia	375	1814	-1
DCRCD11	Dust	N/A	k141_138213_3	k141_138213	IS256_aa1	2264	3067	-1
DCRCD11	Dust	N/A	k141_138213_4	k141_138213	IS256_aa1	3089	3391	-1
CRB6XFD1	Dust	N/A	k141_138605_1	k141_138605	poxtA	1050	2663	1
CRB6XFD1	Dust	N/A	k141_138605_2	k141_138605	IS1216E_aa1	2711	3400	1
CRB6ZFD3	Dust	N/A	k141_138658_2	k141_138658	ISEc59_aa1	306	1058	1
CRB6ZFD3	Dust	N/A	k141_138658_3	k141_138658	APH(4)-Ia	1480	2505	-1
CRB6ZFD3	Dust	N/A	k141_138658_5	k141_138658	AAC(3)-IV	2734	3537	-1
CRB6ZFD3	Dust	N/A	k141_138658_6	k141_138658	IS15DIV_aa1	3624	4328	1
DRB7D31	Dust	N/A	k141_141245_3	k141_141245	qacEdelta1	3088	3435	1
DRB7D31	Dust	N/A	k141_141245_4	k141_141245	sul1	3429	4268	1
DRB7D31	Dust	N/A	k141_141245_6	k141_141245	IS1326_aa2	5072	5857	-1
DRB7D31	Dust	N/A	k141_141245_7	k141_141245	IS1326_aa1	5844	7358	-1
CRB6ZFD2	Dust	N/A	k141_142057_2	k141_142057	IS15DIV_aa1	708	1412	-1
CRB6ZFD2	Dust	N/A	k141_142057_3	k141_142057	AAC(3)-IV	1499	2302	1
CRB6ZFD2	Dust	N/A	k141_142057_4	k141_142057	APH(4)-Ia	2531	3556	1
CRB6ZFD2	Dust	N/A	k141_142057_5	k141_142057	ISEc59_aa1	3978	4730	-1
CRB6ZFD2	Dust	N/A	k141_142057_6	k141_142057	Tn5393_aa4	4921	6315	1
CRB6ZFD2	Dust	N/A	k141_142057_7	k141_142057	IS5564_aa2	6358	7245	1
DC8D1	Dust	N/A	k141_142791_2	k141_142791	ErmQ	1581	2354	-1
DC8D1	Dust	N/A	k141_142791_4	k141_142791	ISCldi2_aa1	3015	3266	-1
CRB5XFD1	Dust	N/A	k141_147236_3	k141_147236	Tn5393_aa4	1385	2779	-1
CRB5XFD1	Dust	N/A	k141_147236_4	k141_147236	ISEc59_aa1	2970	3722	1
CRB5XFD1	Dust	N/A	k141_147236_5	k141_147236	APH(4)-Ia	4144	5169	-1
CRB5XFD1	Dust	N/A	k141_147236_7	k141_147236	AAC(3)-IV	5398	6174	-1
CRB5XFD1	Dust	N/A	k141_147236_8	k141_147236	IS15DIV_aa1	6288	6992	1
DC8D4	Dust	N/A	k141_148198_1	k141_148198	IS256_aa1	1	258	1
DC8D4	Dust	N/A	k141_148198_3	k141_148198	AAC(6')-Ie-APH(2'')-Ia	708	2183	1
DC8D4	Dust	N/A	k141_148198_4	k141_148198	ErmB	2764	3501	1
DC75D3	Dust	N/A	k141_153578_5	k141_153578	Tn5393_aa1	3194	4030	-1
DC75D3	Dust	N/A	k141_153578_6	k141_153578	Tn5393_aa2	4030	4833	-1
DC75D3	Dust	N/A	k141_153578_7	k141_153578	Tn5393_aa3	4899	5333	-1
DCCD1	Dust	N/A	k141_153928_1	k141_153928	poxtA	1045	2673	1
DCCD1	Dust	N/A	k141_153928_2	k141_153928	ISS1W_aa1	2727	2792	1
DCCD3	Dust	N/A	k141_159455_1	k141_159455	IS15DII_aa1	1	78	-1
DCCD3	Dust	N/A	k141_159455_2	k141_159455	AAC(3)-IV	192	968	1
DCCD3	Dust	N/A	k141_159455_4	k141_159455	APH(4)-Ia	1197	2222	1
DCCD3	Dust	N/A	k141_159455_5	k141_159455	ISEc59_aa1	2644	3396	-1
DCCD3	Dust	N/A	k141_159455_6	k141_159455	Tn5393_aa4	3587	4981	1
DCCD3	Dust	N/A	k141_159455_7	k141_159455	ISCgl1_aa2	5018	5155	1
DCCD4	Dust	N/A	k141_16154_2	k141_16154	dfrC	544	1029	-1
DCCD4	Dust	N/A	k141_16154_4	k141_16154	IS431R_aa1	2141	2221	1
CRB6ZFD2	Dust	N/A	k141_161721_1	k141_161721	IS6100_aa1	1	78	-1
CRB6ZFD2	Dust	N/A	k141_161721_2	k141_161721	ISVsa3_aa1	709	2202	1
CRB6ZFD2	Dust	N/A	k141_161721_4	k141_161721	floR	3334	4548	1
DRB7D13	Dust	N/A	k141_163173_3	k141_163173	qacEdelta1	1740	2087	1
DRB7D13	Dust	N/A	k141_163173_4	k141_163173	sul1	2081	2920	1
DRB7D13	Dust	N/A	k141_163173_6	k141_163173	IS6100_aa1	3717	3794	1
DC8D4	Dust	N/A	k141_163776_1	k141_163776	ISLgar4_aa1	3	62	-1
DC8D4	Dust	N/A	k141_163776_2	k141_163776	poxtA	116	1744	-1
DRB8D43	Dust	N/A	k141_16590_3	k141_16590	Tn5393_aa4	1017	2411	-1
DRB8D43	Dust	N/A	k141_16590_4	k141_16590	ISEc59_aa1	2602	3354	1
DRB8D43	Dust	N/A	k141_16590_5	k141_16590	APH(4)-Ia	3776	4801	-1
DRB8D43	Dust	N/A	k141_16590_7	k141_16590	AAC(3)-IV	5030	5806	-1
DRB8D43	Dust	N/A	k141_16590_8	k141_16590	IS15DII_aa1	5920	5997	1
CRB5XFD2	Dust	N/A	k141_166948_2	k141_166948	floR	556	1770	1
CRB5XFD2	Dust	N/A	k141_166948_4	k141_166948	ISVsa3_aa1	2215	3708	1
DRB7D32	Dust	N/A	k141_169779_10	k141_169779	ISEc59_aa1	6847	7599	-1
DRB7D32	Dust	N/A	k141_169779_2	k141_169779	IS5564_aa2	467	697	1
DRB7D32	Dust	N/A	k141_169779_3	k141_169779	Tn5393_aa1	767	1603	-1
DRB7D32	Dust	N/A	k141_169779_4	k141_169779	Tn5393_aa2	1603	2022	-1
DRB7D32	Dust	N/A	k141_169779_5	k141_169779	Tn5393_aa3	2472	2942	-1
DRB7D32	Dust	N/A	k141_169779_7	k141_169779	IS15DIV_aa1	3577	4293	-1
DRB7D32	Dust	N/A	k141_169779_8	k141_169779	AAC(3)-IV	4368	5171	1
DRB7D32	Dust	N/A	k141_169779_9	k141_169779	APH(4)-Ia	5400	6425	1
DC75D1	Dust	N/A	k141_172875_1	k141_172875	IS15DIV_aa1	64	768	1
DC75D1	Dust	N/A	k141_172875_2	k141_172875	Tn5393_aa3	1097	1873	1
DC75D1	Dust	N/A	k141_172875_3	k141_172875	Tn5393_aa2	1939	2742	1
DC75D1	Dust	N/A	k141_172875_4	k141_172875	Tn5393_aa1	2742	3578	1
DC75D1	Dust	N/A	k141_172875_5	k141_172875	APH(3')-VIa	3983	4762	1
DC75D1	Dust	N/A	k141_172875_6	k141_172875	IS1006_aa1	5022	5726	-1
DC8D1	Dust	N/A	k141_174221_3	k141_174221	cfrA	1343	2392	-1
DC8D1	Dust	N/A	k141_174221_5	k141_174221	ISSau9_aa2	2969	3271	-1
CRB6ZFD4	Dust	N/A	k141_174769_2	k141_174769	ISSau9_aa1	250	1797	1
CRB6ZFD4	Dust	N/A	k141_174769_3	k141_174769	ISSau9_aa2	1790	2542	1
CRB6ZFD4	Dust	N/A	k141_174769_5	k141_174769	cfrA	3119	4168	1
CC5CD1	Dust	N/A	k141_176364_2	k141_176364	AAC(3)-IV	165	968	1
CC5CD1	Dust	N/A	k141_176364_4	k141_176364	APH(4)-Ia	1197	2222	1
CC5CD1	Dust	N/A	k141_176364_5	k141_176364	ISEc59_aa1	2644	3396	-1
CC5CD1	Dust	N/A	k141_176364_6	k141_176364	Tn5393_aa4	3467	4981	1
DRB7D21	Dust	N/A	k141_178256_2	k141_178256	ISEc59_aa1	573	1325	1
DRB7D21	Dust	N/A	k141_178256_3	k141_178256	APH(4)-Ia	1747	2772	-1
DRB7D21	Dust	N/A	k141_178256_5	k141_178256	AAC(3)-IV	3001	3777	-1
CRB6XFD4	Dust	N/A	k141_17857_3	k141_17857	qacEdelta1	2339	2686	1
CRB6XFD4	Dust	N/A	k141_17857_4	k141_17857	sul1	2680	3519	1
CRB6XFD4	Dust	N/A	k141_17857_7	k141_17857	IS6100_aa1	4654	4731	1
DRB7D22	Dust	N/A	k141_179186_12	k141_179186	tet(W)	7669	9594	-1
DRB7D22	Dust	N/A	k141_179186_2	k141_179186	ISCco2_aa2	616	1161	-1
DCRCD13	Dust	N/A	k141_179910_1	k141_179910	IS256_aa1	168	1340	1
DCRCD13	Dust	N/A	k141_179910_3	k141_179910	AAC(6')-Ie-APH(2'')-Ia	1790	3229	1
CRB6XFD1	Dust	N/A	k141_181138_3	k141_181138	sul1	1203	2042	-1
CRB6XFD1	Dust	N/A	k141_181138_4	k141_181138	qacEdelta1	2036	2383	-1
CRB6XFD1	Dust	N/A	k141_181138_7	k141_181138	IS6100_aa1	4315	5079	-1
CRB6XFD2	Dust	N/A	k141_181374_1	k141_181374	poxtA	1016	2644	1
CRB6XFD2	Dust	N/A	k141_181374_2	k141_181374	ISLmo14_aa1	2708	2896	-1
CRB6ZFD1	Dust	N/A	k141_186496_3	k141_186496	cfrA	2599	3648	-1
CRB6ZFD1	Dust	N/A	k141_186496_5	k141_186496	ISSau9_aa2	4225	4977	-1
CRB6ZFD1	Dust	N/A	k141_186496_6	k141_186496	ISSau9_aa1	4970	6517	-1
DC8D1	Dust	N/A	k141_190715_1	k141_190715	Tn5393_aa4	2	1570	-1
DC8D1	Dust	N/A	k141_190715_2	k141_190715	Tn5393_aa3	1696	2310	1
DC8D1	Dust	N/A	k141_190715_3	k141_190715	Tn5393_aa2	2376	3179	1
DC8D1	Dust	N/A	k141_190715_4	k141_190715	Tn5393_aa1	3179	4015	1
DCCD3	Dust	N/A	k141_191222_1	k141_191222	ANT(2'')-Ia	3	668	1
DCCD3	Dust	N/A	k141_191222_3	k141_191222	qacEdelta1	1276	1623	1
DCCD3	Dust	N/A	k141_191222_4	k141_191222	sul1	1617	2456	1
DCCD3	Dust	N/A	k141_191222_7	k141_191222	IS6100_aa1	3591	3668	1
CC5CD3	Dust	N/A	k141_191401_1	k141_191401	APH(3')-VIa	215	994	-1
CC5CD3	Dust	N/A	k141_191401_3	k141_191401	Tn5393_aa1	1399	2235	-1
CC5CD3	Dust	N/A	k141_191401_4	k141_191401	Tn5393_aa2	2235	3038	-1
CC5CD3	Dust	N/A	k141_191401_5	k141_191401	ISAlw27_aa2	3138	3368	-1
DRB7D33	Dust	N/A	k141_19413_3	k141_19413	Tn5393_aa4	1058	2401	-1
DRB7D33	Dust	N/A	k141_19413_4	k141_19413	ISEc59_aa1	2643	3395	1
DRB7D33	Dust	N/A	k141_19413_5	k141_19413	APH(4)-Ia	3817	4842	-1
DRB7D33	Dust	N/A	k141_19413_6	k141_19413	AAC(3)-IV	5071	5874	-1
DRB7D33	Dust	N/A	k141_19413_7	k141_19413	IS15DII_aa1	5949	6026	1
DC75D3	Dust	N/A	k141_194914_5	k141_194914	IS6100_aa1	2997	3761	1
DC75D3	Dust	N/A	k141_194914_8	k141_194914	sul1	4918	5757	-1
DC75D3	Dust	N/A	k141_194914_9	k141_194914	qacEdelta1	5751	6098	-1
DC74D4	Dust	N/A	k141_19712_7	k141_19712	cfrA	6173	7222	-1
DC74D4	Dust	N/A	k141_19712_8	k141_19712	ISSau9_aa2	7748	8500	-1
DC74D4	Dust	N/A	k141_19712_9	k141_19712	ISSau9_aa1	8493	10022	-1
DC74D4	Dust	N/A	k141_201081_3	k141_201081	AAC(6')-Ie-APH(2'')-Ia	946	2385	-1
DC74D4	Dust	N/A	k141_201081_5	k141_201081	IS256_aa1	2835	3092	-1
DRB8D51	Dust	N/A	k141_201347_1	k141_201347	Tn5393_aa2	91	924	-1
DRB8D51	Dust	N/A	k141_201347_2	k141_201347	aadA2	924	1421	-1
DC74D4	Dust	N/A	k141_201483_4	k141_201483	Tn5393_aa1	1738	2574	-1
DC74D4	Dust	N/A	k141_201483_5	k141_201483	Tn5393_aa2	2574	3377	-1
DC74D4	Dust	N/A	k141_201483_6	k141_201483	Tn5393_aa3	3443	4057	-1
DC74D4	Dust	N/A	k141_201483_7	k141_201483	Tn5393_aa4	4183	7068	1
DC8D4	Dust	N/A	k141_204887_2	k141_204887	tet(K)	1044	2423	-1
DC8D4	Dust	N/A	k141_204887_4	k141_204887	IS431L_aa1	3036	3146	1
CC5CD3	Dust	N/A	k141_205353_10	k141_205353	AAC(3)-IV	9124	9900	-1
CC5CD3	Dust	N/A	k141_205353_11	k141_205353	IS15DII_aa1	10014	10091	1
CC5CD3	Dust	N/A	k141_205353_2	k141_205353	IS1249_aa1	1195	2334	-1
CC5CD3	Dust	N/A	k141_205353_5	k141_205353	IS5564_aa2	4127	5074	-1
CC5CD3	Dust	N/A	k141_205353_6	k141_205353	Tn5393_aa4	5111	6505	-1
CC5CD3	Dust	N/A	k141_205353_7	k141_205353	ISEc59_aa1	6696	7448	1
CC5CD3	Dust	N/A	k141_205353_8	k141_205353	APH(4)-Ia	7870	8895	-1
DRB7D11	Dust	N/A	k141_20716_5	k141_20716	cfrA	3114	4163	-1
DRB7D11	Dust	N/A	k141_20716_7	k141_20716	ISSau9_aa2	4740	5492	-1
DRB7D11	Dust	N/A	k141_20716_8	k141_20716	ISSau9_aa1	5485	7032	-1
DCCD3	Dust	N/A	k141_209034_1	k141_209034	ISSau9_aa1	109	1656	1
DCCD3	Dust	N/A	k141_209034_2	k141_209034	ISSau9_aa2	1649	2401	1
DCCD3	Dust	N/A	k141_209034_3	k141_209034	cfrA	2892	3941	1
CRB5XFD4	Dust	N/A	k141_213140_2	k141_213140	floR	1023	2237	1
CRB5XFD4	Dust	N/A	k141_213140_4	k141_213140	ISVsa3_aa1	2682	4175	1
DRB7D34	Dust	N/A	k141_213652_16	k141_213652	IS6100_aa1	13498	13566	-1
DRB7D34	Dust	N/A	k141_213652_7	k141_213652	tet(33)	2909	4132	-1
CC5CD4	Dust	N/A	k141_214046_3	k141_214046	AAC(3)-IV	4279	5055	1
CC5CD4	Dust	N/A	k141_214046_5	k141_214046	APH(4)-Ia	5284	6309	1
CC5CD4	Dust	N/A	k141_214046_6	k141_214046	ISEc59_aa1	6731	7483	-1
CC5CD4	Dust	N/A	k141_214046_7	k141_214046	Tn5393_aa4	7554	9068	1
DCCD2	Dust	N/A	k141_221749_1	k141_221749	IS15DII_aa1	1	78	-1
DCCD2	Dust	N/A	k141_221749_2	k141_221749	AAC(3)-IV	192	968	1
DCCD2	Dust	N/A	k141_221749_4	k141_221749	APH(4)-Ia	1197	2222	1
DCCD2	Dust	N/A	k141_221749_5	k141_221749	ISEc59_aa1	2644	3396	-1
DCCD2	Dust	N/A	k141_221749_6	k141_221749	Tn5393_aa4	3587	4981	1
CRB5XFD3	Dust	N/A	k141_222171_1	k141_222171	TnAs1_aa6	1	87	-1
CRB5XFD3	Dust	N/A	k141_222171_2	k141_222171	TnAs1_aa5	91	651	-1
CRB5XFD3	Dust	N/A	k141_222171_4	k141_222171	ANT(2'')-Ia	2147	2680	1
CRB5XFD3	Dust	N/A	k141_222171_5	k141_222171	qacEdelta1	2837	3184	1
CRB5XFD3	Dust	N/A	k141_222171_6	k141_222171	sul1	3178	4017	1
CRB5XFD3	Dust	N/A	k141_222171_8	k141_222171	IS6100_aa1	4814	4891	1
DC8D2	Dust	N/A	k141_222713_1	k141_222713	IS15DIV_aa1	53	757	-1
DC8D2	Dust	N/A	k141_222713_2	k141_222713	AAC(3)-IV	871	1647	1
DC8D2	Dust	N/A	k141_222713_4	k141_222713	APH(4)-Ia	1876	2901	1
DC8D2	Dust	N/A	k141_222713_5	k141_222713	ISEc59_aa1	3323	4075	-1
DRB8D52	Dust	N/A	k141_222963_2	k141_222963	ISSau9_aa1	241	1797	1
DRB8D52	Dust	N/A	k141_222963_3	k141_222963	ISSau9_aa2	1790	2542	1
DRB8D52	Dust	N/A	k141_222963_5	k141_222963	cfrA	3084	4133	1
DC8D2	Dust	N/A	k141_223251_2	k141_223251	dfrC	513	998	-1
DC8D2	Dust	N/A	k141_223251_4	k141_223251	IS431L_aa1	2110	2175	1
DC75D4	Dust	N/A	k141_225343_3	k141_225343	aadA2	1458	2237	1
DC75D4	Dust	N/A	k141_225343_4	k141_225343	Tn5393_aa2	2234	2455	1
DRB7D24	Dust	N/A	k141_226614_3	k141_226614	floR	1662	2876	-1
DRB7D24	Dust	N/A	k141_226614_5	k141_226614	ISVsa3_aa1	4008	5501	-1
DC74D3	Dust	N/A	k141_226807_1	k141_226807	Tn5393_aa4	1	1527	-1
DC74D3	Dust	N/A	k141_226807_2	k141_226807	Tn5393_aa3	1653	2267	1
DC74D3	Dust	N/A	k141_226807_3	k141_226807	Tn5393_aa2	2333	3136	1
DC74D3	Dust	N/A	k141_226807_4	k141_226807	Tn5393_aa1	3136	3972	1
DC74D3	Dust	N/A	k141_226807_5	k141_226807	IS5564_aa2	4042	4176	-1
DC74D3	Dust	N/A	k141_226807_6	k141_226807	cmx	4176	4703	-1
DC74D3	Dust	N/A	k141_226807_6	k141_226807	ISCgl1_aa1	4176	4703	-1
DC74D4	Dust	N/A	k141_228324_2	k141_228324	tet(Y)	424	1599	-1
DC74D4	Dust	N/A	k141_228324_3	k141_228324	ISPa14_aa1	1674	2075	-1
DC8D2	Dust	N/A	k141_229023_5	k141_229023	Tn5393_aa1	2810	3646	-1
DC8D2	Dust	N/A	k141_229023_6	k141_229023	Tn5393_aa2	3646	4449	-1
DC8D2	Dust	N/A	k141_229023_7	k141_229023	Tn5393_aa3	4515	4841	-1
DRB7D31	Dust	N/A	k141_231071_1	k141_231071	ISSau9_aa1	250	1797	1
DRB7D31	Dust	N/A	k141_231071_2	k141_231071	ISSau9_aa2	1790	2542	1
DRB7D31	Dust	N/A	k141_231071_4	k141_231071	cfrA	3119	4168	1
DRB7D12	Dust	N/A	k141_231297_1	k141_231297	AAC(3)-IV	109	885	1
DRB7D12	Dust	N/A	k141_231297_3	k141_231297	APH(4)-Ia	1114	2139	1
DRB7D12	Dust	N/A	k141_231297_4	k141_231297	ISEc59_aa1	2561	3313	-1
DRB7D12	Dust	N/A	k141_231297_5	k141_231297	Tn5393_aa4	3504	4898	1
DRB8D51	Dust	N/A	k141_233697_1	k141_233697	IS15DII_aa1	1	60	-1
DRB8D51	Dust	N/A	k141_233697_2	k141_233697	AAC(3)-IV	147	950	1
DRB8D51	Dust	N/A	k141_233697_4	k141_233697	APH(4)-Ia	1179	2204	1
DRB8D51	Dust	N/A	k141_233697_5	k141_233697	ISEc59_aa1	2626	3378	-1
DC8D3	Dust	N/A	k141_234898_2	k141_234898	IS431mec_aa1	479	1021	1
DC8D3	Dust	N/A	k141_234898_3	k141_234898	AAC(6')-Ie-APH(2'')-Ia	1188	2627	-1
CC5CD4	Dust	N/A	k141_237774_10	k141_237774	IS5564_aa2	9650	9784	-1
CC5CD4	Dust	N/A	k141_237774_11	k141_237774	cmx	9784	10311	-1
CC5CD4	Dust	N/A	k141_237774_7	k141_237774	IS1628_aa1	6527	7237	1
CC5CD4	Dust	N/A	k141_237774_8	k141_237774	Tn5393_aa2	8325	8744	1
CC5CD4	Dust	N/A	k141_237774_9	k141_237774	Tn5393_aa1	8744	9580	1
DRB7D34	Dust	N/A	k141_237820_1	k141_237820	IS15DII_aa1	1	78	-1
DRB7D34	Dust	N/A	k141_237820_2	k141_237820	AAC(3)-IV	192	968	1
DRB7D34	Dust	N/A	k141_237820_4	k141_237820	APH(4)-Ia	1197	2222	1
DRB7D34	Dust	N/A	k141_237820_5	k141_237820	ISEc59_aa1	2644	3396	-1
DRB7D34	Dust	N/A	k141_237820_6	k141_237820	Tn5393_aa4	3587	4981	1
DRB8D44	Dust	N/A	k141_238538_1	k141_238538	qacEdelta1	112	459	1
DRB8D44	Dust	N/A	k141_238538_2	k141_238538	sul1	453	1292	1
DRB8D44	Dust	N/A	k141_238538_5	k141_238538	IS6100_aa1	2427	2504	1
DRB7D23	Dust	N/A	k141_239042_1	k141_239042	ErmT	1	723	-1
DRB7D23	Dust	N/A	k141_239042_3	k141_239042	cfrA	3155	4204	-1
DRB7D23	Dust	N/A	k141_239042_5	k141_239042	ISSau9_aa2	4746	5498	-1
DRB7D23	Dust	N/A	k141_239042_6	k141_239042	ISSau9_aa1	5491	7038	-1
DC74D3	Dust	N/A	k141_24041_3	k141_24041	IS5564_aa2	1962	2909	-1
DC74D3	Dust	N/A	k141_24041_4	k141_24041	Tn5393_aa4	2946	4340	-1
DC74D3	Dust	N/A	k141_24041_5	k141_24041	ISEc59_aa1	4531	5283	1
DC74D3	Dust	N/A	k141_24041_6	k141_24041	APH(4)-Ia	5705	6730	-1
DC74D3	Dust	N/A	k141_24041_8	k141_24041	AAC(3)-IV	6959	7735	-1
DC74D3	Dust	N/A	k141_24041_9	k141_24041	IS15DIV_aa1	7849	8553	1
DCRCD14	Dust	N/A	k141_240941_2	k141_240941	IS256_aa1	316	1488	1
DCRCD14	Dust	N/A	k141_240941_4	k141_240941	AAC(6')-Ie-APH(2'')-Ia	1938	3377	1
DCCD1	Dust	N/A	k141_245321_2	k141_245321	cfrA	533	1582	-1
DCCD1	Dust	N/A	k141_245321_4	k141_245321	ISSau9_aa2	2124	2876	-1
DCCD1	Dust	N/A	k141_245321_5	k141_245321	ISSau9_aa1	2869	4416	-1
DRB7D12	Dust	N/A	k141_252574_1	k141_252574	IS256_aa1	102	1274	1
DRB7D12	Dust	N/A	k141_252574_2	k141_252574	AAC(6')-Ie-APH(2'')-Ia	1404	2843	-1
CRB5XFD3	Dust	N/A	k141_252689_1	k141_252689	IS15DIV_aa1	103	807	-1
CRB5XFD3	Dust	N/A	k141_252689_2	k141_252689	AAC(3)-IV	921	1697	1
CRB5XFD3	Dust	N/A	k141_252689_4	k141_252689	APH(4)-Ia	1926	2951	1
CRB5XFD3	Dust	N/A	k141_252689_5	k141_252689	ISEc59_aa1	3373	4125	-1
CRB5XFD3	Dust	N/A	k141_252689_6	k141_252689	Tn5393_aa4	4316	5254	1
DRB7D23	Dust	N/A	k141_259501_1	k141_259501	qacEdelta1	112	459	1
DRB7D23	Dust	N/A	k141_259501_2	k141_259501	sul1	453	1292	1
DRB7D23	Dust	N/A	k141_259501_5	k141_259501	IS6100_aa1	2427	2732	1
DCCD4	Dust	N/A	k141_262094_1	k141_262094	ISCco2_aa2	3	509	-1
DCCD4	Dust	N/A	k141_262094_5	k141_262094	ErmB	4548	5285	-1
DRB8D53	Dust	N/A	k141_262739_1	k141_262739	AAC(3)-IV	130	933	1
DRB8D53	Dust	N/A	k141_262739_3	k141_262739	APH(4)-Ia	1162	2187	1
DRB8D53	Dust	N/A	k141_262739_4	k141_262739	ISEc59_aa1	2609	3361	-1
DRB7D14	Dust	N/A	k141_262921_2	k141_262921	tet(Y)	362	1537	-1
DRB7D14	Dust	N/A	k141_262921_3	k141_262921	ISPa14_aa1	1612	2016	-1
DRB7D14	Dust	N/A	k141_262921_4	k141_262921	ISPa14_aa1	1964	2314	-1
DRB7D23	Dust	N/A	k141_263507_1	k141_263507	poxtA	57	1685	-1
DRB7D23	Dust	N/A	k141_263507_2	k141_263507	ISS1W_aa1	2664	2729	1
DC74D2	Dust	N/A	k141_263803_1	k141_263803	aadA2	200	979	-1
DC74D2	Dust	N/A	k141_263803_4	k141_263803	ISPa40_aa4	3055	3252	1
DC8D1	Dust	N/A	k141_264780_2	k141_264780	IS1628_aa1	1769	2479	1
DC8D1	Dust	N/A	k141_264780_3	k141_264780	IS6100_aa1	2555	3052	-1
DC8D1	Dust	N/A	k141_264780_6	k141_264780	sul1	4187	5026	-1
DC8D1	Dust	N/A	k141_264780_7	k141_264780	qacEdelta1	5020	5367	-1
DC8D3	Dust	N/A	k141_269393_1	k141_269393	poxtA	1043	2671	1
DC8D3	Dust	N/A	k141_269393_2	k141_269393	ISS1W_aa1	2725	2790	1
DCRCD12	Dust	N/A	k141_274540_1	k141_274540	poxtA	1023	2651	1
DCRCD12	Dust	N/A	k141_274540_2	k141_274540	ISS1W_aa1	2705	2770	1
DRB7D12	Dust	N/A	k141_275757_2	k141_275757	ISSau9_aa1	382	1929	1
DRB7D12	Dust	N/A	k141_275757_3	k141_275757	ISSau9_aa2	1922	2674	1
DRB7D12	Dust	N/A	k141_275757_5	k141_275757	cfrA	3251	4300	1
CC5CD1	Dust	N/A	k141_276092_2	k141_276092	AAC(6')-Ie-APH(2'')-Ia	189	1664	-1
CC5CD1	Dust	N/A	k141_276092_3	k141_276092	IS431L_aa1	1768	1851	1
CRB5XFD3	Dust	N/A	k141_276249_14	k141_276249	ISCco2_aa3	12706	13248	1
CRB5XFD3	Dust	N/A	k141_276249_15	k141_276249	APH(3')-IIIa	13341	14135	1
DC75D1	Dust	N/A	k141_277435_4	k141_277435	qacEdelta1	3253	3600	1
DC75D1	Dust	N/A	k141_277435_5	k141_277435	sul1	3594	4433	1
DC75D1	Dust	N/A	k141_277435_7	k141_277435	IS6100_aa1	5568	6332	1
DCCD1	Dust	N/A	k141_278747_1	k141_278747	IS15DII_aa1	1	78	-1
DCCD1	Dust	N/A	k141_278747_2	k141_278747	AAC(3)-IV	192	968	1
DCCD1	Dust	N/A	k141_278747_4	k141_278747	APH(4)-Ia	1197	2222	1
DCCD1	Dust	N/A	k141_278747_5	k141_278747	ISEc59_aa1	2644	3396	-1
DCCD1	Dust	N/A	k141_278747_6	k141_278747	Tn5393_aa4	3587	4981	1
DCCD1	Dust	N/A	k141_278747_7	k141_278747	ISCgl1_aa2	5018	5155	1
DC75D2	Dust	N/A	k141_279028_1	k141_279028	IS1216E_aa1	3	503	-1
DC75D2	Dust	N/A	k141_279028_2	k141_279028	poxtA	557	2185	-1
CRB6XFD3	Dust	N/A	k141_282634_2	k141_282634	Tn5393_aa4	295	1689	-1
CRB6XFD3	Dust	N/A	k141_282634_3	k141_282634	ISEc59_aa1	1880	2632	1
CRB6XFD3	Dust	N/A	k141_282634_4	k141_282634	APH(4)-Ia	3054	4079	-1
CRB6XFD3	Dust	N/A	k141_282634_6	k141_282634	AAC(3)-IV	4308	5084	-1
CRB6XFD3	Dust	N/A	k141_282634_7	k141_282634	IS15DII_aa1	5198	5275	1
CRB5XFD1	Dust	N/A	k141_286761_6	k141_286761	cfrA	5018	6067	-1
CRB5XFD1	Dust	N/A	k141_286761_8	k141_286761	ISSau9_aa2	6609	7361	-1
CRB5XFD1	Dust	N/A	k141_286761_9	k141_286761	ISSau9_aa1	7354	8910	-1
CRB6XFD4	Dust	N/A	k141_28924_1	k141_28924	AAC(3)-IV	416	1192	1
CRB6XFD4	Dust	N/A	k141_28924_3	k141_28924	APH(4)-Ia	1421	2446	1
CRB6XFD4	Dust	N/A	k141_28924_4	k141_28924	ISEc59_aa1	2868	3620	-1
CRB6XFD4	Dust	N/A	k141_28924_5	k141_28924	Tn5393_aa4	3811	5205	1
DRB7D33	Dust	N/A	k141_289352_2	k141_289352	ISSau9_aa1	244	1791	1
DRB7D33	Dust	N/A	k141_289352_3	k141_289352	ISSau9_aa2	1784	2536	1
DRB7D33	Dust	N/A	k141_289352_5	k141_289352	cfrA	3113	4162	1
DCCD2	Dust	N/A	k141_290848_4	k141_290848	Tn5393_aa1	1670	2506	-1
DCCD2	Dust	N/A	k141_290848_5	k141_290848	Tn5393_aa2	2506	3342	-1
DCCD2	Dust	N/A	k141_290848_6	k141_290848	aadA2	3339	4118	-1
CRB5XFD4	Dust	N/A	k141_291724_1	k141_291724	qacEdelta1	112	459	1
CRB5XFD4	Dust	N/A	k141_291724_2	k141_291724	sul1	453	1292	1
CRB5XFD4	Dust	N/A	k141_291724_5	k141_291724	IS6100_aa1	2427	2606	1
DC75D1	Dust	N/A	k141_293297_4	k141_293297	cfrA	2654	3703	-1
DC75D1	Dust	N/A	k141_293297_6	k141_293297	ISSau9_aa2	4245	4997	-1
DC75D1	Dust	N/A	k141_293297_7	k141_293297	ISSau9_aa1	4990	6537	-1
CRB5XFD2	Dust	N/A	k141_296266_2	k141_296266	IS15DIV_aa1	702	1406	-1
CRB5XFD2	Dust	N/A	k141_296266_3	k141_296266	AAC(3)-IV	1493	2296	1
CRB5XFD2	Dust	N/A	k141_296266_5	k141_296266	APH(4)-Ia	2525	3550	1
CRB5XFD2	Dust	N/A	k141_296266_6	k141_296266	ISEc59_aa1	3972	4724	-1
DCCD3	Dust	N/A	k141_296526_1	k141_296526	poxtA	1046	2674	1
DCCD3	Dust	N/A	k141_296526_2	k141_296526	ISS1W_aa1	2728	2793	1
DC8D2	Dust	N/A	k141_2976_3	k141_2976	qacEdelta1	1742	2089	1
DC8D2	Dust	N/A	k141_2976_4	k141_2976	sul1	2083	2922	1
DC8D2	Dust	N/A	k141_2976_7	k141_2976	IS6100_aa1	4057	4554	1
DC8D2	Dust	N/A	k141_2976_8	k141_2976	IS1628_aa1	4630	4821	-1
CRB5XFD2	Dust	N/A	k141_297679_3	k141_297679	qacEdelta1	1734	2081	1
CRB5XFD2	Dust	N/A	k141_297679_4	k141_297679	sul1	2075	2914	1
CRB5XFD2	Dust	N/A	k141_297679_7	k141_297679	IS6100_aa1	4049	4126	1
DRB8D41	Dust	N/A	k141_300025_1	k141_300025	IS15DII_aa1	1	78	-1
DRB8D41	Dust	N/A	k141_300025_2	k141_300025	AAC(3)-IV	192	968	1
DRB8D41	Dust	N/A	k141_300025_4	k141_300025	APH(4)-Ia	1197	2222	1
DRB8D41	Dust	N/A	k141_300025_5	k141_300025	ISEc59_aa1	2644	3396	-1
DRB8D41	Dust	N/A	k141_300025_6	k141_300025	Tn5393_aa4	3587	4981	1
DC75D2	Dust	N/A	k141_301572_4	k141_301572	IS15DIV_aa1	1429	2133	-1
DC75D2	Dust	N/A	k141_301572_5	k141_301572	AAC(3)-IV	2247	3023	1
DC75D2	Dust	N/A	k141_301572_7	k141_301572	APH(4)-Ia	3252	4277	1
DC75D2	Dust	N/A	k141_301572_8	k141_301572	ISEc59_aa1	4699	5451	-1
DC75D2	Dust	N/A	k141_301572_9	k141_301572	Tn5393_aa4	5642	7036	1
DRB7D11	Dust	N/A	k141_309556_1	k141_309556	IS6100_aa1	2	94	1
DRB7D11	Dust	N/A	k141_309556_7	k141_309556	IS6100_aa1	4213	4977	1
DRB7D11	Dust	N/A	k141_309556_9	k141_309556	sul1	5255	6106	1
DCCD2	Dust	N/A	k141_313356_1	k141_313356	IS6100_aa1	2	79	-1
DCCD2	Dust	N/A	k141_313356_4	k141_313356	sul1	1214	2053	-1
DCCD2	Dust	N/A	k141_313356_5	k141_313356	qacEdelta1	2047	2394	-1
DCCD2	Dust	N/A	k141_313356_7	k141_313356	ANT(2'')-Ia	3002	3679	-1
CRB6XFD1	Dust	N/A	k141_317676_1	k141_317676	ErmF	385	1185	-1
CRB6XFD1	Dust	N/A	k141_317676_2	k141_317676	IS612_aa1	1323	2612	1
DRB7D31	Dust	N/A	k141_317689_2	k141_317689	AAC(6')-Ie-APH(2'')-Ia	519	1958	1
DRB7D31	Dust	N/A	k141_317689_3	k141_317689	IS256_aa1	2088	3260	-1
DRB8D41	Dust	N/A	k141_31769_1	k141_31769	ISSau9_aa1	254	1801	1
DRB8D41	Dust	N/A	k141_31769_2	k141_31769	ISSau9_aa2	1794	2546	1
DRB8D41	Dust	N/A	k141_31769_4	k141_31769	cfrA	3123	4172	1
DC74D2	Dust	N/A	k141_318568_4	k141_318568	ErmF	5168	5968	1
DC74D2	Dust	N/A	k141_318568_6	k141_318568	ISBf11_aa1	6293	7417	-1
DRB8D43	Dust	N/A	k141_322041_1	k141_322041	AAC(6')-Ie-APH(2'')-Ia	200	1639	-1
DRB8D43	Dust	N/A	k141_322041_3	k141_322041	ISEnfa4_aa1	2089	3429	-1
DRB7D11	Dust	N/A	k141_323534_1	k141_323534	ISVsa3_aa1	161	1654	1
DRB7D11	Dust	N/A	k141_323534_3	k141_323534	floR	2786	4000	1
DRB7D11	Dust	N/A	k141_323534_5	k141_323534	IS1006_aa1	4907	5377	1
CRB5XFD2	Dust	N/A	k141_325605_1	k141_325605	ISCco2_aa2	3	302	-1
CRB5XFD2	Dust	N/A	k141_325605_3	k141_325605	AAC(6')-Ie-APH(2'')-Ia	568	2007	-1
CRB5XFD4	Dust	N/A	k141_325725_1	k141_325725	Tn5393_aa4	2	976	-1
CRB5XFD4	Dust	N/A	k141_325725_2	k141_325725	ISEc59_aa1	1167	1919	1
CRB5XFD4	Dust	N/A	k141_325725_3	k141_325725	APH(4)-Ia	2341	3366	-1
CRB5XFD4	Dust	N/A	k141_325725_5	k141_325725	AAC(3)-IV	3595	4371	-1
CRB5XFD4	Dust	N/A	k141_325725_6	k141_325725	IS15DIV_aa1	4485	5189	1
DRB7D34	Dust	N/A	k141_327289_2	k141_327289	ISSau9_aa1	250	1797	1
DRB7D34	Dust	N/A	k141_327289_3	k141_327289	ISSau9_aa2	1790	2542	1
DRB7D34	Dust	N/A	k141_327289_5	k141_327289	cfrA	3119	4168	1
DRB8D53	Dust	N/A	k141_330691_2	k141_330691	ISCco2_aa3	667	945	1
DRB8D53	Dust	N/A	k141_330691_6	k141_330691	ErmB	4111	4848	1
CC5CD4	Dust	N/A	k141_33950_2	k141_33950	ISVsa3_aa1	381	1874	-1
CC5CD4	Dust	N/A	k141_33950_4	k141_33950	floR	2319	3533	-1
CRB6ZFD1	Dust	N/A	k141_341177_2	k141_341177	ISEc59_aa1	248	1000	1
CRB6ZFD1	Dust	N/A	k141_341177_3	k141_341177	APH(4)-Ia	1422	2447	-1
CRB6ZFD1	Dust	N/A	k141_341177_5	k141_341177	AAC(3)-IV	2676	3479	-1
CRB6ZFD1	Dust	N/A	k141_341177_6	k141_341177	IS15DIV_aa1	3566	4270	1
CRB6ZFD1	Dust	N/A	k141_341177_7	k141_341177	Tn5393_aa3	4599	5375	1
CRB6ZFD1	Dust	N/A	k141_341177_8	k141_341177	Tn5393_aa2	5441	6244	1
CRB6ZFD1	Dust	N/A	k141_341177_9	k141_341177	Tn5393_aa1	6244	7080	1
DRB7D23	Dust	N/A	k141_341425_1	k141_341425	AAC(6')-Ie-APH(2'')-Ia	220	1659	-1
DRB7D23	Dust	N/A	k141_341425_3	k141_341425	IS256_aa1	2109	3164	-1
DRB7D21	Dust	N/A	k141_342137_1	k141_342137	IS256_aa1	1	258	1
DRB7D21	Dust	N/A	k141_342137_2	k141_342137	AAC(6')-Ie-APH(2'')-Ia	388	1827	-1
DCCD1	Dust	N/A	k141_347717_1	k141_347717	IS431R_aa1	3	83	-1
DCCD1	Dust	N/A	k141_347717_2	k141_347717	AAC(6')-Ie-APH(2'')-Ia	187	1674	1
DRB8D44	Dust	N/A	k141_353328_1	k141_353328	IS4351_aa1	166	1104	1
DRB8D44	Dust	N/A	k141_353328_2	k141_353328	floR	1129	2370	1
DRB7D12	Dust	N/A	k141_353983_3	k141_353983	dfrA17	1748	2221	1
DRB7D12	Dust	N/A	k141_353983_5	k141_353983	qacEdelta1	3346	3693	1
DRB7D12	Dust	N/A	k141_353983_6	k141_353983	sul1	3687	4526	1
DRB7D12	Dust	N/A	k141_353983_9	k141_353983	IS6100_aa1	5661	6425	1
DC75D3	Dust	N/A	k141_356195_2	k141_356195	cfrA	2364	3413	-1
DC75D3	Dust	N/A	k141_356195_4	k141_356195	ISSau9_aa2	3990	4742	-1
DC75D3	Dust	N/A	k141_356195_5	k141_356195	ISSau9_aa1	4735	6282	-1
CRB6ZFD2	Dust	N/A	k141_357287_19	k141_357287	ISSau9_aa1	18482	20011	1
CRB6ZFD2	Dust	N/A	k141_357287_20	k141_357287	ISSau9_aa2	20004	20756	1
CRB6ZFD2	Dust	N/A	k141_357287_22	k141_357287	cfrA	21333	22382	1
DRB7D22	Dust	N/A	k141_362573_1	k141_362573	qacEdelta1	112	459	1
DRB7D22	Dust	N/A	k141_362573_2	k141_362573	sul1	453	1292	1
DRB7D22	Dust	N/A	k141_362573_5	k141_362573	IS6100_aa1	2427	2504	1
DRB7D32	Dust	N/A	k141_365511_3	k141_365511	qacEdelta1	1757	2104	1
DRB7D32	Dust	N/A	k141_365511_4	k141_365511	sul1	2098	2937	1
DRB7D32	Dust	N/A	k141_365511_7	k141_365511	IS6100_aa1	4072	4251	1
DRB7D21	Dust	N/A	k141_369893_1	k141_369893	cmx	3	686	1
DRB7D21	Dust	N/A	k141_369893_1	k141_369893	ISCgl1_aa1	3	686	1
DRB7D21	Dust	N/A	k141_369893_2	k141_369893	IS5564_aa2	686	820	1
DRB7D21	Dust	N/A	k141_369893_3	k141_369893	Tn5393_aa1	890	1726	-1
DRB7D21	Dust	N/A	k141_369893_4	k141_369893	Tn5393_aa2	1726	2529	-1
DRB7D14	Dust	N/A	k141_38419_11	k141_38419	AAC(3)-IV	8808	9611	-1
DRB7D14	Dust	N/A	k141_38419_2	k141_38419	ISVsa3_aa1	1023	2516	1
DRB7D14	Dust	N/A	k141_38419_7	k141_38419	Tn5393_aa4	4795	6309	-1
DRB7D14	Dust	N/A	k141_38419_8	k141_38419	ISEc59_aa1	6380	7132	1
DRB7D14	Dust	N/A	k141_38419_9	k141_38419	APH(4)-Ia	7554	8579	-1
DRB7D31	Dust	N/A	k141_386481_1	k141_386481	msrE	558	2033	1
DRB7D31	Dust	N/A	k141_386481_2	k141_386481	mphE	2089	2973	1
DRB7D31	Dust	N/A	k141_386481_3	k141_386481	ISAlw3_aa1	3205	3792	-1
DC74D3	Dust	N/A	k141_388197_1	k141_388197	ISSau9_aa1	109	1656	1
DC74D3	Dust	N/A	k141_388197_2	k141_388197	ISSau9_aa2	1649	2401	1
DC74D3	Dust	N/A	k141_388197_4	k141_388197	cfrA	2943	3992	1
DC75D4	Dust	N/A	k141_390150_10	k141_390150	IS15DIV_aa1	5724	6428	-1
DC75D4	Dust	N/A	k141_390150_11	k141_390150	AAC(3)-IV	6542	7318	1
DC75D4	Dust	N/A	k141_390150_13	k141_390150	APH(4)-Ia	7547	8572	1
DC75D4	Dust	N/A	k141_390150_6	k141_390150	Tn5393_aa1	2914	3750	-1
DC75D4	Dust	N/A	k141_390150_7	k141_390150	Tn5393_aa2	3750	4553	-1
DC75D4	Dust	N/A	k141_390150_8	k141_390150	Tn5393_aa3	4619	5053	-1
CRB6XFD1	Dust	N/A	k141_390641_1	k141_390641	IS15DII_aa1	1	78	-1
CRB6XFD1	Dust	N/A	k141_390641_2	k141_390641	AAC(3)-IV	165	968	1
CRB6XFD1	Dust	N/A	k141_390641_4	k141_390641	APH(4)-Ia	1197	2222	1
CRB6XFD1	Dust	N/A	k141_390641_5	k141_390641	ISEc59_aa1	2644	3396	-1
CRB6ZFD2	Dust	N/A	k141_399829_2	k141_399829	sul1	1153	2004	1
CRB6ZFD2	Dust	N/A	k141_399829_4	k141_399829	IS6100_aa1	2771	3565	1
DRB8D44	Dust	N/A	k141_400331_2	k141_400331	ISEnfa4_aa1	462	1523	1
DRB8D44	Dust	N/A	k141_400331_4	k141_400331	AAC(6')-Ie-APH(2'')-Ia	1973	3403	1
DRB8D42	Dust	N/A	k141_4040_1	k141_4040	Tn5393_aa4	175	1569	-1
DRB8D42	Dust	N/A	k141_4040_2	k141_4040	ISEc59_aa1	1760	2512	1
DRB8D42	Dust	N/A	k141_4040_3	k141_4040	APH(4)-Ia	2934	3959	-1
DRB8D42	Dust	N/A	k141_4040_5	k141_4040	AAC(3)-IV	4188	4964	-1
DRB8D42	Dust	N/A	k141_4040_6	k141_4040	IS15DIV_aa1	5078	5782	1
DRB7D22	Dust	N/A	k141_41239_1	k141_41239	AAC(3)-IV	2	238	1
DRB7D22	Dust	N/A	k141_41239_3	k141_41239	APH(4)-Ia	467	1492	1
DRB7D22	Dust	N/A	k141_41239_4	k141_41239	ISEc59_aa1	1914	2666	-1
DRB7D22	Dust	N/A	k141_41239_5	k141_41239	Tn5393_aa4	2857	4251	1
DRB8D42	Dust	N/A	k141_42296_1	k141_42296	APH(3')-VIa	368	1147	1
DRB8D42	Dust	N/A	k141_42296_2	k141_42296	ISAba125_aa1	1227	1388	1
CRB6ZFD2	Dust	N/A	k141_427437_16	k141_427437	IS6100_aa1	14203	14274	-1
CRB6ZFD2	Dust	N/A	k141_427437_7	k141_427437	tet(33)	3614	4837	-1
DRB7D22	Dust	N/A	k141_444474_1	k141_444474	ISS1W_aa1	1	66	-1
DRB7D22	Dust	N/A	k141_444474_2	k141_444474	poxtA	1045	2649	1
DRB7D13	Dust	N/A	k141_455699_1	k141_455699	IS256_aa1	102	1274	1
DRB7D13	Dust	N/A	k141_455699_2	k141_455699	AAC(6')-Ie-APH(2'')-Ia	1404	2843	-1
DRB7D14	Dust	N/A	k141_45692_1	k141_45692	IS6100_aa1	3	80	-1
DRB7D14	Dust	N/A	k141_45692_3	k141_45692	sul1	877	1716	-1
DRB7D14	Dust	N/A	k141_45692_4	k141_45692	qacEdelta1	1710	2057	-1
DRB7D14	Dust	N/A	k141_45692_6	k141_45692	dfrA17	3182	3655	-1
DRB7D31	Dust	N/A	k141_461148_1	k141_461148	IS15DII_aa1	1	78	-1
DRB7D31	Dust	N/A	k141_461148_2	k141_461148	AAC(3)-IV	165	968	1
DRB7D31	Dust	N/A	k141_461148_4	k141_461148	APH(4)-Ia	1197	2222	1
DRB7D31	Dust	N/A	k141_461148_5	k141_461148	ISEc59_aa1	2644	3396	-1
DRB8D54	Dust	N/A	k141_47525_1	k141_47525	IS15_aa1	3	65	-1
DRB8D54	Dust	N/A	k141_47525_2	k141_47525	AAC(3)-IV	152	955	1
DRB8D54	Dust	N/A	k141_47525_4	k141_47525	APH(4)-Ia	1184	2209	1
DRB8D54	Dust	N/A	k141_47525_5	k141_47525	ISEc59_aa1	2631	3383	-1
DC74D3	Dust	N/A	k141_49421_1	k141_49421	msrE	467	1942	1
DC74D3	Dust	N/A	k141_49421_2	k141_49421	mphE	1998	2882	1
DC74D3	Dust	N/A	k141_49421_3	k141_49421	ISAlw3_aa1	3115	3816	-1
DCRCD12	Dust	N/A	k141_500503_4	k141_500503	IS256_aa1	1317	2489	1
DCRCD12	Dust	N/A	k141_500503_6	k141_500503	AAC(6')-Ie-APH(2'')-Ia	2939	4378	1
CRB5XFD1	Dust	N/A	k141_51164_1	k141_51164	qacEdelta1	112	459	1
CRB5XFD1	Dust	N/A	k141_51164_2	k141_51164	sul1	453	1292	1
CRB5XFD1	Dust	N/A	k141_51164_5	k141_51164	IS6100_aa1	2427	3191	1
DRB8D44	Dust	N/A	k141_51190_10	k141_51190	AAC(3)-IV	6568	7371	-1
DRB8D44	Dust	N/A	k141_51190_6	k141_51190	Tn5393_aa4	2555	4069	-1
DRB8D44	Dust	N/A	k141_51190_7	k141_51190	ISEc59_aa1	4140	4892	1
DRB8D44	Dust	N/A	k141_51190_8	k141_51190	APH(4)-Ia	5314	6339	-1
DC75D3	Dust	N/A	k141_53113_3	k141_53113	ISPpu12_aa4	774	1340	-1
DC75D3	Dust	N/A	k141_53113_4	k141_53113	IS5564_aa2	1346	2239	-1
DC75D3	Dust	N/A	k141_53113_5	k141_53113	Tn5393_aa4	2276	3670	-1
DC75D3	Dust	N/A	k141_53113_6	k141_53113	ISEc59_aa1	3861	4613	1
DC75D3	Dust	N/A	k141_53113_7	k141_53113	APH(4)-Ia	5035	6060	-1
DC75D3	Dust	N/A	k141_53113_9	k141_53113	AAC(3)-IV	6289	7092	-1
CRB6ZFD3	Dust	N/A	k141_53354_4	k141_53354	cfrA	2520	3569	-1
CRB6ZFD3	Dust	N/A	k141_53354_6	k141_53354	ISSau9_aa2	4146	4898	-1
CRB6ZFD3	Dust	N/A	k141_53354_7	k141_53354	ISSau9_aa1	4891	6438	-1
DC8D4	Dust	N/A	k141_5438_2	k141_5438	AAC(3)-IV	169	945	1
DC8D4	Dust	N/A	k141_5438_4	k141_5438	APH(4)-Ia	1174	2199	1
DC8D4	Dust	N/A	k141_5438_5	k141_5438	ISEc59_aa1	2621	3373	-1
DC8D4	Dust	N/A	k141_5438_6	k141_5438	Tn5393_aa4	3564	4958	1
DC8D4	Dust	N/A	k141_5438_7	k141_5438	IS5564_aa2	4995	5942	1
DRB7D23	Dust	N/A	k141_54527_2	k141_54527	ErmF	514	1314	-1
DRB7D23	Dust	N/A	k141_54527_3	k141_54527	IS4351_aa1	1511	2251	1
DCRCD13	Dust	N/A	k141_553369_1	k141_553369	TnAs3_aa2	1	984	1
DCRCD13	Dust	N/A	k141_553369_2	k141_553369	IS1006_aa1	1479	2183	-1
DCRCD13	Dust	N/A	k141_553369_3	k141_553369	ISVsa3_aa1	2241	3077	1
DCRCD13	Dust	N/A	k141_553369_5	k141_553369	floR	4217	5431	1
CRB6XFD3	Dust	N/A	k141_62946_1	k141_62946	IS6100_aa1	2	214	1
CRB6XFD3	Dust	N/A	k141_62946_4	k141_62946	qacEdelta1	2146	2493	1
CRB6XFD3	Dust	N/A	k141_62946_5	k141_62946	sul1	2487	3326	1
DRB8D42	Dust	N/A	k141_65662_1	k141_65662	ISVsa3_aa1	2	1477	1
DRB8D42	Dust	N/A	k141_65662_3	k141_65662	floR	2609	3823	1
DC74D1	Dust	N/A	k141_67120_3	k141_67120	IS5564_aa2	2122	3069	-1
DC74D1	Dust	N/A	k141_67120_4	k141_67120	Tn5393_aa4	3106	4500	-1
DC74D1	Dust	N/A	k141_67120_5	k141_67120	ISEc59_aa1	4691	5443	1
DC74D1	Dust	N/A	k141_67120_6	k141_67120	APH(4)-Ia	5865	6890	-1
DC74D1	Dust	N/A	k141_67120_8	k141_67120	AAC(3)-IV	7119	7895	-1
DC74D1	Dust	N/A	k141_67120_9	k141_67120	IS15DII_aa1	8009	8086	1
DC8D2	Dust	N/A	k141_6992_1	k141_6992	ISCpe8_aa2	254	754	-1
DC8D2	Dust	N/A	k141_6992_2	k141_6992	ISCpe8_aa1	910	1956	-1
DC74D1	Dust	N/A	k141_72115_1	k141_72115	ISCco2_aa2	2	541	1
DC74D1	Dust	N/A	k141_72115_2	k141_72115	ISCco2_aa3	538	1080	1
DC74D1	Dust	N/A	k141_72115_3	k141_72115	ISCco2_aa4	1173	1967	1
DC74D2	Dust	N/A	k141_74769_1	k141_74769	ISCco2_aa2	42	509	1
DC74D2	Dust	N/A	k141_74769_2	k141_74769	ISCco2_aa3	506	1048	1
DC74D2	Dust	N/A	k141_74769_3	k141_74769	ISCco2_aa4	1141	1935	1
DC8D3	Dust	N/A	k141_77603_12	k141_77603	IS1628_aa1	10859	11113	1
DC8D3	Dust	N/A	k141_77603_3	k141_77603	IS5564_aa2	2753	3694	-1
DC8D3	Dust	N/A	k141_77603_4	k141_77603	Tn5393_aa4	3737	5131	-1
DC8D3	Dust	N/A	k141_77603_5	k141_77603	ISEc59_aa1	5322	6074	1
DC8D3	Dust	N/A	k141_77603_9	k141_77603	IS15DIV_aa1	8640	9344	1
DC8D3	Dust	N/A	k141_78349_1	k141_78349	ISCco2_aa4	314	1108	-1
DC8D3	Dust	N/A	k141_78349_2	k141_78349	ISCco2_aa3	1201	1743	-1
DC8D3	Dust	N/A	k141_78349_3	k141_78349	ISCco2_aa2	1740	2147	-1
DCCD1	Dust	N/A	k141_79423_1	k141_79423	ISCco2_aa2	2	604	1
DCCD1	Dust	N/A	k141_79423_2	k141_79423	ISCco2_aa3	601	1143	1
DCCD1	Dust	N/A	k141_79423_3	k141_79423	ISCco2_aa4	1236	2030	1
DCCD1	Dust	N/A	k141_79423_4	k141_79423	IS257-1_aa1	2263	2586	-1
DC75D4	Dust	N/A	k141_81845_3	k141_81845	ISCco2_aa4	949	1743	-1
DC75D4	Dust	N/A	k141_81845_4	k141_81845	ISCco2_aa3	1836	2378	-1
DC75D4	Dust	N/A	k141_81845_5	k141_81845	ISCco2_aa2	2375	2914	-1
DC8D1	Dust	N/A	k141_83070_2	k141_83070	ISPpu12_aa4	668	1234	-1
DC8D1	Dust	N/A	k141_83070_3	k141_83070	IS5564_aa2	1240	2133	-1
DC8D1	Dust	N/A	k141_83070_4	k141_83070	Tn5393_aa4	2170	3564	-1
DC8D1	Dust	N/A	k141_83070_5	k141_83070	ISEc59_aa1	3755	4507	1
DC8D1	Dust	N/A	k141_83070_9	k141_83070	IS15DIV_aa1	7073	7777	1
DC8D4	Dust	N/A	k141_94167_1	k141_94167	ISCco2_aa2	2	541	1
DC8D4	Dust	N/A	k141_94167_2	k141_94167	ISCco2_aa3	538	1080	1
DC8D4	Dust	N/A	k141_94167_3	k141_94167	ISCco2_aa4	1173	1967	1
CRB5XFD2	Dust	N/A	k141_96666_1	k141_96666	ISCco2_aa2	3	473	1
CRB5XFD2	Dust	N/A	k141_96666_2	k141_96666	ISCco2_aa3	479	1678	1
CRB5XFD2	Dust	N/A	k141_96666_3	k141_96666	ISCco2_aa4	1692	2405	1
DCCD4	Dust	N/A	k141_97637_4	k141_97637	ISEc59_aa1	2627	3379	-1
DCCD4	Dust	N/A	k141_97637_5	k141_97637	Tn5393_aa4	3570	4964	1
DCCD4	Dust	N/A	k141_97637_6	k141_97637	ISCgl1_aa2	5001	5138	1
CRB5F3	Swine Feces	N/A	k141_110150_2	k141_110150	AAC(3)-IV	192	995	1
CRB5F3	Swine Feces	N/A	k141_110150_4	k141_110150	APH(4)-Ia	1224	2249	1
CRB5F3	Swine Feces	N/A	k141_110150_5	k141_110150	ISEc59_aa1	2671	3423	-1
CRB5F4	Swine Feces	N/A	k141_121081_1	k141_121081	AAC(3)-IV	95	898	1
CRB5F4	Swine Feces	N/A	k141_121081_3	k141_121081	APH(4)-Ia	1127	2152	1
CRB5F4	Swine Feces	N/A	k141_121081_4	k141_121081	ISEc59_aa1	2574	3326	-1
CRB5F1	Swine Feces	N/A	k141_123516_2	k141_123516	ISEc59_aa1	212	964	1
CRB5F1	Swine Feces	N/A	k141_123516_3	k141_123516	APH(4)-Ia	1386	2411	-1
CRB5F1	Swine Feces	N/A	k141_123516_5	k141_123516	AAC(3)-IV	2640	3443	-1
CRB5F1	Swine Feces	N/A	k141_152267_3	k141_152267	IS946V_aa1	1277	1987	1
CRB5F1	Swine Feces	N/A	k141_152267_5	k141_152267	ErmB	2501	3238	-1
DRB7F3	Swine Feces	N/A	k141_180688_1	k141_180688	AAC(3)-IV	94	870	1
DRB7F3	Swine Feces	N/A	k141_180688_3	k141_180688	APH(4)-Ia	1099	2124	1
DRB7F3	Swine Feces	N/A	k141_180688_4	k141_180688	ISEc59_aa1	2546	3298	-1
CRB5F2	Swine Feces	N/A	k141_223555_2	k141_223555	ISPa14_aa1	378	1079	1
CRB5F2	Swine Feces	N/A	k141_223555_3	k141_223555	tet(Y)	1154	2329	1
DRB7F3	Swine Feces	N/A	k141_227337_1	k141_227337	aadA9	186	1085	-1
DRB7F3	Swine Feces	N/A	k141_227337_4	k141_227337	TnAs3_aa1	2860	3420	1
DRB7F3	Swine Feces	N/A	k141_227337_5	k141_227337	TnAs3_aa2	3423	6374	1
DRB7F3	Swine Feces	N/A	k141_227337_6	k141_227337	IS1006_aa1	6869	7573	-1
DRB7F3	Swine Feces	N/A	k141_227337_7	k141_227337	ISVsa3_aa1	7631	7774	1
CRB5F4	Swine Feces	N/A	k141_232542_2	k141_232542	AAC(6')-Ie-APH(2'')-Ia	951	2390	-1
CRB5F4	Swine Feces	N/A	k141_232542_4	k141_232542	IS256_aa1	2840	4012	-1
DRB7F2	Swine Feces	N/A	k141_24954_2	k141_24954	floR	844	2058	1
DRB7F2	Swine Feces	N/A	k141_24954_9	k141_24954	ISEc57_aa2	5500	6039	-1
DRB7F3	Swine Feces	N/A	k141_25619_2	k141_25619	IS1216E_aa1	359	1039	-1
DRB7F3	Swine Feces	N/A	k141_25619_3	k141_25619	poxtA	1093	2721	-1
CRB5F1	Swine Feces	N/A	k141_268538_2	k141_268538	ISBbi1_aa1	767	1675	-1
CRB5F1	Swine Feces	N/A	k141_268538_4	k141_268538	tet(X)	2487	3629	-1
DRB7F2	Swine Feces	N/A	k141_30795_1	k141_30795	IS1216E_aa1	121	801	-1
DRB7F2	Swine Feces	N/A	k141_30795_2	k141_30795	poxtA	855	2483	-1
CRB5F2	Swine Feces	N/A	k141_322350_1	k141_322350	IS256_aa1	199	1371	1
CRB5F2	Swine Feces	N/A	k141_322350_3	k141_322350	AAC(6')-Ie-APH(2'')-Ia	1821	3260	1
DRB7F2	Swine Feces	N/A	k141_362582_1	k141_362582	IS6100_aa1	1	78	1
DRB7F2	Swine Feces	N/A	k141_362582_10	k141_362582	tet(33)	9444	10667	1
DRB7F4	Swine Feces	N/A	k141_370727_3	k141_370727	ErmF	673	1473	1
DRB7F4	Swine Feces	N/A	k141_370727_4	k141_370727	IS612B_aa1	1950	2501	-1
DRB7F1	Swine Feces	N/A	k141_372245_1	k141_372245	IS256_aa1	169	1341	1
DRB7F1	Swine Feces	N/A	k141_372245_3	k141_372245	AAC(6')-Ie-APH(2'')-Ia	1791	3230	1
CRB5F1	Swine Feces	N/A	k141_390467_1	k141_390467	ANT(2'')-Ia	1	651	1
CRB5F1	Swine Feces	N/A	k141_390467_2	k141_390467	qacEdelta1	808	1155	1
CRB5F1	Swine Feces	N/A	k141_390467_3	k141_390467	sul1	1149	1988	1
CRB5F1	Swine Feces	N/A	k141_390467_7	k141_390467	IS1326_aa1	5733	6404	1
DRB7F2	Swine Feces	N/A	k141_397703_1	k141_397703	tet(X)	2	943	1
DRB7F2	Swine Feces	N/A	k141_397703_5	k141_397703	ISBbi1_aa1	3656	4564	1
CRB5F2	Swine Feces	N/A	k141_431330_1	k141_431330	APH(3')-VIa	333	1112	-1
CRB5F2	Swine Feces	N/A	k141_431330_3	k141_431330	Tn5393_aa1	1517	2353	-1
CRB5F2	Swine Feces	N/A	k141_431330_4	k141_431330	Tn5393_aa2	2353	3198	-1
DRB7F1	Swine Feces	N/A	k141_455441_1	k141_455441	ISVsa3_aa1	3	779	-1
DRB7F1	Swine Feces	N/A	k141_455441_3	k141_455441	floR	1224	2438	-1
DRB7F1	Swine Feces	N/A	k141_455441_5	k141_455441	ISVsa3_aa1	3570	4406	-1
DRB7F1	Swine Feces	N/A	k141_455441_6	k141_455441	IS1006_aa1	4464	5168	1
CRB5F3	Swine Feces	N/A	k141_462511_2	k141_462511	IS256_aa1	390	1562	1
CRB5F3	Swine Feces	N/A	k141_462511_3	k141_462511	AAC(6')-Ie-APH(2'')-Ia	1692	3131	-1
DRB7F4	Swine Feces	N/A	k141_469679_3	k141_469679	floR	388	1602	-1
DRB7F4	Swine Feces	N/A	k141_469679_5	k141_469679	ISVsa3_aa1	2734	4227	-1
CRB5F3	Swine Feces	N/A	k141_470533_1	k141_470533	qacEdelta1	247	594	1
CRB5F3	Swine Feces	N/A	k141_470533_2	k141_470533	sul1	588	1427	1
CRB5F3	Swine Feces	N/A	k141_470533_4	k141_470533	IS6100_aa1	2224	2988	1
CRB5F2	Swine Feces	N/A	k141_497372_2	k141_497372	ISEc59_aa1	306	1058	1
CRB5F2	Swine Feces	N/A	k141_497372_3	k141_497372	APH(4)-Ia	1480	2505	-1
CRB5F2	Swine Feces	N/A	k141_497372_5	k141_497372	AAC(3)-IV	2734	3537	-1
DRB7F4	Swine Feces	N/A	k141_506736_1	k141_506736	IS1216_aa1	1	69	-1
DRB7F4	Swine Feces	N/A	k141_506736_2	k141_506736	poxtA	123	1751	-1
DRB7F4	Swine Feces	N/A	k141_506736_4	k141_506736	IS1216E_aa1	2710	3390	-1
CRB5F1	Swine Feces	N/A	k141_520659_1	k141_520659	ISSau9_aa2	3	575	1
CRB5F1	Swine Feces	N/A	k141_520659_3	k141_520659	cfrA	1152	2201	1
DRB7F3	Swine Feces	N/A	k141_561380_3	k141_561380	ISAba20_aa3	1141	1887	-1
DRB7F3	Swine Feces	N/A	k141_561380_4	k141_561380	ISAba20_aa1	1950	2216	-1
DRB7F3	Swine Feces	N/A	k141_561380_6	k141_561380	ErmB	2778	3515	-1
DRB7F4	Swine Feces	N/A	k141_574724_1	k141_574724	qacEdelta1	236	583	1
DRB7F4	Swine Feces	N/A	k141_574724_2	k141_574724	sul1	577	1416	1
DRB7F4	Swine Feces	N/A	k141_574724_5	k141_574724	IS6100_aa1	2551	3315	1
DRB7F2	Swine Feces	N/A	k141_581645_1	k141_581645	IS15DII_aa1	2	73	-1
DRB7F2	Swine Feces	N/A	k141_581645_2	k141_581645	AAC(3)-IV	160	963	1
DRB7F2	Swine Feces	N/A	k141_581645_4	k141_581645	APH(4)-Ia	1192	2217	1
DRB7F2	Swine Feces	N/A	k141_581645_5	k141_581645	ISEc59_aa1	2639	3391	-1
DRB7F2	Swine Feces	N/A	k141_583003_1	k141_583003	IS256_aa1	148	1320	1
DRB7F2	Swine Feces	N/A	k141_583003_3	k141_583003	AAC(6')-Ie-APH(2'')-Ia	1770	3209	1

## Sheet: Table S3
Table S3. Sample collection information.
Sample	Sample Collection Place	Sample Source	Time Point	Raw Reads	Clean Reads	Effective Rate(%)	Q20(%)	Q30(%)	GC Content(%)	Filtered Reads
ZAS1	Swine Farm	Human Forehead	T-1	41174568	40976950	99.52	97.99	94.22	40.94	1894544
ZBS1	Swine Farm	Human Forehead	T-1	42607914	42511838	99.77	98.16	94.47	48.28	33623590
ZCS1	Swine Farm	Human Forehead	T-1	41147858	41006874	99.66	98.07	94.4	40.93	693166
ZDS1	Swine Farm	Human Forehead	T-1	42851802	42684300	99.61	97.72	93.68	40.89	531816
ZES1	Swine Farm	Human Forehead	T-1	49206566	49151814	99.89	98.81	96.2	57.41	44120194
ZGS1	Swine Farm	Human Forehead	T-1	46816806	46623692	99.59	98.16	94.72	46.38	14533406
ZHS1	Swine Farm	Human Forehead	T-1	43642354	43491048	99.65	98.03	94.39	50.53	26215492
ZIS1	Swine Farm	Human Forehead	T-1	42528102	42342300	99.56	97.75	93.72	41.04	1935426
ZJS1	Swine Farm	Human Forehead	T-1	43195310	43022652	99.6	97.81	93.84	45.91	13338764
ZKS1	Swine Farm	Human Forehead	T-1	43139024	42937094	99.53	97.97	94.19	41.56	3260014
ZAN1	Swine Farm	Human Nasal Vestibule	T-1	41459782	41262076	99.52	97.94	94.09	43.36	6012532
ZBN1	Swine Farm	Human Nasal Vestibule	T-1	42705716	42555266	99.65	97.47	93.05	42.31	10259896
ZCN1	Swine Farm	Human Nasal Vestibule	T-1	53667582	53506248	99.7	98.5	95.21	48.44	42656480
ZDN1	Swine Farm	Human Nasal Vestibule	T-1	41117754	40966910	99.63	97.83	93.81	40.94	397638
ZEN1	Swine Farm	Human Nasal Vestibule	T-1	49649672	49376356	99.45	98.19	94.75	46.58	22609840
ZFN1	Swine Farm	Human Nasal Vestibule	T-1	41043006	40842188	99.51	97.92	94.02	40.72	626756
ZGN1	Swine Farm	Human Nasal Vestibule	T-1	43929782	43737390	99.56	98.11	94.52	40.95	3995468
ZHN1	Swine Farm	Human Nasal Vestibule	T-1	40360762	40193846	99.59	98.3	94.75	48.44	28795232
ZIN1	Swine Farm	Human Nasal Vestibule	T-1	43166700	42953402	99.51	97.91	94.12	40.99	1233308
ZJN1	Swine Farm	Human Nasal Vestibule	T-1	51014474	50788262	99.56	98.17	94.65	45.03	16264138
ZKN1	Swine Farm	Human Nasal Vestibule	T-1	41142402	40991818	99.63	97.84	93.81	40.91	2624086
ZAS2	Swine Farm	Human Forehead	T1	42437750	42208264	99.46	98.47	95.44	52	24511696
ZBS2	Swine Farm	Human Forehead	T1	40627812	40406332	99.45	98.28	95.12	50.49	20574224
ZCS2	Swine Farm	Human Forehead	T1	41263436	41173580	99.78	98.57	95.38	46.17	39109072
ZDS2	Swine Farm	Human Forehead	T1	42694400	42461220	99.45	97.87	94.17	43.1	6945192
ZES2	Swine Farm	Human Forehead	T1	45527408	45107820	99.08	98.55	95.66	52.81	35115048
ZFS2	Swine Farm	Human Forehead	T1	43521072	43440856	99.82	98.63	95.65	52.36	39108980
ZGS2	Swine Farm	Human Forehead	T1	46703414	46447310	99.45	97.56	93.36	48.59	28425136
ZHS2	Swine Farm	Human Forehead	T1	49110800	49030296	99.84	98.46	95.33	57.22	44207682
ZIS2	Swine Farm	Human Forehead	T1	40835738	40702800	99.67	98.57	95.5	54.25	36263896
ZJS2	Swine Farm	Human Forehead	T1	41881842	41735392	99.65	98.68	95.85	50.05	31699288
ZKS2	Swine Farm	Human Forehead	T1	41928584	41783540	99.65	98.5	95.43	49.97	33263296
ZBN2	Swine Farm	Human Nasal Vestibule	T1	41953942	41833926	99.71	98.17	94.62	47.81	28386342
ZCN2	Swine Farm	Human Nasal Vestibule	T1	42462162	42319046	99.66	97.88	93.99	42.45	5370576
ZDN2	Swine Farm	Human Nasal Vestibule	T1	42521956	42327728	99.54	97.91	94.15	45.05	18648492
ZEN2	Swine Farm	Human Nasal Vestibule	T1	44283498	44111100	99.61	97.92	94.08	41.68	2091496
ZFN2	Swine Farm	Human Nasal Vestibule	T1	41633656	41489606	99.65	98.03	94.24	41.96	9301376
ZGN2	Swine Farm	Human Nasal Vestibule	T1	40366280	40214366	99.62	98.16	94.62	41.27	1106504
ZHN2	Swine Farm	Human Nasal Vestibule	T1	43222650	43129248	99.78	98.42	95.09	46.67	28259932
ZIN2	Swine Farm	Human Nasal Vestibule	T1	43760828	43546740	99.51	98.25	94.8	45.98	18336336
ZJN2	Swine Farm	Human Nasal Vestibule	T1	46587076	46375238	99.55	98.08	94.5	45.64	15996564
ZKN2	Swine Farm	Human Nasal Vestibule	T1	42064578	41896492	99.6	97.46	93.03	40.59	979154
ZAS3	Swine Farm	Human Forehead	T2	44844198	44664156	99.6	98.27	94.94	50.14	33543340
ZBS3	Swine Farm	Human Forehead	T2	40013760	39817626	99.51	98.09	94.41	42.88	5313126
ZCS3	Swine Farm	Human Forehead	T2	41509606	41316464	99.53	98.45	95.25	46.64	25821034
ZDS3	Swine Farm	Human Forehead	T2	40103226	39782022	99.2	98.05	94.47	44.41	14588404
ZES3	Swine Farm	Human Forehead	T2	38933960	38639722	99.24	98.66	95.92	55.11	31445890
ZFS3	Swine Farm	Human Forehead	T2	47415362	47098594	99.33	98.54	95.53	51.11	36003256
ZGS3	Swine Farm	Human Forehead	T2	40180212	40023894	99.61	97.87	94.05	48.91	19196994
ZHS3	Swine Farm	Human Forehead	T2	39169820	39024874	99.63	98.33	95.01	45.11	19841020
ZIS3	Swine Farm	Human Forehead	T2	43311786	43119666	99.56	98.43	95.25	50.38	34506716
ZJS3	Swine Farm	Human Forehead	T2	42465508	42231100	99.45	98.41	95.29	47.45	32705266
ZKS3	Swine Farm	Human Forehead	T2	44337582	44240818	99.78	98.28	94.7	45.25	40931008
ZAN3	Swine Farm	Human Nasal Vestibule	T2	40745478	40600414	99.64	97.87	93.97	47.24	16491538
ZBN3	Swine Farm	Human Nasal Vestibule	T2	39931496	39793500	99.65	97.99	94.2	42.28	5937940
ZCN3	Swine Farm	Human Nasal Vestibule	T2	38451996	38305968	99.62	97.97	94.25	44.09	9815774
ZDN3	Swine Farm	Human Nasal Vestibule	T2	39816560	39636796	99.55	97.84	94.06	43.4	7306052
ZEN3	Swine Farm	Human Nasal Vestibule	T2	44008208	43824474	99.58	98.04	94.38	42.88	5781166
ZFN3	Swine Farm	Human Nasal Vestibule	T2	41752416	41611760	99.66	98.11	94.5	43.51	8714072
ZGN3	Swine Farm	Human Nasal Vestibule	T2	39298220	39155326	99.64	97.97	94.16	42.05	2511034
ZHN3	Swine Farm	Human Nasal Vestibule	T2	45089680	44961414	99.72	98.52	95.27	48.76	36448900
ZIN3	Swine Farm	Human Nasal Vestibule	T2	41794072	41632968	99.61	97.64	93.41	41.45	2472922
ZJN3	Swine Farm	Human Nasal Vestibule	T2	42531718	42301050	99.46	97.96	94.31	46.29	17287324
ZKN3	Swine Farm	Human Nasal Vestibule	T2	42623694	42465828	99.63	97.78	93.72	40.63	1224058
CC5CD1	Swine Farm	Dust	N/A	45608218	44913516	98.48	97.12	92.31	43.27	41312744
CC5CD2	Swine Farm	Dust	N/A	41528908	40959696	98.63	96.92	91.82	43.8	37495990
CC5CD3	Swine Farm	Dust	N/A	45095436	44589328	98.88	97.38	92.81	44.69	41299884
CC5CD4	Swine Farm	Dust	N/A	51193518	50620812	98.88	97.1	92.16	42.95	46670338
CRB5XFD1	Swine Farm	Dust	N/A	45427458	45040434	99.15	96.94	91.91	45	40492860
CRB5XFD2	Swine Farm	Dust	N/A	42695232	42622190	99.83	97.42	92.76	43.43	38788226
CRB5XFD3	Swine Farm	Dust	N/A	40358150	40001064	99.12	96.31	90.56	45.52	35184960
CRB5XFD4	Swine Farm	Dust	N/A	43429650	43352322	99.82	96.42	90.43	43.84	38500778
CRB6XFD1	Swine Farm	Dust	N/A	42560992	42494636	99.84	97.47	93.01	53.81	39064978
CRB6XFD2	Swine Farm	Dust	N/A	43157960	42799080	99.17	96.94	92.02	54.64	38708410
CRB6XFD3	Swine Farm	Dust	N/A	45249988	44859666	99.14	96.87	91.83	52.2	40534952
CRB6XFD4	Swine Farm	Dust	N/A	53199334	52792456	99.24	96.8	91.67	54.35	47574624
CRB6ZFD1	Swine Farm	Dust	N/A	50035088	49676212	99.28	97.08	92.34	54.45	45077416
CRB6ZFD2	Swine Farm	Dust	N/A	48277228	47914566	99.25	96.88	91.82	53.84	43247086
CRB6ZFD3	Swine Farm	Dust	N/A	40251576	39904914	99.14	96.73	91.56	51.22	35873700
CRB6ZFD4	Swine Farm	Dust	N/A	49645634	49202782	99.11	96.72	91.51	52.68	44215330
DC74D1	Swine Farm	Dust	N/A	49083426	48991520	99.81	97.38	92.69	45.69	42739898
DC74D2	Swine Farm	Dust	N/A	49405594	48819170	98.81	97.38	92.92	45.26	42170134
DC74D3	Swine Farm	Dust	N/A	48485714	47897728	98.79	96.87	91.8	44.97	40553170
DC74D4	Swine Farm	Dust	N/A	48758760	48212460	98.88	97.19	92.48	44.86	40755252
DC75D1	Swine Farm	Dust	N/A	40860810	40225504	98.45	96.88	91.85	46.11	33503076
DC75D2	Swine Farm	Dust	N/A	44522512	43842728	98.47	96.91	91.91	44.19	36481674
DC75D3	Swine Farm	Dust	N/A	42223704	41612154	98.55	97.11	92.34	45.56	34281924
DC75D4	Swine Farm	Dust	N/A	49852814	49249502	98.79	97.27	92.69	45.02	41515068
DC8D1	Swine Farm	Dust	N/A	40844424	40180698	98.37	96.8	91.62	41.39	32187176
DC8D2	Swine Farm	Dust	N/A	39514766	38873598	98.38	96.86	91.74	40.42	32034046
DC8D3	Swine Farm	Dust	N/A	50094214	49464130	98.74	96.95	91.97	42.24	39005694
DC8D4	Swine Farm	Dust	N/A	46537028	45980252	98.8	97.3	92.73	45.09	38198426
DCCD1	Swine Farm	Dust	N/A	47852610	47306572	98.86	97.28	92.58	42.84	43752766
DCCD2	Swine Farm	Dust	N/A	40262584	39660992	98.51	96.98	92.05	46.61	36157850
DCCD3	Swine Farm	Dust	N/A	40972678	40369098	98.53	97.03	92.09	42.84	36859374
DCCD4	Swine Farm	Dust	N/A	50031634	49287150	98.51	97.02	91.98	40.06	45335904
DCRCD11	Swine Farm	Dust	N/A	40467092	39860440	98.5	97.11	92.31	46.22	36210302
DCRCD12	Swine Farm	Dust	N/A	50206482	49605280	98.8	97.09	92.23	44.09	45553972
DCRCD13	Swine Farm	Dust	N/A	46537404	45920934	98.68	97.12	92.3	44.7	42133174
DCRCD14	Swine Farm	Dust	N/A	44792098	44716328	99.83	97.5	92.91	44.91	41511066
DRB7D11	Swine Farm	Dust	N/A	47500740	46817506	98.56	96.88	92	57.59	41470280
DRB7D12	Swine Farm	Dust	N/A	45176508	44563690	98.64	97.53	93.48	57	40124420
DRB7D13	Swine Farm	Dust	N/A	48624918	48066980	98.85	96.94	92.08	57.39	42780064
DRB7D14	Swine Farm	Dust	N/A	49261800	48744402	98.95	97.45	93.26	59.04	44034380
DRB7D21	Swine Farm	Dust	N/A	50611560	49951464	98.7	97.07	92.37	56.84	44462400
DRB7D22	Swine Farm	Dust	N/A	50007196	49276530	98.54	96.95	92.16	58.43	43774070
DRB7D23	Swine Farm	Dust	N/A	43925266	43298692	98.57	96.81	91.81	57.48	38125436
DRB7D24	Swine Farm	Dust	N/A	41799022	41205580	98.58	97.25	92.76	58.61	36700868
DRB7D31	Swine Farm	Dust	N/A	42812710	42134652	98.42	96.95	92.17	58.27	37710898
DRB7D32	Swine Farm	Dust	N/A	39590928	39033962	98.59	97.08	92.38	55.86	34989858
DRB7D33	Swine Farm	Dust	N/A	41926488	41852168	99.82	97.32	92.76	57.3	37963258
DRB7D34	Swine Farm	Dust	N/A	43587448	42945702	98.53	96.95	92.17	56.96	38411062
DRB8D41	Swine Farm	Dust	N/A	41807434	41708180	99.76	97.3	92.83	60.6	37025868
DRB8D42	Swine Farm	Dust	N/A	46648470	46552372	99.79	97.27	92.7	58.95	41213264
DRB8D43	Swine Farm	Dust	N/A	39871612	39291884	98.55	97.1	92.48	57.2	34227550
DRB8D44	Swine Farm	Dust	N/A	46385274	45771024	98.68	97.06	92.38	58.03	40138150
DRB8D51	Swine Farm	Dust	N/A	48633202	47975348	98.65	97.14	92.54	58.44	43550538
DRB8D52	Swine Farm	Dust	N/A	55653230	55568820	99.85	97.61	93.44	58.2	51160188
DRB8D53	Swine Farm	Dust	N/A	45941488	45308222	98.62	96.94	92.09	57.86	40955826
DRB8D54	Swine Farm	Dust	N/A	56794872	56710180	99.85	97.38	92.91	58.62	51896718
CRB5F1	Swine Farm	Swine Feces	N/A	42331460	42218112	99.73	96.55	91.03	49.35	38050244
CRB5F2	Swine Farm	Swine Feces	N/A	43179322	43102430	99.82	97.53	93.05	50.01	38057596
CRB5F3	Swine Farm	Swine Feces	N/A	41075726	41003448	99.82	97.54	93.11	51.2	40084360
CRB5F4	Swine Farm	Swine Feces	N/A	39207652	39137180	99.82	97.39	92.86	54	36085126
DRB7F1	Swine Farm	Swine Feces	N/A	39626870	39544872	99.79	97.67	93.4	47.49	36852792
DRB7F2	Swine Farm	Swine Feces	N/A	42343846	42246218	99.77	97.41	92.85	49.38	39080104
DRB7F3	Swine Farm	Swine Feces	N/A	43659734	43584976	99.83	97.34	92.56	48.24	40244318
DRB7F4	Swine Farm	Swine Feces	N/A	44425100	44342676	99.81	97.41	92.88	49.8	40992692
SLS1	School	Human Forehead	T-1	41566600	41526394	99.903	96.31	90.57	48.95	16543518
SMS1	School	Human Forehead	T-1	4.54813e+07	45322856	99.652	96.39	90.68	50.3	19320430
SNS1	School	Human Forehead	T-1	4.35603e+07	43500220	99.862	96.19	90.32	48.22	14067566
SOS1	School	Human Forehead	T-1	45059800	44941626	99.738	96.22	90.39	44.82	7960660
SPS1	School	Human Forehead	T-1	4.37373e+07	43680592	99.87	96.47	90.81	46.66	10197006
SQS1	School	Human Forehead	T-1	43199600	43108772	99.79	96.1	90.15	48	12565628
SRS1	School	Human Forehead	T-1	43543000	43467208	99.826	96.16	90.31	46.65	12931550
SSS1	School	Human Forehead	T-1	3.96549e+07	39557874	99.755	96.16	90.16	46.8	13651016
STS1	School	Human Forehead	T-1	44192600	44156998	99.919	96.09	90.07	50.47	21340404
SUS1	School	Human Forehead	T-1	5.33943e+07	53082476	99.416	97	92.59	53.69	30859736
SVS1	School	Human Forehead	T-1	40829600	40541616	99.295	96.16	90.31	45.09	8148232
SLN1	School	Human Nasal Vestibule	T-1	40303000	40253992	99.878	95.06	87.97	41.94	54268
SMN1	School	Human Nasal Vestibule	T-1	4.75587e+07	47522984	99.925	96.09	89.91	42.34	825050
SNN1	School	Human Nasal Vestibule	T-1	43051200	42995530	99.871	95.97	89.73	41.88	1941508
SON1	School	Human Nasal Vestibule	T-1	4.17975e+07	41743300	99.87	95.24	88.28	41.36	71546
SPN1	School	Human Nasal Vestibule	T-1	4.33185e+07	43266874	99.881	95.47	88.79	41.72	216882
SQN1	School	Human Nasal Vestibule	T-1	42397400	42356982	99.905	95.3	88.29	41.79	59448
SRN1	School	Human Nasal Vestibule	T-1	4.29643e+07	42933460	99.928	96.04	89.96	42.23	148548
SSN1	School	Human Nasal Vestibule	T-1	4.21841e+07	42081412	99.757	95.63	89.12	43.43	1771448
STN1	School	Human Nasal Vestibule	T-1	41979600	41892510	99.793	96.1	90.15	42.98	3771026
SUN1	School	Human Nasal Vestibule	T-1	4.38579e+07	43808042	99.886	95.66	89.26	43.13	127290
SVN1	School	Human Nasal Vestibule	T-1	41280600	41088096	99.534	96.23	90.33	43.54	5795718
SLS2	School	Human Forehead	T1	4.79099e+07	47750282	99.667	96.32	90.49	46.95	18967388
SNS2	School	Human Forehead	T1	43182400	43143066	99.909	96.39	90.81	49.93	18324632
SOS2	School	Human Forehead	T1	40924600	40841386	99.797	96.12	90.2	46.54	8065544
SPS2	School	Human Forehead	T1	4.35925e+07	43552974	99.909	96.34	90.46	45.56	7877470
SQS2	School	Human Forehead	T1	4.22823e+07	42190208	99.782	96.38	90.83	47.58	12139926
SRS2	School	Human Forehead	T1	42067200	41956322	99.736	96.34	90.58	45.52	10881246
SSS2	School	Human Forehead	T1	4.30659e+07	43005092	99.859	96.1	90.15	49.66	18953564
STS2	School	Human Forehead	T1	42530400	42308936	99.479	95.89	89.73	48.11	14146526
SUS2	School	Human Forehead	T1	3.99593e+07	39806672	99.618	96.67	91.3	52.5	23157502
SLN2	School	Human Nasal Vestibule	T1	4.34701e+07	43412032	99.866	95.3	88.42	41.79	109860
SMN2	School	Human Nasal Vestibule	T1	4.28835e+07	42846040	99.913	95.79	89.31	41.55	461676
SNN2	School	Human Nasal Vestibule	T1	8.00773e+07	80012954	99.92	96.41	90.83	42.38	1634006
SON2	School	Human Nasal Vestibule	T1	4.39317e+07	43885356	99.894	95.81	89.38	41.39	113180
SPN2	School	Human Nasal Vestibule	T1	4.23227e+07	42256940	99.845	95.55	88.99	42.25	13760
SQN2	School	Human Nasal Vestibule	T1	4.27721e+07	42714194	99.865	95.7	89.26	43.3	306830
SRN2	School	Human Nasal Vestibule	T1	49993200	49867048	99.748	96.07	90.2	42.58	2054012
SSN2	School	Human Nasal Vestibule	T1	42850400	42783596	99.844	96.48	90.94	45.1	968926
STN2	School	Human Nasal Vestibule	T1	4.38185e+07	43759970	99.867	95.52	88.77	42.22	4290504
SUN2	School	Human Nasal Vestibule	T1	4.44293e+07	44225058	99.54	96.28	90.53	44.22	5941460
SVN2	School	Human Nasal Vestibule	T1	45431400	45335568	99.789	96.18	90.19	45.09	11113838
SMS3	School	Human Forehead	T2	4.35111e+07	43463050	99.89	96.39	90.69	56.82	31088844
SNS3	School	Human Forehead	T2	43616800	43532720	99.807	96.16	90.3	48.75	22592890
SPS3	School	Human Forehead	T2	43743200	43675912	99.846	95.98	89.88	48.32	13554200
SQS3	School	Human Forehead	T2	5.36915e+07	53614798	99.857	96.46	91	48.81	19586722
SRS3	School	Human Forehead	T2	4.21235e+07	42063692	99.858	96.44	90.87	46.45	12807092
SSS3	School	Human Forehead	T2	4.36897e+07	43631650	99.867	96.45	90.9	51.95	31322942
STS3	School	Human Forehead	T2	5.27829e+07	52639324	99.728	96.88	91.81	57.05	36420700
SUS3	School	Human Forehead	T2	4.63593e+07	46189446	99.634	96.4	90.92	49.64	19037510
SLN3	School	Human Nasal Vestibule	T2	4.30583e+07	43008154	99.884	95.36	88.54	41.99	134320
SPN3	School	Human Nasal Vestibule	T2	42668400	42619762	99.886	95.59	88.92	42.15	96872
SRN3	School	Human Nasal Vestibule	T2	45773200	45733880	99.914	95.92	89.68	42.06	117666
SSN3	School	Human Nasal Vestibule	T2	4.03169e+07	40101544	99.466	96.34	90.66	43.99	3994840
STN3	School	Human Nasal Vestibule	T2	45530200	45293306	99.48	96.31	90.59	42.37	3221354
SUN3	School	Human Nasal Vestibule	T2	8.60419e+07	85971180	99.918	95.78	89.39	42.28	51456
SVN3	School	Human Nasal Vestibule	T2	42332400	42304230	99.934	96.7	91.31	49.45	21731526
507KT1	School	Dust	N/A	41995112	41773340	99.47	97.07	92.19	48.73	33917286
507KT2	School	Dust	N/A	40882164	40821644	99.85	97.23	92.41	50.77	37338482
507KT3	School	Dust	N/A	40053512	39869630	99.54	97.35	92.9	49.25	31274414
507KT4	School	Dust	N/A	39468080	39398810	99.82	97.23	92.4	51.73	36165984
508KT11	School	Dust	N/A	41167378	41043998	99.7	97.06	92.08	50.38	37307640
508KT12	School	Dust	N/A	39187954	39082180	99.73	96.68	91.31	49.45	34613202
508KT13	School	Dust	N/A	42320230	42210558	99.74	96.72	91.39	58.39	38037808
508KT14	School	Dust	N/A	46870098	46268824	98.72	97.44	92.98	50.08	2894824
508KT21	School	Dust	N/A	45547184	45435060	99.75	97.44	92.91	53.22	40857756
508KT22	School	Dust	N/A	43181170	43078410	99.76	97.36	92.78	51.64	38057434
508KT23	School	Dust	N/A	39342330	39277392	99.83	97.24	92.43	51.36	35924500
508KT24	School	Dust	N/A	50515278	50316142	99.61	97.34	92.6	52.62	36147974
508KT25	School	Dust	N/A	40856294	40552360	99.26	96.97	91.97	51.7	30640692
518KT1	School	Dust	N/A	48272772	47844698	99.11	97.41	92.87	47.64	35752508
518KT2	School	Dust	N/A	92336234	92086904	99.73	96.82	91.59	53.21	83301486
518KT3	School	Dust	N/A	42333010	42050960	99.33	97.33	92.69	52.79	36751426
529KT11	School	Dust	N/A	51089750	50854176	99.54	96.57	91.19	59.88	45417108
529KT12	School	Dust	N/A	46691014	46355946	99.28	97.31	92.89	52.72	40365564
529KT13	School	Dust	N/A	39305714	39227580	99.8	97.92	94.19	56.74	36319020
529KT14	School	Dust	N/A	38426140	38247418	99.53	97.47	93.04	55.62	35526302
529KT31	School	Dust	N/A	41540002	41259526	99.32	96.64	91.47	54.77	35015850
529KT32	School	Dust	N/A	39880536	39604282	99.31	96.53	91.22	51.61	31971134
529KT33	School	Dust	N/A	44125474	43960598	99.63	96.7	91.41	56.37	35931704
529KT34	School	Dust	N/A	41653182	41430084	99.46	96.69	91.41	48.64	32760380
529KT35	School	Dust	N/A	43944754	43738446	99.53	96.55	91.08	49.57	35996666
529TFC1	School	Dust	N/A	40282144	40130644	99.62	96.81	91.72	53.99	35506576
529TFC2	School	Dust	N/A	39604906	39503412	99.74	96.93	91.86	53.34	35468390
529TFC3	School	Dust	N/A	43252592	43067224	99.57	96.64	91.34	53.79	38231176
529TFC4	School	Dust	N/A	41200212	41057068	99.65	96.62	91.06	54.27	36716474
529TFC5	School	Dust	N/A	40346102	39961106	99.05	97.59	93.22	49.93	37121974
533KT1	School	Dust	N/A	42188678	42090742	99.77	97.26	92.59	53.11	38080522
533KT2	School	Dust	N/A	41640740	41497202	99.66	96.91	91.79	59.87	35681916
533KT3	School	Dust	N/A	41250842	41073622	99.57	97.07	92.08	55.98	36134796
533KT4	School	Dust	N/A	39456916	39226636	99.42	97.13	92.35	54.23	34977874
613KT1	School	Dust	N/A	40833980	40640290	99.53	97.21	92.44	54.78	34017502
613KT2	School	Dust	N/A	39441602	39196710	99.38	97.06	92.12	46.22	30430910
613KT3	School	Dust	N/A	41968878	41848350	99.71	97.19	92.45	51.87	36085738
613KT4	School	Dust	N/A	40100124	39941230	99.6	96.7	91.41	53.95	33425504
613KT5	School	Dust	N/A	44806972	44472578	99.25	97.34	92.66	52.02	37373954
CJTLX1	School	Dust	N/A	42317800	41894822	99	97.49	93.28	48.37	35313334
CJTLX2	School	Dust	N/A	40771726	40344428	98.95	97.12	92.44	48.8	33515884
CJTLX3	School	Dust	N/A	44547440	44401436	99.67	97.11	92.15	51.85	39961976
JFKT1	School	Dust	N/A	41657162	41443670	99.49	97.53	93.19	52	37821818
JFKT2	School	Dust	N/A	42299130	42156688	99.66	96.78	91.5	53.13	37764142
JFKT3	School	Dust	N/A	40628414	40290952	99.17	96.92	91.88	52.1	36197194
JFKT4	School	Dust	N/A	41454224	41348982	99.75	97.19	92.41	52.5	37365208
JFKT5	School	Dust	N/A	41707388	41581154	99.7	96.91	91.81	53.4	37531358

## Sheet: Table S4
Table S4. Taxonomic profiling of the metagenomic samples.
Taxomy assignment	NCBI taxonomy ID	Kingdom	Phylum	Class	Order	Family	Genus	Species	ZAS1	ZBS1	ZCS1	ZDS1	ZES1	ZGS1	ZHS1	ZIS1	ZJS1	ZKS1	ZAN1	ZBN1	ZCN1	ZDN1	ZEN1	ZFN1	ZGN1	ZHN1	ZIN1	ZJN1	ZKN1	ZAS2	ZBS2	ZCS2	ZDS2	ZES2	ZFS2	ZGS2	ZHS2	ZIS2	ZJS2	ZKS2	ZBN2	ZCN2	ZDN2	ZEN2	ZFN2	ZGN2	ZHN2	ZIN2	ZJN2
Time Point									T-1	T-1	T-1	T-1	T-1	T-1	T-1	T-1	T-1	T-1	T-1	T-1	T-1	T-1	T-1	T-1	T-1	T-1	T-1	T-1	T-1	T1	T1	T1	T1	T1	T1	T1	T1	T1	T1	T1	T1	T1	T1	T1	T1	T1	T1	T1	T1
Sample Collection Place									Swine Farm	Swine Farm	Swine Farm	Swine Farm	Swine Farm	Swine Farm	Swine Farm	Swine Farm	Swine Farm	Swine Farm	Swine Farm	Swine Farm	Swine Farm	Swine Farm	Swine Farm	Swine Farm	Swine Farm	Swine Farm	Swine Farm	Swine Farm	Swine Farm	Swine Farm	Swine Farm	Swine Farm	Swine Farm	Swine Farm	Swine Farm	Swine Farm	Swine Farm	Swine Farm	Swine Farm	Swine Farm	Swine Farm	Swine Farm	Swine Farm	Swine Farm	Swine Farm	Swine Farm	Swine Farm	Swine Farm	Swine Farm
Sample Source									Human Forehead	Human Forehead	Human Forehead	Human Forehead	Human Forehead	Human Forehead	Human Forehead	Human Forehead	Human Forehead	Human Forehead	Human Nasal Vestibule	Human Nasal Vestibule	Human Nasal Vestibule	Human Nasal Vestibule	Human Nasal Vestibule	Human Nasal Vestibule	Human Nasal Vestibule	Human Nasal Vestibule	Human Nasal Vestibule	Human Nasal Vestibule	Human Nasal Vestibule	Human Forehead	Human Forehead	Human Forehead	Human Forehead	Human Forehead	Human Forehead	Human Forehead	Human Forehead	Human Forehead	Human Forehead	Human Forehead	Human Nasal Vestibule	Human Nasal Vestibule	Human Nasal Vestibule	Human Nasal Vestibule	Human Nasal Vestibule	Human Nasal Vestibule	Human Nasal Vestibule	Human Nasal Vestibule	Human Nasal Vestibule
k__Archaea	2157	Archaea							0	0	0	0	0	0	0	0	0	0	0	0	0	0	0	0	0	0	0	0	0	0	0	0	0	0.00077	0.07705	0.02289	0	0	0.01089	0.14446	0.00421	0	0.02194	0	0	0	0	0	0
k__Archaea|p__Euryarchaeota	2157|28890	Archaea	Euryarchaeota						0	0	0	0	0	0	0	0	0	0	0	0	0	0	0	0	0	0	0	0	0	0	0	0	0	0.00077	0.07705	0.02289	0	0	0.01089	0.14446	0.00421	0	0.02194	0	0	0	0	0	0
k__Archaea|p__Euryarchaeota|c__Methanobacteria	2157|28890|183925	Archaea	Euryarchaeota	Methanobacteria					0	0	0	0	0	0	0	0	0	0	0	0	0	0	0	0	0	0	0	0	0	0	0	0	0	0.00077	0.07705	0.02289	0	0	0.01089	0.14446	0.00421	0	0.02194	0	0	0	0	0	0
k__Archaea|p__Euryarchaeota|c__Methanobacteria|o__Methanobacteriales	2157|28890|183925|2158	Archaea	Euryarchaeota	Methanobacteria	Methanobacteriales				0	0	0	0	0	0	0	0	0	0	0	0	0	0	0	0	0	0	0	0	0	0	0	0	0	0.00077	0.07705	0.02289	0	0	0.01089	0.14446	0.00421	0	0.02194	0	0	0	0	0	0
k__Archaea|p__Euryarchaeota|c__Methanobacteria|o__Methanobacteriales|f__Methanobacteriaceae	2157|28890|183925|2158|2159	Archaea	Euryarchaeota	Methanobacteria	Methanobacteriales	Methanobacteriaceae			0	0	0	0	0	0	0	0	0	0	0	0	0	0	0	0	0	0	0	0	0	0	0	0	0	0.00077	0.07705	0.02289	0	0	0.01089	0.14446	0.00421	0	0.02194	0	0	0	0	0	0
k__Archaea|p__Euryarchaeota|c__Methanobacteria|o__Methanobacteriales|f__Methanobacteriaceae|g__Methanobrevibacter	2157|28890|183925|2158|2159|2172	Archaea	Euryarchaeota	Methanobacteria	Methanobacteriales	Methanobacteriaceae	Methanobrevibacter		0	0	0	0	0	0	0	0	0	0	0	0	0	0	0	0	0	0	0	0	0	0	0	0	0	0.00077	0.07705	0.02289	0	0	0.01089	0.14446	0.00421	0	0.02194	0	0	0	0	0	0
k__Archaea|p__Euryarchaeota|c__Methanobacteria|o__Methanobacteriales|f__Methanobacteriaceae|g__Methanobrevibacter|s__Methanobrevibacter_gottschalkii	2157|28890|183925|2158|2159|2172|190974	Archaea	Euryarchaeota	Methanobacteria	Methanobacteriales	Methanobacteriaceae	Methanobrevibacter	Methanobrevibacter_gottschalkii	0	0	0	0	0	0	0	0	0	0	0	0	0	0	0	0	0	0	0	0	0	0	0	0	0	0	0	0	0	0	0	0	0	0	0	0	0	0	0	0	0
k__Archaea|p__Euryarchaeota|c__Methanobacteria|o__Methanobacteriales|f__Methanobacteriaceae|g__Methanobrevibacter|s__Methanobrevibacter_smithii	2157|28890|183925|2158|2159|2172|2173	Archaea	Euryarchaeota	Methanobacteria	Methanobacteriales	Methanobacteriaceae	Methanobrevibacter	Methanobrevibacter_smithii	0	0	0	0	0	0	0	0	0	0	0	0	0	0	0	0	0	0	0	0	0	0	0	0	0	0.00077	0.07705	0.02289	0	0	0.01089	0.14446	0.00421	0	0.02194	0	0	0	0	0	0
k__Archaea|p__Euryarchaeota|c__Methanobacteria|o__Methanobacteriales|f__Methanobacteriaceae|g__Methanobrevibacter|s__Methanobrevibacter_sp_AbM4	2157|28890|183925|2158|2159|2172|224719	Archaea	Euryarchaeota	Methanobacteria	Methanobacteriales	Methanobacteriaceae	Methanobrevibacter	Methanobrevibacter_sp_AbM4	0	0	0	0	0	0	0	0	0	0	0	0	0	0	0	0	0	0	0	0	0	0	0	0	0	0	0	0	0	0	0	0	0	0	0	0	0	0	0	0	0
k__Archaea|p__Euryarchaeota|c__Methanobacteria|o__Methanobacteriales|f__Methanobacteriaceae|g__Methanobrevibacter|s__Methanobrevibacter_woesei	2157|28890|183925|2158|2159|2172|190976	Archaea	Euryarchaeota	Methanobacteria	Methanobacteriales	Methanobacteriaceae	Methanobrevibacter	Methanobrevibacter_woesei	0	0	0	0	0	0	0	0	0	0	0	0	0	0	0	0	0	0	0	0	0	0	0	0	0	0	0	0	0	0	0	0	0	0	0	0	0	0	0	0	0
k__Archaea|p__Euryarchaeota|c__Methanobacteria|o__Methanobacteriales|f__Methanobacteriaceae|g__Methanosphaera	2157|28890|183925|2158|2159|2316	Archaea	Euryarchaeota	Methanobacteria	Methanobacteriales	Methanobacteriaceae	Methanosphaera		0	0	0	0	0	0	0	0	0	0	0	0	0	0	0	0	0	0	0	0	0	0	0	0	0	0	0	0	0	0	0	0	0	0	0	0	0	0	0	0	0
k__Archaea|p__Euryarchaeota|c__Methanobacteria|o__Methanobacteriales|f__Methanobacteriaceae|g__Methanosphaera|s__Methanosphaera_sp_SHI1033	2157|28890|183925|2158|2159|2316|1945632	Archaea	Euryarchaeota	Methanobacteria	Methanobacteriales	Methanobacteriaceae	Methanosphaera	Methanosphaera_sp_SHI1033	0	0	0	0	0	0	0	0	0	0	0	0	0	0	0	0	0	0	0	0	0	0	0	0	0	0	0	0	0	0	0	0	0	0	0	0	0	0	0	0	0
k__Archaea|p__Euryarchaeota|c__Thermoplasmata	2157|28890|183967	Archaea	Euryarchaeota	Thermoplasmata					0	0	0	0	0	0	0	0	0	0	0	0	0	0	0	0	0	0	0	0	0	0	0	0	0	0	0	0	0	0	0	0	0	0	0	0	0	0	0	0	0
k__Archaea|p__Euryarchaeota|c__Thermoplasmata|o__Methanomassiliicoccales	2157|28890|183967|1235850	Archaea	Euryarchaeota	Thermoplasmata	Methanomassiliicoccales				0	0	0	0	0	0	0	0	0	0	0	0	0	0	0	0	0	0	0	0	0	0	0	0	0	0	0	0	0	0	0	0	0	0	0	0	0	0	0	0	0
k__Archaea|p__Euryarchaeota|c__Thermoplasmata|o__Methanomassiliicoccales|f__Methanomassiliicoccaceae	2157|28890|183967|1235850|1577788	Archaea	Euryarchaeota	Thermoplasmata	Methanomassiliicoccales	Methanomassiliicoccaceae			0	0	0	0	0	0	0	0	0	0	0	0	0	0	0	0	0	0	0	0	0	0	0	0	0	0	0	0	0	0	0	0	0	0	0	0	0	0	0	0	0
k__Archaea|p__Euryarchaeota|c__Thermoplasmata|o__Methanomassiliicoccales|f__Methanomassiliicoccaceae|g__Candidatus_Methanomethylophilus	2157|28890|183967|1235850|1577788|1291539	Archaea	Euryarchaeota	Thermoplasmata	Methanomassiliicoccales	Methanomassiliicoccaceae	Candidatus_Methanomethylophilus		0	0	0	0	0	0	0	0	0	0	0	0	0	0	0	0	0	0	0	0	0	0	0	0	0	0	0	0	0	0	0	0	0	0	0	0	0	0	0	0	0
k__Archaea|p__Euryarchaeota|c__Thermoplasmata|o__Methanomassiliicoccales|f__Methanomassiliicoccaceae|g__Candidatus_Methanomethylophilus|s__Candidatus_Methanomethylophilus_alvus	2157|28890|183967|1235850|1577788|1291539|1291540	Archaea	Euryarchaeota	Thermoplasmata	Methanomassiliicoccales	Methanomassiliicoccaceae	Candidatus_Methanomethylophilus	Candidatus_Methanomethylophilus_alvus	0	0	0	0	0	0	0	0	0	0	0	0	0	0	0	0	0	0	0	0	0	0	0	0	0	0	0	0	0	0	0	0	0	0	0	0	0	0	0	0	0
k__Bacteria	2	Bacteria							99.8125	99.6792	100	100	99.8978	99.9508	99.9188	100	99.5019	99.3837	100	100	99.9288	100	100	100	100	100	100	100	100	100	99.6516	99.9162	99.9919	99.7609	99.7649	99.7269	99.917	99.8686	99.8276	99.5317	99.9747	99.885	99.7059	100	99.9956	100	100	100	99.4913
k__Bacteria|p__Actinobacteria	2|201174	Bacteria	Actinobacteria						58.818	48.0566	27.4174	51.5505	96.476	84.7997	80.0854	52.4537	74.9958	36.2072	47.602	1.86577	30.9462	33.143	55.3904	68.7376	4.6732	56.89	13.8587	24.7719	0.83564	86.5976	61.1531	5.13986	29.5263	75.1441	31.3255	69.851	74.2307	76.7129	29.4992	25.2246	18.5877	31.4399	38.4186	78.6015	8.98429	27.0037	50.3716	68.2346	85.6676
k__Bacteria|p__Actinobacteria|c__Acidimicrobiia	2|201174|84992	Bacteria	Actinobacteria	Acidimicrobiia					0	0	0	0	0	0	0	0	0	0	0	0	0	0	0	0	0	0	0	0	0	0	0	0	0	0	0	0	0	0	0	0	0	0	0	0	0	0	0	0	0
k__Bacteria|p__Actinobacteria|c__Acidimicrobiia|o__Acidimicrobiales	2|201174|84992|84993	Bacteria	Actinobacteria	Acidimicrobiia	Acidimicrobiales				0	0	0	0	0	0	0	0	0	0	0	0	0	0	0	0	0	0	0	0	0	0	0	0	0	0	0	0	0	0	0	0	0	0	0	0	0	0	0	0	0
k__Bacteria|p__Actinobacteria|c__Acidimicrobiia|o__Acidimicrobiales|f__Microthrixaceae	2|201174|84992|84993|1798913	Bacteria	Actinobacteria	Acidimicrobiia	Acidimicrobiales	Microthrixaceae			0	0	0	0	0	0	0	0	0	0	0	0	0	0	0	0	0	0	0	0	0	0	0	0	0	0	0	0	0	0	0	0	0	0	0	0	0	0	0	0	0
k__Bacteria|p__Actinobacteria|c__Acidimicrobiia|o__Acidimicrobiales|f__Microthrixaceae|g__Candidatus_Microthrix	2|201174|84992|84993|1798913|41949	Bacteria	Actinobacteria	Acidimicrobiia	Acidimicrobiales	Microthrixaceae	Candidatus_Microthrix		0	0	0	0	0	0	0	0	0	0	0	0	0	0	0	0	0	0	0	0	0	0	0	0	0	0	0	0	0	0	0	0	0	0	0	0	0	0	0	0	0
k__Bacteria|p__Actinobacteria|c__Acidimicrobiia|o__Acidimicrobiales|f__Microthrixaceae|g__Candidatus_Microthrix|s__Candidatus_Microthrix_parvicella	2|201174|84992|84993|1798913|41949|41950	Bacteria	Actinobacteria	Acidimicrobiia	Acidimicrobiales	Microthrixaceae	Candidatus_Microthrix	Candidatus_Microthrix_parvicella	0	0	0	0	0	0	0	0	0	0	0	0	0	0	0	0	0	0	0	0	0	0	0	0	0	0	0	0	0	0	0	0	0	0	0	0	0	0	0	0	0
k__Bacteria|p__Actinobacteria|c__Actinobacteria	2|201174|1760	Bacteria	Actinobacteria	Actinobacteria					58.818	48.0566	27.4174	51.5505	96.476	84.7997	80.072	52.4537	74.9958	36.2072	47.602	1.86577	30.9462	33.143	55.3904	68.7376	4.6732	56.89	13.8587	24.7719	0.83564	86.5976	61.1531	5.13986	29.5263	75.1441	31.3255	69.851	74.2307	76.7129	29.4992	25.2246	18.5877	31.4399	38.4186	78.6015	8.98429	27.0037	50.3716	68.2346	85.6676
k__Bacteria|p__Actinobacteria|c__Actinobacteria|o__Actinomycetales	2|201174|1760|2037	Bacteria	Actinobacteria	Actinobacteria	Actinomycetales				0.01492	0.00028	0	0	0.01486	0.02065	0.16938	0.21118	0	0.02991	0	0	0.08976	0	0	0	0	0	0	0	0	0	0.00329	0	0	0.11836	0.3473	0.0007	0.00436	0.02399	0	0	0.10641	0	0.04715	0	0.13349	0	0	0	0
k__Bacteria|p__Actinobacteria|c__Actinobacteria|o__Actinomycetales|f__Actinomycetaceae	2|201174|1760|2037|2049	Bacteria	Actinobacteria	Actinobacteria	Actinomycetales	Actinomycetaceae			0.01492	0.00028	0	0	0.01486	0.02065	0.16938	0.21118	0	0.02991	0	0	0.08976	0	0	0	0	0	0	0	0	0	0.00329	0	0	0.11836	0.3473	0.0007	0.00436	0.02399	0	0	0.10641	0	0.04715	0	0.13349	0	0	0	0
k__Bacteria|p__Actinobacteria|c__Actinobacteria|o__Actinomycetales|f__Actinomycetaceae|g__Actinobaculum	2|201174|1760|2037|2049|76833	Bacteria	Actinobacteria	Actinobacteria	Actinomycetales	Actinomycetaceae	Actinobaculum		0	0	0	0	0	0	0	0	0	0	0	0	0	0	0	0	0	0	0	0	0	0	0	0	0	0	0.08203	0	0	0	0	0	0	0	0	0	0	0	0	0	0
k__Bacteria|p__Actinobacteria|c__Actinobacteria|o__Actinomycetales|f__Actinomycetaceae|g__Actinobaculum|s__Actinobaculum_sp_oral_taxon_183	2|201174|1760|2037|2049|76833|712888	Bacteria	Actinobacteria	Actinobacteria	Actinomycetales	Actinomycetaceae	Actinobaculum	Actinobaculum_sp_oral_taxon_183	0	0	0	0	0	0	0	0	0	0	0	0	0	0	0	0	0	0	0	0	0	0	0	0	0	0	0.08203	0	0	0	0	0	0	0	0	0	0	0	0	0	0
k__Bacteria|p__Actinobacteria|c__Actinobacteria|o__Actinomycetales|f__Actinomycetaceae|g__Actinomyces	2|201174|1760|2037|2049|1654	Bacteria	Actinobacteria	Actinobacteria	Actinomycetales	Actinomycetaceae	Actinomyces		0.01492	0.00028	0	0	0.01486	0.02065	0.16938	0.21118	0	0.02991	0	0	0.08976	0	0	0	0	0	0	0	0	0	0	0	0	0.03926	0	0	0.00436	0.02399	0	0	0	0	0	0	0	0	0	0	0
k__Bacteria|p__Actinobacteria|c__Actinobacteria|o__Actinomycetales|f__Actinomycetaceae|g__Actinomyces|s__Actinomyces_denticolens	2|201174|1760|2037|2049|1654|52767	Bacteria	Actinobacteria	Actinobacteria	Actinomycetales	Actinomycetaceae	Actinomyces	Actinomyces_denticolens	0	0	0	0	0	0	0	0	0	0	0	0	0	0	0	0	0	0	0	0	0	0	0	0	0	0	0	0	0	0	0	0	0	0	0	0	0	0	0	0	0
k__Bacteria|p__Actinobacteria|c__Actinobacteria|o__Actinomycetales|f__Actinomycetaceae|g__Actinomyces|s__Actinomyces_graevenitzii	2|201174|1760|2037|2049|1654|55565	Bacteria	Actinobacteria	Actinobacteria	Actinomycetales	Actinomycetaceae	Actinomyces	Actinomyces_graevenitzii	0	0	0	0	0	0	0.00142	0	0	0	0	0	0	0	0	0	0	0	0	0	0	0	0	0	0	0	0	0	0	0	0	0	0	0	0	0	0	0	0	0	0
k__Bacteria|p__Actinobacteria|c__Actinobacteria|o__Actinomycetales|f__Actinomycetaceae|g__Actinomyces|s__Actinomyces_hongkongensis	2|201174|1760|2037|2049|1654|178339	Bacteria	Actinobacteria	Actinobacteria	Actinomycetales	Actinomycetaceae	Actinomyces	Actinomyces_hongkongensis	0	0	0	0	0	0	0	0	0	0	0	0	0	0	0	0	0	0	0	0	0	0	0	0	0	0	0	0	0	0	0	0	0	0	0	0	0	0	0	0	0
k__Bacteria|p__Actinobacteria|c__Actinobacteria|o__Actinomycetales|f__Actinomycetaceae|g__Actinomyces|s__Actinomyces_massiliensis	2|201174|1760|2037|2049|1654|461393	Bacteria	Actinobacteria	Actinobacteria	Actinomycetales	Actinomycetaceae	Actinomyces	Actinomyces_massiliensis	0	0	0	0	0	0	0	0	0	0	0	0	0	0	0	0	0	0	0	0	0	0	0	0	0	0	0	0	0	0	0	0	0	0	0	0	0	0	0	0	0
k__Bacteria|p__Actinobacteria|c__Actinobacteria|o__Actinomycetales|f__Actinomycetaceae|g__Actinomyces|s__Actinomyces_naeslundii	2|201174|1760|2037|2049|1654|1655	Bacteria	Actinobacteria	Actinobacteria	Actinomycetales	Actinomycetaceae	Actinomyces	Actinomyces_naeslundii	0	0	0	0	0	0	0.0166	0	0	0	0	0	0.0137	0	0	0	0	0	0	0	0	0	0	0	0	0	0	0	0	0	0	0	0	0	0	0	0	0	0	0	0
k__Bacteria|p__Actinobacteria|c__Actinobacteria|o__Actinomycetales|f__Actinomycetaceae|g__Actinomyces|s__Actinomyces_nasicola	2|201174|1760|2037|2049|1654|208480	Bacteria	Actinobacteria	Actinobacteria	Actinomycetales	Actinomycetaceae	Actinomyces	Actinomyces_nasicola	0	0	0	0	0	0	0	0	0	0	0	0	0	0	0	0	0	0	0	0	0	0	0	0	0	0.03926	0	0	0.00436	0.00116	0	0	0	0	0	0	0	0	0	0	0
k__Bacteria|p__Actinobacteria|c__Actinobacteria|o__Actinomycetales|f__Actinomycetaceae|g__Actinomyces|s__Actinomyces_odontolyticus	2|201174|1760|2037|2049|1654|1660	Bacteria	Actinobacteria	Actinobacteria	Actinomycetales	Actinomycetaceae	Actinomyces	Actinomyces_odontolyticus	0	0	0	0	0.00062	0	0.03204	0.21118	0	0	0	0	0.04062	0	0	0	0	0	0	0	0	0	0	0	0	0	0	0	0	0.01032	0	0	0	0	0	0	0	0	0	0	0
k__Bacteria|p__Actinobacteria|c__Actinobacteria|o__Actinomycetales|f__Actinomycetaceae|g__Actinomyces|s__Actinomyces_oris	2|201174|1760|2037|2049|1654|544580	Bacteria	Actinobacteria	Actinobacteria	Actinomycetales	Actinomycetaceae	Actinomyces	Actinomyces_oris	0.01492	0.00028	0	0	0.00366	0.02065	0.0847	0	0	0.02991	0	0	0.02833	0	0	0	0	0	0	0	0	0	0	0	0	0	0	0	0	0.01251	0	0	0	0	0	0	0	0	0	0	0
k__Bacteria|p__Actinobacteria|c__Actinobacteria|o__Actinomycetales|f__Actinomycetaceae|g__Actinomyces|s__Actinomyces_radicidentis	2|201174|1760|2037|2049|1654|111015	Bacteria	Actinobacteria	Actinobacteria	Actinomycetales	Actinomycetaceae	Actinomyces	Actinomyces_radicidentis	0	0	0	0	0	0	0	0	0	0	0	0	0	0	0	0	0	0	0	0	0	0	0	0	0	0	0	0	0	0	0	0	0	0	0	0	0	0	0	0	0
k__Bacteria|p__Actinobacteria|c__Actinobacteria|o__Actinomycetales|f__Actinomycetaceae|g__Actinomyces|s__Actinomyces_sp_HMSC035G02	2|201174|1760|2037|2049|1654|1739406	Bacteria	Actinobacteria	Actinobacteria	Actinomycetales	Actinomycetaceae	Actinomyces	Actinomyces_sp_HMSC035G02	0	0	0	0	0	0	0	0	0	0	0	0	0	0	0	0	0	0	0	0	0	0	0	0	0	0	0	0	0	0	0	0	0	0	0	0	0	0	0	0	0
k__Bacteria|p__Actinobacteria|c__Actinobacteria|o__Actinomycetales|f__Actinomycetaceae|g__Actinomyces|s__Actinomyces_sp_ICM47	2|201174|1760|2037|2049|1654|936548	Bacteria	Actinobacteria	Actinobacteria	Actinomycetales	Actinomycetaceae	Actinomyces	Actinomyces_sp_ICM47	0	0	0	0	0.01058	0	0.03462	0	0	0	0	0	0.00711	0	0	0	0	0	0	0	0	0	0	0	0	0	0	0	0	0	0	0	0	0	0	0	0	0	0	0	0
k__Bacteria|p__Actinobacteria|c__Actinobacteria|o__Actinomycetales|f__Actinomycetaceae|g__Actinomyces|s__Actinomyces_sp_oral_taxon_181	2|201174|1760|2037|2049|1654|712121	Bacteria	Actinobacteria	Actinobacteria	Actinomycetales	Actinomycetaceae	Actinomyces	Actinomyces_sp_oral_taxon_181	0	0	0	0	0	0	0	0	0	0	0	0	0	0	0	0	0	0	0	0	0	0	0	0	0	0	0	0	0	0	0	0	0	0	0	0	0	0	0	0	0
k__Bacteria|p__Actinobacteria|c__Actinobacteria|o__Actinomycetales|f__Actinomycetaceae|g__Actinomyces|s__Actinomyces_sp_oral_taxon_414	2|201174|1760|2037|2049|1654|712122	Bacteria	Actinobacteria	Actinobacteria	Actinomycetales	Actinomycetaceae	Actinomyces	Actinomyces_sp_oral_taxon_414	0	0	0	0	0	0	0	0	0	0	0	0	0	0	0	0	0	0	0	0	0	0	0	0	0	0	0	0	0	0	0	0	0	0	0	0	0	0	0	0	0
k__Bacteria|p__Actinobacteria|c__Actinobacteria|o__Actinomycetales|f__Actinomycetaceae|g__Actinomyces|s__Actinomyces_sp_oral_taxon_448	2|201174|1760|2037|2049|1654|712124	Bacteria	Actinobacteria	Actinobacteria	Actinomycetales	Actinomycetaceae	Actinomyces	Actinomyces_sp_oral_taxon_448	0	0	0	0	0	0	0	0	0	0	0	0	0	0	0	0	0	0	0	0	0	0	0	0	0	0	0	0	0	0	0	0	0	0	0	0	0	0	0	0	0
k__Bacteria|p__Actinobacteria|c__Actinobacteria|o__Actinomycetales|f__Actinomycetaceae|g__Actinomyces|s__Actinomyces_sp_oral_taxon_897	2|201174|1760|2037|2049|1654|2081702	Bacteria	Actinobacteria	Actinobacteria	Actinomycetales	Actinomycetaceae	Actinomyces	Actinomyces_sp_oral_taxon_897	0	0	0	0	0	0	0	0	0	0	0	0	0	0	0	0	0	0	0	0	0	0	0	0	0	0	0	0	0	0	0	0	0	0	0	0	0	0	0	0	0
k__Bacteria|p__Actinobacteria|c__Actinobacteria|o__Actinomycetales|f__Actinomycetaceae|g__Actinomycetaceae_unclassified	2|201174|1760|2037|2049|	Bacteria	Actinobacteria	Actinobacteria	Actinomycetales	Actinomycetaceae	Actinomycetaceae_unclassified		0	0	0	0	0	0	0	0	0	0	0	0	0	0	0	0	0	0	0	0	0	0	0.00329	0	0	0.04295	0.26527	0	0	0	0	0	0.10641	0	0.0069	0	0.13349	0	0	0	0
k__Bacteria|p__Actinobacteria|c__Actinobacteria|o__Actinomycetales|f__Actinomycetaceae|g__Actinomycetaceae_unclassified|s__Actinomycetaceae_bacterium_sk1b4	2|201174|1760|2037|2049||2175228	Bacteria	Actinobacteria	Actinobacteria	Actinomycetales	Actinomycetaceae	Actinomycetaceae_unclassified	Actinomycetaceae_bacterium_sk1b4	0	0	0	0	0	0	0	0	0	0	0	0	0	0	0	0	0	0	0	0	0	0	0.00329	0	0	0.04295	0.26527	0	0	0	0	0	0.10641	0	0.0069	0	0.13349	0	0	0	0
k__Bacteria|p__Actinobacteria|c__Actinobacteria|o__Actinomycetales|f__Actinomycetaceae|g__Actinotignum	2|201174|1760|2037|2049|1653174	Bacteria	Actinobacteria	Actinobacteria	Actinomycetales	Actinomycetaceae	Actinotignum		0	0	0	0	0	0	0	0	0	0	0	0	0	0	0	0	0	0	0	0	0	0	0	0	0	0	0	0	0	0	0	0	0	0	0	0	0	0	0	0	0
k__Bacteria|p__Actinobacteria|c__Actinobacteria|o__Actinomycetales|f__Actinomycetaceae|g__Actinotignum|s__Actinotignum_urinale	2|201174|1760|2037|2049|1653174|190146	Bacteria	Actinobacteria	Actinobacteria	Actinomycetales	Actinomycetaceae	Actinotignum	Actinotignum_urinale	0	0	0	0	0	0	0	0	0	0	0	0	0	0	0	0	0	0	0	0	0	0	0	0	0	0	0	0	0	0	0	0	0	0	0	0	0	0	0	0	0
k__Bacteria|p__Actinobacteria|c__Actinobacteria|o__Actinomycetales|f__Actinomycetaceae|g__Trueperella	2|201174|1760|2037|2049|1069494	Bacteria	Actinobacteria	Actinobacteria	Actinomycetales	Actinomycetaceae	Trueperella		0	0	0	0	0	0	0	0	0	0	0	0	0	0	0	0	0	0	0	0	0	0	0	0	0	0.03615	0	0.0007	0	0	0	0	0	0	0.04026	0	0	0	0	0	0
k__Bacteria|p__Actinobacteria|c__Actinobacteria|o__Actinomycetales|f__Actinomycetaceae|g__Trueperella|s__Trueperella_pyogenes	2|201174|1760|2037|2049|1069494|1661	Bacteria	Actinobacteria	Actinobacteria	Actinomycetales	Actinomycetaceae	Trueperella	Trueperella_pyogenes	0	0	0	0	0	0	0	0	0	0	0	0	0	0	0	0	0	0	0	0	0	0	0	0	0	0.03615	0	0.0007	0	0	0	0	0	0	0.04026	0	0	0	0	0	0
k__Bacteria|p__Actinobacteria|c__Actinobacteria|o__Actinomycetales|f__Actinomycetaceae|g__Varibaculum	2|201174|1760|2037|2049|184869	Bacteria	Actinobacteria	Actinobacteria	Actinomycetales	Actinomycetaceae	Varibaculum		0	0	0	0	0	0	0	0	0	0	0	0	0	0	0	0	0	0	0	0	0	0	0	0	0	0	0	0	0	0	0	0	0	0	0	0	0	0	0	0	0
k__Bacteria|p__Actinobacteria|c__Actinobacteria|o__Actinomycetales|f__Actinomycetaceae|g__Varibaculum|s__Varibaculum_cambriense	2|201174|1760|2037|2049|184869|184870	Bacteria	Actinobacteria	Actinobacteria	Actinomycetales	Actinomycetaceae	Varibaculum	Varibaculum_cambriense	0	0	0	0	0	0	0	0	0	0	0	0	0	0	0	0	0	0	0	0	0	0	0	0	0	0	0	0	0	0	0	0	0	0	0	0	0	0	0	0	0
k__Bacteria|p__Actinobacteria|c__Actinobacteria|o__Bifidobacteriales	2|201174|1760|85004	Bacteria	Actinobacteria	Actinobacteria	Bifidobacteriales				0	0	0	0	0	0	0.01444	0	0	0	0	0	0	0	0.08893	0	0	0	0	0	0	0.05075	0.05926	0.13867	0	0.02296	0.2561	0	0.23603	0.04258	0	0.25674	0.00498	0.69971	0	0	0.14012	0	0	0	0
k__Bacteria|p__Actinobacteria|c__Actinobacteria|o__Bifidobacteriales|f__Bifidobacteriaceae	2|201174|1760|85004|31953	Bacteria	Actinobacteria	Actinobacteria	Bifidobacteriales	Bifidobacteriaceae			0	0	0	0	0	0	0.01444	0	0	0	0	0	0	0	0.08893	0	0	0	0	0	0	0.05075	0.05926	0.13867	0	0.02296	0.2561	0	0.23603	0.04258	0	0.25674	0.00498	0.69971	0	0	0.14012	0	0	0	0
k__Bacteria|p__Actinobacteria|c__Actinobacteria|o__Bifidobacteriales|f__Bifidobacteriaceae|g__Bifidobacterium	2|201174|1760|85004|31953|1678	Bacteria	Actinobacteria	Actinobacteria	Bifidobacteriales	Bifidobacteriaceae	Bifidobacterium		0	0	0	0	0	0	0	0	0	0	0	0	0	0	0.08893	0	0	0	0	0	0	0.05075	0	0.13867	0	0.02296	0.2561	0	0.23603	0.04258	0	0.25674	0.00498	0.69971	0	0	0.14012	0	0	0	0
k__Bacteria|p__Actinobacteria|c__Actinobacteria|o__Bifidobacteriales|f__Bifidobacteriaceae|g__Bifidobacterium|s__Bifidobacterium_adolescentis	2|201174|1760|85004|31953|1678|1680	Bacteria	Actinobacteria	Actinobacteria	Bifidobacteriales	Bifidobacteriaceae	Bifidobacterium	Bifidobacterium_adolescentis	0	0	0	0	0	0	0	0	0	0	0	0	0	0	0	0	0	0	0	0	0	0	0	0	0	0	0	0	0	0	0	0	0	0	0	0	0	0	0	0	0
k__Bacteria|p__Actinobacteria|c__Actinobacteria|o__Bifidobacteriales|f__Bifidobacteriaceae|g__Bifidobacterium|s__Bifidobacterium_animalis	2|201174|1760|85004|31953|1678|28025	Bacteria	Actinobacteria	Actinobacteria	Bifidobacteriales	Bifidobacteriaceae	Bifidobacterium	Bifidobacterium_animalis	0	0	0	0	0	0	0	0	0	0	0	0	0	0	0	0	0	0	0	0	0	0	0	0	0	0	0	0	0	0	0	0.25674	0	0	0	0	0	0	0	0	0
k__Bacteria|p__Actinobacteria|c__Actinobacteria|o__Bifidobacteriales|f__Bifidobacteriaceae|g__Bifidobacterium|s__Bifidobacterium_bifidum	2|201174|1760|85004|31953|1678|1681	Bacteria	Actinobacteria	Actinobacteria	Bifidobacteriales	Bifidobacteriaceae	Bifidobacterium	Bifidobacterium_bifidum	0	0	0	0	0	0	0	0	0	0	0	0	0	0	0.00652	0	0	0	0	0	0	0	0	0	0	0	0	0	0	0	0	0	0	0	0	0	0	0	0	0	0
k__Bacteria|p__Actinobacteria|c__Actinobacteria|o__Bifidobacteriales|f__Bifidobacteriaceae|g__Bifidobacterium|s__Bifidobacterium_breve	2|201174|1760|85004|31953|1678|1685	Bacteria	Actinobacteria	Actinobacteria	Bifidobacteriales	Bifidobacteriaceae	Bifidobacterium	Bifidobacterium_breve	0	0	0	0	0	0	0	0	0	0	0	0	0	0	0	0	0	0	0	0	0	0	0	0	0	0	0	0	0	0	0	0	0	0	0	0	0	0	0	0	0
k__Bacteria|p__Actinobacteria|c__Actinobacteria|o__Bifidobacteriales|f__Bifidobacteriaceae|g__Bifidobacterium|s__Bifidobacterium_dentium	2|201174|1760|85004|31953|1678|1689	Bacteria	Actinobacteria	Actinobacteria	Bifidobacteriales	Bifidobacteriaceae	Bifidobacterium	Bifidobacterium_dentium	0	0	0	0	0	0	0	0	0	0	0	0	0	0	0	0	0	0	0	0	0	0	0	0	0	0	0	0	0	0	0	0	0	0	0	0	0	0	0	0	0
k__Bacteria|p__Actinobacteria|c__Actinobacteria|o__Bifidobacteriales|f__Bifidobacteriaceae|g__Bifidobacterium|s__Bifidobacterium_longum	2|201174|1760|85004|31953|1678|216816	Bacteria	Actinobacteria	Actinobacteria	Bifidobacteriales	Bifidobacteriaceae	Bifidobacterium	Bifidobacterium_longum	0	0	0	0	0	0	0	0	0	0	0	0	0	0	0.065	0	0	0	0	0	0	0	0	0	0	0	0	0	0.01193	0	0	0	0	0	0	0	0	0	0	0	0
k__Bacteria|p__Actinobacteria|c__Actinobacteria|o__Bifidobacteriales|f__Bifidobacteriaceae|g__Bifidobacterium|s__Bifidobacterium_minimum	2|201174|1760|85004|31953|1678|1693	Bacteria	Actinobacteria	Actinobacteria	Bifidobacteriales	Bifidobacteriaceae	Bifidobacterium	Bifidobacterium_minimum	0	0	0	0	0	0	0	0	0	0	0	0	0	0	0	0	0	0	0	0	0	0	0	0	0	0	0	0	0.12258	0	0	0	0	0	0	0	0	0	0	0	0
k__Bacteria|p__Actinobacteria|c__Actinobacteria|o__Bifidobacteriales|f__Bifidobacteriaceae|g__Bifidobacterium|s__Bifidobacterium_mongoliense	2|201174|1760|85004|31953|1678|518643	Bacteria	Actinobacteria	Actinobacteria	Bifidobacteriales	Bifidobacteriaceae	Bifidobacterium	Bifidobacterium_mongoliense	0	0	0	0	0	0	0	0	0	0	0	0	0	0	0	0	0	0	0	0	0	0.05075	0	0.12543	0	0.01716	0.20799	0	0.08162	0.04258	0	0	0.00498	0.66986	0	0	0.09615	0	0	0	0
k__Bacteria|p__Actinobacteria|c__Actinobacteria|o__Bifidobacteriales|f__Bifidobacteriaceae|g__Bifidobacterium|s__Bifidobacterium_pseudocatenulatum	2|201174|1760|85004|31953|1678|28026	Bacteria	Actinobacteria	Actinobacteria	Bifidobacteriales	Bifidobacteriaceae	Bifidobacterium	Bifidobacterium_pseudocatenulatum	0	0	0	0	0	0	0	0	0	0	0	0	0	0	0.0174	0	0	0	0	0	0	0	0	0	0	0	0	0	0	0	0	0	0	0	0	0	0	0	0	0	0
k__Bacteria|p__Actinobacteria|c__Actinobacteria|o__Bifidobacteriales|f__Bifidobacteriaceae|g__Bifidobacterium|s__Bifidobacterium_pseudolongum	2|201174|1760|85004|31953|1678|1694	Bacteria	Actinobacteria	Actinobacteria	Bifidobacteriales	Bifidobacteriaceae	Bifidobacterium	Bifidobacterium_pseudolongum	0	0	0	0	0	0	0	0	0	0	0	0	0	0	0	0	0	0	0	0	0	0	0	0	0	0	0	0	0	0	0	0	0	0	0	0	0	0	0	0	0
k__Bacteria|p__Actinobacteria|c__Actinobacteria|o__Bifidobacteriales|f__Bifidobacteriaceae|g__Bifidobacterium|s__Bifidobacterium_subtile	2|201174|1760|85004|31953|1678|77635	Bacteria	Actinobacteria	Actinobacteria	Bifidobacteriales	Bifidobacteriaceae	Bifidobacterium	Bifidobacterium_subtile	0	0	0	0	0	0	0	0	0	0	0	0	0	0	0	0	0	0	0	0	0	0	0	0.01324	0	0	0	0	0.01833	0	0	0	0	0.02985	0	0	0	0	0	0	0
k__Bacteria|p__Actinobacteria|c__Actinobacteria|o__Bifidobacteriales|f__Bifidobacteriaceae|g__Bifidobacterium|s__Bifidobacterium_thermacidophilum	2|201174|1760|85004|31953|1678|246618	Bacteria	Actinobacteria	Actinobacteria	Bifidobacteriales	Bifidobacteriaceae	Bifidobacterium	Bifidobacterium_thermacidophilum	0	0	0	0	0	0	0	0	0	0	0	0	0	0	0	0	0	0	0	0	0	0	0	0	0	0	0	0	0	0	0	0	0	0	0	0	0.0039	0	0	0	0
k__Bacteria|p__Actinobacteria|c__Actinobacteria|o__Bifidobacteriales|f__Bifidobacteriaceae|g__Bifidobacterium|s__Bifidobacterium_thermophilum	2|201174|1760|85004|31953|1678|33905	Bacteria	Actinobacteria	Actinobacteria	Bifidobacteriales	Bifidobacteriaceae	Bifidobacterium	Bifidobacterium_thermophilum	0	0	0	0	0	0	0	0	0	0	0	0	0	0	0	0	0	0	0	0	0	0	0	0	0	0.00579	0.04811	0	0.00157	0	0	0	0	0	0	0	0.04007	0	0	0	0
k__Bacteria|p__Actinobacteria|c__Actinobacteria|o__Bifidobacteriales|f__Bifidobacteriaceae|g__Gardnerella	2|201174|1760|85004|31953|2701	Bacteria	Actinobacteria	Actinobacteria	Bifidobacteriales	Bifidobacteriaceae	Gardnerella		0	0	0	0	0	0	0.01444	0	0	0	0	0	0	0	0	0	0	0	0	0	0	0	0.05926	0	0	0	0	0	0	0	0	0	0	0	0	0	0	0	0	0	0
k__Bacteria|p__Actinobacteria|c__Actinobacteria|o__Bifidobacteriales|f__Bifidobacteriaceae|g__Gardnerella|s__Gardnerella_vaginalis	2|201174|1760|85004|31953|2701|2702	Bacteria	Actinobacteria	Actinobacteria	Bifidobacteriales	Bifidobacteriaceae	Gardnerella	Gardnerella_vaginalis	0	0	0	0	0	0	0.01444	0	0	0	0	0	0	0	0	0	0	0	0	0	0	0	0.05926	0	0	0	0	0	0	0	0	0	0	0	0	0	0	0	0	0	0
k__Bacteria|p__Actinobacteria|c__Actinobacteria|o__Corynebacteriales	2|201174|1760|85007	Bacteria	Actinobacteria	Actinobacteria	Corynebacteriales				0.29601	0.71827	0.87555	1.89363	0.43767	0.19007	0.57347	0.7182	2.68993	2.37686	34.9731	0.76853	0.31286	4.72555	46.2655	0	0.54627	54.4043	12.2524	20.5359	0	58.4904	32.2387	1.68045	3.15103	9.65065	19.9139	3.21863	11.8397	13.5068	23.3252	8.78686	9.25388	2.0573	2.97599	35.8765	3.16887	4.22981	44.9377	59.3138	5.69012
k__Bacteria|p__Actinobacteria|c__Actinobacteria|o__Corynebacteriales|f__Corynebacteriaceae	2|201174|1760|85007|1653	Bacteria	Actinobacteria	Actinobacteria	Corynebacteriales	Corynebacteriaceae			0.23434	0.69528	0.87555	1.89363	0.43767	0.19007	0.57095	0.7182	2.68993	2.37686	34.9731	0.76853	0.31286	4.72555	46.2655	0	0.54627	54.4043	12.2524	20.5359	0	57.6184	32.0656	0.37533	3.15103	9.57915	19.2213	3.21863	11.8397	13.2751	23.3252	8.76264	9.24709	1.88143	2.97599	35.8765	3.16887	4.22981	44.9377	59.3138	5.69012
k__Bacteria|p__Actinobacteria|c__Actinobacteria|o__Corynebacteriales|f__Corynebacteriaceae|g__Corynebacterium	2|201174|1760|85007|1653|1716	Bacteria	Actinobacteria	Actinobacteria	Corynebacteriales	Corynebacteriaceae	Corynebacterium		0.23434	0.69528	0.87555	1.89363	0.43767	0.19007	0.57095	0.7182	2.68993	2.37686	34.9731	0.76853	0.31286	4.72555	46.2655	0	0.54627	54.4043	12.2524	20.5359	0	57.6184	32.0656	0.37533	3.15103	9.57915	19.2213	3.21863	11.8397	13.2751	23.3252	8.76264	9.24709	1.88143	2.97599	35.8765	3.16887	4.22981	44.9377	59.3138	5.69012
k__Bacteria|p__Actinobacteria|c__Actinobacteria|o__Corynebacteriales|f__Corynebacteriaceae|g__Corynebacterium|s__Brevibacterium_flavum	2|201174|1760|85007|1653|1716|92706	Bacteria	Actinobacteria	Actinobacteria	Corynebacteriales	Corynebacteriaceae	Corynebacterium	Brevibacterium_flavum	0	0	0	0	0	0	0	0	0	0	0	0	0	0	0	0	0	0	0	0	0	0	0.00959	0	0	0	0	0.00657	0.01983	0.00856	0	0.02016	0.01017	0	0	0	0	0	0	0	0
k__Bacteria|p__Actinobacteria|c__Actinobacteria|o__Corynebacteriales|f__Corynebacteriaceae|g__Corynebacterium|s__Corynebacterium_accolens	2|201174|1760|85007|1653|1716|38284	Bacteria	Actinobacteria	Actinobacteria	Corynebacteriales	Corynebacteriaceae	Corynebacterium	Corynebacterium_accolens	0.14401	0.05273	0.87555	1.84094	0.00272	0.02534	0.10713	0.03451	0	0	34.4753	0.69187	0.01722	4.72555	46.0103	0	0.54627	53.9207	12.2524	19.9952	0	54.4743	0	0	0.57351	0.02074	0	0	0	3.90839	19.7529	0	2.4703	0.93882	0	32.9534	0	3.42248	44.1252	58.2476	0
k__Bacteria|p__Actinobacteria|c__Actinobacteria|o__Corynebacteriales|f__Corynebacteriaceae|g__Corynebacterium|s__Corynebacterium_afermentans	2|201174|1760|85007|1653|1716|38286	Bacteria	Actinobacteria	Actinobacteria	Corynebacteriales	Corynebacteriaceae	Corynebacterium	Corynebacterium_afermentans	0	0.00633	0	0	0	0	0.01184	0	0	0	0	0	0.00089	0	0	0	0	0	0	0	0	0	0.07137	0	0	0	0	0	0	0	0	0	0	0	0	0	0	0	0	0	0
k__Bacteria|p__Actinobacteria|c__Actinobacteria|o__Corynebacteriales|f__Corynebacteriaceae|g__Corynebacterium|s__Corynebacterium_ammoniagenes	2|201174|1760|85007|1653|1716|1697	Bacteria	Actinobacteria	Actinobacteria	Corynebacteriales	Corynebacteriaceae	Corynebacterium	Corynebacterium_ammoniagenes	0	0	0	0	0	0	0	0	0	0	0	0	0	0	0	0	0	0	0	0	0	0.00784	0.33714	0	0.0653	0.06347	0.12192	0.06773	0.02383	0.04869	0	0.42782	0.06475	0	0.08083	0	0.00299	0	0	0	0.03852
k__Bacteria|p__Actinobacteria|c__Actinobacteria|o__Corynebacteriales|f__Corynebacteriaceae|g__Corynebacterium|s__Corynebacterium_amycolatum	2|201174|1760|85007|1653|1716|43765	Bacteria	Actinobacteria	Actinobacteria	Corynebacteriales	Corynebacteriaceae	Corynebacterium	Corynebacterium_amycolatum	0	0.01163	0	0	0	0	0	0	0	0	0	0	0	0	0	0	0	0	0	0	0	0.01477	0.06947	0	0	0.13829	0	0.01211	0.08683	0.2542	0	0.05195	0.0046	0	0.03404	0	0	0	0.00193	0	0.04284
k__Bacteria|p__Actinobacteria|c__Actinobacteria|o__Corynebacteriales|f__Corynebacteriaceae|g__Corynebacterium|s__Corynebacterium_appendicis	2|201174|1760|85007|1653|1716|163202	Bacteria	Actinobacteria	Actinobacteria	Corynebacteriales	Corynebacteriaceae	Corynebacterium	Corynebacterium_appendicis	0	0	0	0	0	0	0	0	0	0	0	0	0	0	0	0	0	0	0	0	0	0	0	0	0	0	0	0	0	0	0	0	0	0	0	0	0	0	0	0	0
k__Bacteria|p__Actinobacteria|c__Actinobacteria|o__Corynebacteriales|f__Corynebacteriaceae|g__Corynebacterium|s__Corynebacterium_aurimucosum	2|201174|1760|85007|1653|1716|169292	Bacteria	Actinobacteria	Actinobacteria	Corynebacteriales	Corynebacteriaceae	Corynebacterium	Corynebacterium_aurimucosum	0	0	0	0	0	0	0	0	0	0	0	0	0	0	0	0	0	0	0	0	0	0	0.00181	0	0	0	0	0	0	0.00488	0	0	0	0	0	0	0	0	0	0	0
k__Bacteria|p__Actinobacteria|c__Actinobacteria|o__Corynebacteriales|f__Corynebacteriaceae|g__Corynebacterium|s__Corynebacterium_camporealensis	2|201174|1760|85007|1653|1716|161896	Bacteria	Actinobacteria	Actinobacteria	Corynebacteriales	Corynebacteriaceae	Corynebacterium	Corynebacterium_camporealensis	0	0	0	0	0	0	0	0	0	0	0	0	0	0	0	0	0	0	0	0	0	0	0.00284	0	0	0.08108	0	0.03532	0.22885	0.13555	0	0.04422	0	0	0.02308	0	0	0	0.00308	0.00163	0
k__Bacteria|p__Actinobacteria|c__Actinobacteria|o__Corynebacteriales|f__Corynebacteriaceae|g__Corynebacterium|s__Corynebacterium_casei	2|201174|1760|85007|1653|1716|160386	Bacteria	Actinobacteria	Actinobacteria	Corynebacteriales	Corynebacteriaceae	Corynebacterium	Corynebacterium_casei	0	0.01152	0	0	0	0	0	0	0	0	0	0	0	0	0	0	0	0	0	0	0	0.10301	1.2712	0.00223	0.4441	0.05135	1.11932	0.30855	0.30749	0.20069	0.28601	1.18083	0.6973	0	0.22756	0	0.56609	0	0.00243	0.00191	0.19302
k__Bacteria|p__Actinobacteria|c__Actinobacteria|o__Corynebacteriales|f__Corynebacteriaceae|g__Corynebacterium|s__Corynebacterium_coyleae	2|201174|1760|85007|1653|1716|53374	Bacteria	Actinobacteria	Actinobacteria	Corynebacteriales	Corynebacteriaceae	Corynebacterium	Corynebacterium_coyleae	0	0.00394	0	0	0	0	0	0	0	0	0	0	0	0	0	0	0	0	0	0	0	0	0.00177	0	0	0	0	0	0	0	0	0	0	0	0	0	0	0	0	0	0
k__Bacteria|p__Actinobacteria|c__Actinobacteria|o__Corynebacteriales|f__Corynebacteriaceae|g__Corynebacterium|s__Corynebacterium_deserti	2|201174|1760|85007|1653|1716|1408191	Bacteria	Actinobacteria	Actinobacteria	Corynebacteriales	Corynebacteriaceae	Corynebacterium	Corynebacterium_deserti	0	0	0	0	0	0	0	0	0	0	0	0	0	0	0	0	0	0	0	0	0	0	0	0	0	0	0	0	0	0	0	0	0	0	0	0	0	0	0	0	0
k__Bacteria|p__Actinobacteria|c__Actinobacteria|o__Corynebacteriales|f__Corynebacteriaceae|g__Corynebacterium|s__Corynebacterium_doosanense	2|201174|1760|85007|1653|1716|1121358	Bacteria	Actinobacteria	Actinobacteria	Corynebacteriales	Corynebacteriaceae	Corynebacterium	Corynebacterium_doosanense	0	0	0	0	0	0	0	0	0	0	0	0	0	0	0	0	0	0	0	0	0	0	0	0	0	0	0	0	0	0	0	0	0	0	0	0	0	0	0	0	0
k__Bacteria|p__Actinobacteria|c__Actinobacteria|o__Corynebacteriales|f__Corynebacteriaceae|g__Corynebacterium|s__Corynebacterium_durum	2|201174|1760|85007|1653|1716|61592	Bacteria	Actinobacteria	Actinobacteria	Corynebacteriales	Corynebacteriaceae	Corynebacterium	Corynebacterium_durum	0	0	0	0	0	0.0352	0.0692	0	0	0.084	0	0	0.02086	0	0	0	0	0	0	0	0	0	0	0	0	0	0	0	0	0	0	0	0	0	0	0	0	0	0	0	0
k__Bacteria|p__Actinobacteria|c__Actinobacteria|o__Corynebacteriales|f__Corynebacteriaceae|g__Corynebacterium|s__Corynebacterium_falsenii	2|201174|1760|85007|1653|1716|108486	Bacteria	Actinobacteria	Actinobacteria	Corynebacteriales	Corynebacteriaceae	Corynebacterium	Corynebacterium_falsenii	0	0	0	0	0.00371	0.00211	0	0	0.03261	0	0	0	0	0	0	0	0	0	0	0	0	0	0	0	0	0	0	0	0	0.02973	0.00778	0.00941	0	0	0	0	0	0	0	0	0.06882
k__Bacteria|p__Actinobacteria|c__Actinobacteria|o__Corynebacteriales|f__Corynebacteriaceae|g__Corynebacterium|s__Corynebacterium_flavescens	2|201174|1760|85007|1653|1716|28028	Bacteria	Actinobacteria	Actinobacteria	Corynebacteriales	Corynebacteriaceae	Corynebacterium	Corynebacterium_flavescens	0	0	0	0	0	0	0.00021	0	0	0	0	0	0	0	0	0	0	0	0	0	0	0.04898	0.17848	0.06208	0	0.02047	0.05568	0	0.11893	0.03051	0	0	0.04556	0.21263	0	0	0	0	0	0	0
k__Bacteria|p__Actinobacteria|c__Actinobacteria|o__Corynebacteriales|f__Corynebacteriaceae|g__Corynebacterium|s__Corynebacterium_frankenforstense	2|201174|1760|85007|1653|1716|1230998	Bacteria	Actinobacteria	Actinobacteria	Corynebacteriales	Corynebacteriaceae	Corynebacterium	Corynebacterium_frankenforstense	0	0	0	0	0	0	0	0	0	0	0	0	0	0	0	0	0	0	0	0	0	0	0	0	0	0	0	0	0	0	0	0	0	0	0	0	0	0	0	0	0
k__Bacteria|p__Actinobacteria|c__Actinobacteria|o__Corynebacteriales|f__Corynebacteriaceae|g__Corynebacterium|s__Corynebacterium_freneyi	2|201174|1760|85007|1653|1716|134034	Bacteria	Actinobacteria	Actinobacteria	Corynebacteriales	Corynebacteriaceae	Corynebacterium	Corynebacterium_freneyi	0	0	0	0	0	0	0	0	0	0	0	0	0	0	0	0	0	0	0	0	0	0	0.01943	0	0	0.08321	0	0	0.03902	0.05167	0	0.01447	0	0	0	0	0	0	0	0	0
k__Bacteria|p__Actinobacteria|c__Actinobacteria|o__Corynebacteriales|f__Corynebacteriaceae|g__Corynebacterium|s__Corynebacterium_genitalium	2|201174|1760|85007|1653|1716|38288	Bacteria	Actinobacteria	Actinobacteria	Corynebacteriales	Corynebacteriaceae	Corynebacterium	Corynebacterium_genitalium	0	0	0	0	0	0	0	0	0	0	0	0	0	0	0	0	0	0	0	0	0	0	0.00462	0	0	0	0	0	0	0	0	0	0	0	0	0	0	0	0	0	0
k__Bacteria|p__Actinobacteria|c__Actinobacteria|o__Corynebacteriales|f__Corynebacteriaceae|g__Corynebacterium|s__Corynebacterium_glaucum	2|201174|1760|85007|1653|1716|187491	Bacteria	Actinobacteria	Actinobacteria	Corynebacteriales	Corynebacteriaceae	Corynebacterium	Corynebacterium_glaucum	0	0	0	0	0	0	0	0	0	0	0	0	0	0	0	0	0	0	0	0	0	0	0	0	0	0	0	0	0	0	0	0	0	0	0	0	0	0	0	0	0
k__Bacteria|p__Actinobacteria|c__Actinobacteria|o__Corynebacteriales|f__Corynebacteriaceae|g__Corynebacterium|s__Corynebacterium_glucuronolyticum	2|201174|1760|85007|1653|1716|39791	Bacteria	Actinobacteria	Actinobacteria	Corynebacteriales	Corynebacteriaceae	Corynebacterium	Corynebacterium_glucuronolyticum	0	0	0	0	0.00394	0	0.00184	0	0	0	0	0	0	0	0	0	0	0	0	0	0	0	0	0	0	0	0	0	0	0	0	0	0	0	0	0	0	0	0	0	0
k__Bacteria|p__Actinobacteria|c__Actinobacteria|o__Corynebacteriales|f__Corynebacteriaceae|g__Corynebacterium|s__Corynebacterium_glutamicum	2|201174|1760|85007|1653|1716|1718	Bacteria	Actinobacteria	Actinobacteria	Corynebacteriales	Corynebacteriaceae	Corynebacterium	Corynebacterium_glutamicum	0	0.00327	0	0	0.20632	0.12742	0.18455	0	2.0593	0.16531	0	0	0	0	0	0	0	0	0	0	0	0.39457	0.61408	0.01073	0.2271	0.12022	0.18926	0.38177	4.29998	0.2583	1.08383	1.40189	0.14175	0	0.0537	0	0.01043	0	0	0	0.40026
k__Bacteria|p__Actinobacteria|c__Actinobacteria|o__Corynebacteriales|f__Corynebacteriaceae|g__Corynebacterium|s__Corynebacterium_glyciniphilum	2|201174|1760|85007|1653|1716|1404244	Bacteria	Actinobacteria	Actinobacteria	Corynebacteriales	Corynebacteriaceae	Corynebacterium	Corynebacterium_glyciniphilum	0	0	0	0	0	0	0	0	0	0	0	0	0	0	0	0	0	0	0	0	0	0	0	0	0	0	0	0	0	0	0	0	0	0	0	0	0	0	0	0	0
k__Bacteria|p__Actinobacteria|c__Actinobacteria|o__Corynebacteriales|f__Corynebacteriaceae|g__Corynebacterium|s__Corynebacterium_humireducens	2|201174|1760|85007|1653|1716|1223514	Bacteria	Actinobacteria	Actinobacteria	Corynebacteriales	Corynebacteriaceae	Corynebacterium	Corynebacterium_humireducens	0	0	0	0	0	0	0	0	0	0	0	0	0	0	0	0	0	0	0	0	0	0	0	0	0	0	0	0	0	0	0	0	0	0	0	0	0	0	0	0	0
k__Bacteria|p__Actinobacteria|c__Actinobacteria|o__Corynebacteriales|f__Corynebacteriaceae|g__Corynebacterium|s__Corynebacterium_jeikeium	2|201174|1760|85007|1653|1716|38289	Bacteria	Actinobacteria	Actinobacteria	Corynebacteriales	Corynebacteriaceae	Corynebacterium	Corynebacterium_jeikeium	0	0	0	0	0	0	0	0	0	0	0	0	0.00047	0	0	0	0	0	0	0	0	0	0.12482	0	0	0	0	0	0	0	0	0	0	0	0	0	0	0	0	0	0
k__Bacteria|p__Actinobacteria|c__Actinobacteria|o__Corynebacteriales|f__Corynebacteriaceae|g__Corynebacterium|s__Corynebacterium_kefirresidentii	2|201174|1760|85007|1653|1716|1979527	Bacteria	Actinobacteria	Actinobacteria	Corynebacteriales	Corynebacteriaceae	Corynebacterium	Corynebacterium_kefirresidentii	0	0.04092	0	0	0.10016	0	0	0.07557	0	0	0	0.01001	0	0	0.1953	0	0	0.39498	0	0	0	0	0.06127	0	0	0	0	0	0	0.07989	0	0	0.0152	0	0	0.46463	0	0	0.39625	0.17411	0
k__Bacteria|p__Actinobacteria|c__Actinobacteria|o__Corynebacteriales|f__Corynebacteriaceae|g__Corynebacterium|s__Corynebacterium_lactis	2|201174|1760|85007|1653|1716|1231000	Bacteria	Actinobacteria	Actinobacteria	Corynebacteriales	Corynebacteriaceae	Corynebacterium	Corynebacterium_lactis	0	0	0	0	0	0	0	0	0	0	0	0	0	0	0	0	0	0	0	0	0	0	0	0	0	0	0.01526	0	0	0	0	0	0	0	0	0	0	0	0	0	0
k__Bacteria|p__Actinobacteria|c__Actinobacteria|o__Corynebacteriales|f__Corynebacteriaceae|g__Corynebacterium|s__Corynebacterium_lipophiloflavum	2|201174|1760|85007|1653|1716|161889	Bacteria	Actinobacteria	Actinobacteria	Corynebacteriales	Corynebacteriaceae	Corynebacterium	Corynebacterium_lipophiloflavum	0	0	0	0	0	0	0	0	0	0	0	0	0	0	0	0	0	0	0	0	0	0	0	0	0	0	0	0	0	0	0	0	0	0	0	0	0	0	0	0	0
k__Bacteria|p__Actinobacteria|c__Actinobacteria|o__Corynebacteriales|f__Corynebacteriaceae|g__Corynebacterium|s__Corynebacterium_maris	2|201174|1760|85007|1653|1716|575200	Bacteria	Actinobacteria	Actinobacteria	Corynebacteriales	Corynebacteriaceae	Corynebacterium	Corynebacterium_maris	0	0	0	0	0	0	0	0	0	0	0	0	0	0	0	0	0	0	0	0	0	0	0	0	0	0	0	0	0	0	0	0	0	0	0	0	0	0	0	0	0
k__Bacteria|p__Actinobacteria|c__Actinobacteria|o__Corynebacteriales|f__Corynebacteriaceae|g__Corynebacterium|s__Corynebacterium_matruchotii	2|201174|1760|85007|1653|1716|43768	Bacteria	Actinobacteria	Actinobacteria	Corynebacteriales	Corynebacteriaceae	Corynebacterium	Corynebacterium_matruchotii	0	0	0	0	0	0	0.00849	0	0	0.6329	0	0	0.01218	0	0	0	0	0	0	0	0	0	0	0	0	0	0	0	0	0	0	0	0	0	0	0	0	0	0	0	0
k__Bacteria|p__Actinobacteria|c__Actinobacteria|o__Corynebacteriales|f__Corynebacteriaceae|g__Corynebacterium|s__Corynebacterium_minutissimum	2|201174|1760|85007|1653|1716|38301	Bacteria	Actinobacteria	Actinobacteria	Corynebacteriales	Corynebacteriaceae	Corynebacterium	Corynebacterium_minutissimum	0	0	0	0	0	0	0	0	0	0	0	0	0	0	0	0	0	0	0	0	0	0	0	0	0	0	0	0	0	0	0	0	0	0	0	0	0	0	0	0	0
k__Bacteria|p__Actinobacteria|c__Actinobacteria|o__Corynebacteriales|f__Corynebacteriaceae|g__Corynebacterium|s__Corynebacterium_nuruki	2|201174|1760|85007|1653|1716|1032851	Bacteria	Actinobacteria	Actinobacteria	Corynebacteriales	Corynebacteriaceae	Corynebacterium	Corynebacterium_nuruki	0	0	0	0	0	0	0	0	0	0	0	0	0	0	0	0	0	0	0	0	0	0	0	0	0	0	0.00409	0	0	0	0	0	0	0	0	0	0	0	0	0	0
k__Bacteria|p__Actinobacteria|c__Actinobacteria|o__Corynebacteriales|f__Corynebacteriaceae|g__Corynebacterium|s__Corynebacterium_otitidis	2|201174|1760|85007|1653|1716|29321	Bacteria	Actinobacteria	Actinobacteria	Corynebacteriales	Corynebacteriaceae	Corynebacterium	Corynebacterium_otitidis	0	0	0	0	0	0	0	0	0	0	0	0	0.00973	0	0	0	0	0	0	0	0	0	0	0	0	0	0	0	0	0	0	0	0	0	0	0	0	0	0	0	0
k__Bacteria|p__Actinobacteria|c__Actinobacteria|o__Corynebacteriales|f__Corynebacteriaceae|g__Corynebacterium|s__Corynebacterium_pilosum	2|201174|1760|85007|1653|1716|35756	Bacteria	Actinobacteria	Actinobacteria	Corynebacteriales	Corynebacteriaceae	Corynebacterium	Corynebacterium_pilosum	0	0	0	0	0	0	0	0	0	0	0	0	0	0	0	0	0	0	0	0	0	0	0	0	0	0	0	0	0	0	0	0	0	0	0	0	0	0	0	0	0
k__Bacteria|p__Actinobacteria|c__Actinobacteria|o__Corynebacteriales|f__Corynebacteriaceae|g__Corynebacterium|s__Corynebacterium_pollutisoli	2|201174|1760|85007|1653|1716|1610489	Bacteria	Actinobacteria	Actinobacteria	Corynebacteriales	Corynebacteriaceae	Corynebacterium	Corynebacterium_pollutisoli	0	0	0	0	0	0	0	0	0	0	0	0	0	0	0	0	0	0	0	0	0	0.14694	0.3061	0.00823	0.01963	0.92874	0.06564	0.05577	0.91474	1.16032	0.10558	0.15372	0.10182	0	0.11909	0.17535	0	0	0.02521	0.06846	0.08096
k__Bacteria|p__Actinobacteria|c__Actinobacteria|o__Corynebacteriales|f__Corynebacteriaceae|g__Corynebacterium|s__Corynebacterium_pseudogenitalium	2|201174|1760|85007|1653|1716|38303	Bacteria	Actinobacteria	Actinobacteria	Corynebacteriales	Corynebacteriaceae	Corynebacterium	Corynebacterium_pseudogenitalium	0.04767	0.13182	0	0	0.09213	0	0.00484	0.47574	0.18006	0	0.49781	0.02619	0.00389	0	0	0	0	0	0	0	0	0.3075	0.09774	0.00223	0	0	0	0.00385	0.00775	0.09845	0	0	0.01324	0	0	0	0	0	0.00789	0.01491	0.16882
k__Bacteria|p__Actinobacteria|c__Actinobacteria|o__Corynebacteriales|f__Corynebacteriaceae|g__Corynebacterium|s__Corynebacterium_resistens	2|201174|1760|85007|1653|1716|258224	Bacteria	Actinobacteria	Actinobacteria	Corynebacteriales	Corynebacteriaceae	Corynebacterium	Corynebacterium_resistens	0	0	0	0	0	0	0	0	0	0	0	0	0	0	0	0	0	0	0	0	0	0	0	0	0	0	0	0	0	0	0	0	0	0	0	0	0	0	0	0	0
k__Bacteria|p__Actinobacteria|c__Actinobacteria|o__Corynebacteriales|f__Corynebacteriaceae|g__Corynebacterium|s__Corynebacterium_simulans	2|201174|1760|85007|1653|1716|146827	Bacteria	Actinobacteria	Actinobacteria	Corynebacteriales	Corynebacteriaceae	Corynebacterium	Corynebacterium_simulans	0	0	0	0	0.00175	0	0	0	0	0	0	0	0	0	0	0	0	0	0	0	0	0	0.25645	0	0	0	0	0.0401	0	0	0	0	0.00475	0	0	0	0	0	0	0	0
k__Bacteria|p__Actinobacteria|c__Actinobacteria|o__Corynebacteriales|f__Corynebacteriaceae|g__Corynebacterium|s__Corynebacterium_singulare	2|201174|1760|85007|1653|1716|161899	Bacteria	Actinobacteria	Actinobacteria	Corynebacteriales	Corynebacteriaceae	Corynebacterium	Corynebacterium_singulare	0	0	0	0	0	0	0	0	0	0	0	0	0	0	0	0	0	0	0	0	0	0	0	0	0	0	0	0	0	0	0	0	0	0	0	0	0	0	0	0	0
k__Bacteria|p__Actinobacteria|c__Actinobacteria|o__Corynebacteriales|f__Corynebacteriaceae|g__Corynebacterium|s__Corynebacterium_sp_BCW_4722	2|201174|1760|85007|1653|1716|1972128	Bacteria	Actinobacteria	Actinobacteria	Corynebacteriales	Corynebacteriaceae	Corynebacterium	Corynebacterium_sp_BCW_4722	0	0	0	0	0	0	0	0	0	0	0	0	0	0	0	0	0	0	0	0	0	0	0	0	0	0	0	0	0	0	0	0	0	0	0	0	0	0	0	0	0
k__Bacteria|p__Actinobacteria|c__Actinobacteria|o__Corynebacteriales|f__Corynebacteriaceae|g__Corynebacterium|s__Corynebacterium_sp_CNJ_954	2|201174|1760|85007|1653|1716|1904962	Bacteria	Actinobacteria	Actinobacteria	Corynebacteriales	Corynebacteriaceae	Corynebacterium	Corynebacterium_sp_CNJ_954	0	0	0	0	0	0	0	0	0	0	0	0	0	0	0	0	0	0	0	0	0	0	0.00759	0	0	0	0.00677	0	0	0	0	0	0.00103	0	0	0	0	0	0	0	0
k__Bacteria|p__Actinobacteria|c__Actinobacteria|o__Corynebacteriales|f__Corynebacteriaceae|g__Corynebacterium|s__Corynebacterium_sp_HMSC04H06	2|201174|1760|85007|1653|1716|1581050	Bacteria	Actinobacteria	Actinobacteria	Corynebacteriales	Corynebacteriaceae	Corynebacterium	Corynebacterium_sp_HMSC04H06	0	0	0	0	0	0	0	0	0	0	0	0	0	0	0	0	0	0	0	0	0	0	0	0	0	0.02246	0	0	0.01372	0.04551	0	0	0	0	0.00169	0	0	0	0	0	0
k__Bacteria|p__Actinobacteria|c__Actinobacteria|o__Corynebacteriales|f__Corynebacteriaceae|g__Corynebacterium|s__Corynebacterium_sp_HMSC058E07	2|201174|1760|85007|1653|1716|1715157	Bacteria	Actinobacteria	Actinobacteria	Corynebacteriales	Corynebacteriaceae	Corynebacterium	Corynebacterium_sp_HMSC058E07	0	0	0	0	0	0	0	0	0	0	0	0	0	0	0	0	0	0	0	0	0	0	0	0	0	0	0	0	0	0	0	0	0	0	0	0	0	0	0	0	0
k__Bacteria|p__Actinobacteria|c__Actinobacteria|o__Corynebacteriales|f__Corynebacteriaceae|g__Corynebacterium|s__Corynebacterium_sp_HMSC078H07	2|201174|1760|85007|1653|1716|1739379	Bacteria	Actinobacteria	Actinobacteria	Corynebacteriales	Corynebacteriaceae	Corynebacterium	Corynebacterium_sp_HMSC078H07	0	0	0	0	0	0	0	0	0	0	0	0	0	0	0	0	0	0	0	0	0	0	0	0	0	0	0	0	0	0	0	0	0	0	0	0	0	0	0	0	0
k__Bacteria|p__Actinobacteria|c__Actinobacteria|o__Corynebacteriales|f__Corynebacteriaceae|g__Corynebacterium|s__Corynebacterium_sp_HMSC08A12	2|201174|1760|85007|1653|1716|1581134	Bacteria	Actinobacteria	Actinobacteria	Corynebacteriales	Corynebacteriaceae	Corynebacterium	Corynebacterium_sp_HMSC08A12	0	0	0	0	0	0	0	0	0	0	0	0	0	0	0	0	0	0	0	0	0	0	0	0	0	0	0	0	0	0	0	0	0	0	0	0	0	0	0	0	0
k__Bacteria|p__Actinobacteria|c__Actinobacteria|o__Corynebacteriales|f__Corynebacteriaceae|g__Corynebacterium|s__Corynebacterium_stationis	2|201174|1760|85007|1653|1716|1705	Bacteria	Actinobacteria	Actinobacteria	Corynebacteriales	Corynebacteriaceae	Corynebacterium	Corynebacterium_stationis	0	0.00976	0	0	0	0	0	0	0	0	0	0	0	0	0	0	0	0	0	0	0	0.10833	0.85782	0	0.60283	0.18071	0.24433	0.35131	0.13528	0.36885	0.18236	0.7738	0.2874	0	0.24549	0	0.03245	0	0	0.03562	0.31974
k__Bacteria|p__Actinobacteria|c__Actinobacteria|o__Corynebacteriales|f__Corynebacteriaceae|g__Corynebacterium|s__Corynebacterium_striatum	2|201174|1760|85007|1653|1716|43770	Bacteria	Actinobacteria	Actinobacteria	Corynebacteriales	Corynebacteriaceae	Corynebacterium	Corynebacterium_striatum	0	0	0	0	0	0	0	0	0	0	0	0	0.00864	0	0	0	0	0	0	0	0	0	0	0	0.02323	0.00385	0	0.00293	0.00104	0.01154	0	0	0	0	0.00524	0	0	0	0	0	0
k__Bacteria|p__Actinobacteria|c__Actinobacteria|o__Corynebacteriales|f__Corynebacteriaceae|g__Corynebacterium|s__Corynebacterium_testudinoris	2|201174|1760|85007|1653|1716|136857	Bacteria	Actinobacteria	Actinobacteria	Corynebacteriales	Corynebacteriaceae	Corynebacterium	Corynebacterium_testudinoris	0	0.0003	0	0	0	0	0.0047	0	0	0	0	0	0	0	0	0	0	0	0	0	0	0.08504	0.96402	0.04637	0.09741	0.15521	0.12399	0.20886	0.37592	0.19015	0.11711	0.37893	0.19149	0.10232	0.13145	0	0	0	0	0	0.29885
k__Bacteria|p__Actinobacteria|c__Actinobacteria|o__Corynebacteriales|f__Corynebacteriaceae|g__Corynebacterium|s__Corynebacterium_tuberculostearicum	2|201174|1760|85007|1653|1716|38304	Bacteria	Actinobacteria	Actinobacteria	Corynebacteriales	Corynebacteriaceae	Corynebacterium	Corynebacterium_tuberculostearicum	0.04267	0.00717	0	0	0.02694	0	0.02712	0.11571	0	0	0	0	0.00649	0	0.00938	0	0	0.08869	0	0	0	0	0	0.00099	0	0	0	0	0	0.01571	0	0	0	0	0	0	0	0	0.13215	0	0
k__Bacteria|p__Actinobacteria|c__Actinobacteria|o__Corynebacteriales|f__Corynebacteriaceae|g__Corynebacterium|s__Corynebacterium_urealyticum	2|201174|1760|85007|1653|1716|43771	Bacteria	Actinobacteria	Actinobacteria	Corynebacteriales	Corynebacteriaceae	Corynebacterium	Corynebacterium_urealyticum	0	0	0	0	0	0	0	0	0	0	0	0	0	0	0	0	0	0	0	0	0	0.14611	0.16748	0.00182	0.10428	0.63585	0.03944	0.04147	0.36131	0.74651	0	0.05402	0.03517	0	0.11683	0.18632	0	0	0.02879	0.25125	0.06075
k__Bacteria|p__Actinobacteria|c__Actinobacteria|o__Corynebacteriales|f__Corynebacteriaceae|g__Corynebacterium|s__Corynebacterium_ureicelerivorans	2|201174|1760|85007|1653|1716|401472	Bacteria	Actinobacteria	Actinobacteria	Corynebacteriales	Corynebacteriaceae	Corynebacterium	Corynebacterium_ureicelerivorans	0	0.09364	0	0.05269	0	0	0	0	0	0	0	0	0.22687	0	0	0	0	0	0	0	0	0	0.34223	0.06268	0	0	0	0	0	0	0	0	0	0	0	0	0	0	0	0	0
k__Bacteria|p__Actinobacteria|c__Actinobacteria|o__Corynebacteriales|f__Corynebacteriaceae|g__Corynebacterium|s__Corynebacterium_variabile	2|201174|1760|85007|1653|1716|1727	Bacteria	Actinobacteria	Actinobacteria	Corynebacteriales	Corynebacteriaceae	Corynebacterium	Corynebacterium_variabile	0	0.24973	0	0	0	0	0.07902	0.01667	0.38409	1.47104	0	0.04046	0.00563	0	0	0	0	0	0	0	0	0.87499	13.0988	0.11371	0.35203	0.21928	15.3218	0.62281	0.69367	0.27714	0.35378	1.79417	4.35565	0.43512	0.38179	0	2.383	0	0.00903	0.00798	1.29793
k__Bacteria|p__Actinobacteria|c__Actinobacteria|o__Corynebacteriales|f__Corynebacteriaceae|g__Corynebacterium|s__Corynebacterium_vitaeruminis	2|201174|1760|85007|1653|1716|38305	Bacteria	Actinobacteria	Actinobacteria	Corynebacteriales	Corynebacteriaceae	Corynebacterium	Corynebacterium_vitaeruminis	0	0	0	0	0	0	0	0	0	0	0	0	0	0	0	0	0	0	0	0	0	0	0.61574	0	0	0	0	0	0.00469	0	0	0	0.00109	0	0	0	0	0	0	0	0
k__Bacteria|p__Actinobacteria|c__Actinobacteria|o__Corynebacteriales|f__Corynebacteriaceae|g__Corynebacterium|s__Corynebacterium_xerosis	2|201174|1760|85007|1653|1716|1725	Bacteria	Actinobacteria	Actinobacteria	Corynebacteriales	Corynebacteriaceae	Corynebacterium	Corynebacterium_xerosis	0	0.07253	0	0	0	0	0.07202	0	0.03386	0.0236	0	0	0	0	0.0505	0	0	0	0	0.54066	0	0.90599	12.5838	0.06426	0.64161	6.85423	1.91376	1.07947	4.20683	5.34989	1.4359	2.45726	0.80584	0.19254	1.55519	2.09676	0.17391	0.80733	0.20573	0.51033	2.71962
k__Bacteria|p__Actinobacteria|c__Actinobacteria|o__Corynebacteriales|f__Corynebacteriales_unclassified	2|201174|1760|85007|	Bacteria	Actinobacteria	Actinobacteria	Corynebacteriales	Corynebacteriales_unclassified			0	0	0	0	0	0	0	0	0	0	0	0	0	0	0	0	0	0	0	0	0	0	0	0	0	0	0	0	0	0	0	0	0.00537	0	0	0	0	0	0	0	0
k__Bacteria|p__Actinobacteria|c__Actinobacteria|o__Corynebacteriales|f__Corynebacteriales_unclassified|g__Lawsonella	2|201174|1760|85007||1847725	Bacteria	Actinobacteria	Actinobacteria	Corynebacteriales	Corynebacteriales_unclassified	Lawsonella		0	0	0	0	0	0	0	0	0	0	0	0	0	0	0	0	0	0	0	0	0	0	0	0	0	0	0	0	0	0	0	0	0.00537	0	0	0	0	0	0	0	0
k__Bacteria|p__Actinobacteria|c__Actinobacteria|o__Corynebacteriales|f__Corynebacteriales_unclassified|g__Lawsonella|s__Lawsonella_clevelandensis	2|201174|1760|85007||1847725|1528099	Bacteria	Actinobacteria	Actinobacteria	Corynebacteriales	Corynebacteriales_unclassified	Lawsonella	Lawsonella_clevelandensis	0	0	0	0	0	0	0	0	0	0	0	0	0	0	0	0	0	0	0	0	0	0	0	0	0	0	0	0	0	0	0	0	0.00537	0	0	0	0	0	0	0	0
k__Bacteria|p__Actinobacteria|c__Actinobacteria|o__Corynebacteriales|f__Dietziaceae	2|201174|1760|85007|85029	Bacteria	Actinobacteria	Actinobacteria	Corynebacteriales	Dietziaceae			0.06166	0.01436	0	0	0	0	0	0	0	0	0	0	0	0	0	0	0	0	0	0	0	0.87199	0.17307	1.30512	0	0.07151	0.12479	0	0	0	0	0.02422	0.00142	0.17587	0	0	0	0	0	0	0
k__Bacteria|p__Actinobacteria|c__Actinobacteria|o__Corynebacteriales|f__Dietziaceae|g__Dietzia	2|201174|1760|85007|85029|37914	Bacteria	Actinobacteria	Actinobacteria	Corynebacteriales	Dietziaceae	Dietzia		0.06166	0.01436	0	0	0	0	0	0	0	0	0	0	0	0	0	0	0	0	0	0	0	0.87199	0.17307	1.30512	0	0.07151	0.12479	0	0	0	0	0.02422	0.00142	0.17587	0	0	0	0	0	0	0
k__Bacteria|p__Actinobacteria|c__Actinobacteria|o__Corynebacteriales|f__Dietziaceae|g__Dietzia|s__Dietzia_alimentaria	2|201174|1760|85007|85029|37914|665550	Bacteria	Actinobacteria	Actinobacteria	Corynebacteriales	Dietziaceae	Dietzia	Dietzia_alimentaria	0	0	0	0	0	0	0	0	0	0	0	0	0	0	0	0	0	0	0	0	0	0	0.01658	0	0	0	0	0	0	0	0	0	0	0	0	0	0	0	0	0	0
k__Bacteria|p__Actinobacteria|c__Actinobacteria|o__Corynebacteriales|f__Dietziaceae|g__Dietzia|s__Dietzia_cinnamea	2|201174|1760|85007|85029|37914|321318	Bacteria	Actinobacteria	Actinobacteria	Corynebacteriales	Dietziaceae	Dietzia	Dietzia_cinnamea	0	0	0	0	0	0	0	0	0	0	0	0	0	0	0	0	0	0	0	0	0	0	0	0	0	0	0	0	0	0	0	0	0	0	0	0	0	0	0	0	0
k__Bacteria|p__Actinobacteria|c__Actinobacteria|o__Corynebacteriales|f__Dietziaceae|g__Dietzia|s__Dietzia_maris	2|201174|1760|85007|85029|37914|37915	Bacteria	Actinobacteria	Actinobacteria	Corynebacteriales	Dietziaceae	Dietzia	Dietzia_maris	0	0	0	0	0	0	0	0	0	0	0	0	0	0	0	0	0	0	0	0	0	0	0.03182	0	0	0	0.00473	0	0	0	0	0.00262	0.00142	0	0	0	0	0	0	0	0
k__Bacteria|p__Actinobacteria|c__Actinobacteria|o__Corynebacteriales|f__Dietziaceae|g__Dietzia|s__Dietzia_timorensis	2|201174|1760|85007|85029|37914|499555	Bacteria	Actinobacteria	Actinobacteria	Corynebacteriales	Dietziaceae	Dietzia	Dietzia_timorensis	0.06166	0.01436	0	0	0	0	0	0	0	0	0	0	0	0	0	0	0	0	0	0	0	0.87199	0.12467	1.30512	0	0.07151	0.12006	0	0	0	0	0.0216	0	0.17587	0	0	0	0	0	0	0
k__Bacteria|p__Actinobacteria|c__Actinobacteria|o__Corynebacteriales|f__Gordoniaceae	2|201174|1760|85007|85026	Bacteria	Actinobacteria	Actinobacteria	Corynebacteriales	Gordoniaceae			0	0.00863	0	0	0	0	0	0	0	0	0	0	0	0	0	0	0	0	0	0	0	0	0	0	0	0	0.03981	0	0	0.23163	0	0	0	0	0	0	0	0	0	0	0
k__Bacteria|p__Actinobacteria|c__Actinobacteria|o__Corynebacteriales|f__Gordoniaceae|g__Gordonia	2|201174|1760|85007|85026|2053	Bacteria	Actinobacteria	Actinobacteria	Corynebacteriales	Gordoniaceae	Gordonia		0	0.00863	0	0	0	0	0	0	0	0	0	0	0	0	0	0	0	0	0	0	0	0	0	0	0	0	0.03981	0	0	0.23163	0	0	0	0	0	0	0	0	0	0	0
k__Bacteria|p__Actinobacteria|c__Actinobacteria|o__Corynebacteriales|f__Gordoniaceae|g__Gordonia|s__Gordonia_aichiensis	2|201174|1760|85007|85026|2053|36820	Bacteria	Actinobacteria	Actinobacteria	Corynebacteriales	Gordoniaceae	Gordonia	Gordonia_aichiensis	0	0	0	0	0	0	0	0	0	0	0	0	0	0	0	0	0	0	0	0	0	0	0	0	0	0	0	0	0	0.14345	0	0	0	0	0	0	0	0	0	0	0
k__Bacteria|p__Actinobacteria|c__Actinobacteria|o__Corynebacteriales|f__Gordoniaceae|g__Gordonia|s__Gordonia_araii	2|201174|1760|85007|85026|2053|263909	Bacteria	Actinobacteria	Actinobacteria	Corynebacteriales	Gordoniaceae	Gordonia	Gordonia_araii	0	0	0	0	0	0	0	0	0	0	0	0	0	0	0	0	0	0	0	0	0	0	0	0	0	0	0	0	0	0	0	0	0	0	0	0	0	0	0	0	0
k__Bacteria|p__Actinobacteria|c__Actinobacteria|o__Corynebacteriales|f__Gordoniaceae|g__Gordonia|s__Gordonia_otitidis	2|201174|1760|85007|85026|2053|249058	Bacteria	Actinobacteria	Actinobacteria	Corynebacteriales	Gordoniaceae	Gordonia	Gordonia_otitidis	0	0	0	0	0	0	0	0	0	0	0	0	0	0	0	0	0	0	0	0	0	0	0	0	0	0	0	0	0	0.08818	0	0	0	0	0	0	0	0	0	0	0
k__Bacteria|p__Actinobacteria|c__Actinobacteria|o__Corynebacteriales|f__Gordoniaceae|g__Gordonia|s__Gordonia_terrae	2|201174|1760|85007|85026|2053|2055	Bacteria	Actinobacteria	Actinobacteria	Corynebacteriales	Gordoniaceae	Gordonia	Gordonia_terrae	0	0.00863	0	0	0	0	0	0	0	0	0	0	0	0	0	0	0	0	0	0	0	0	0	0	0	0	0.03981	0	0	0	0	0	0	0	0	0	0	0	0	0	0
k__Bacteria|p__Actinobacteria|c__Actinobacteria|o__Corynebacteriales|f__Mycobacteriaceae	2|201174|1760|85007|1762	Bacteria	Actinobacteria	Actinobacteria	Corynebacteriales	Mycobacteriaceae			0	0	0	0	0	0	0	0	0	0	0	0	0	0	0	0	0	0	0	0	0	0	0	0	0	0	0	0	0	0	0	0	0	0	0	0	0	0	0	0	0
k__Bacteria|p__Actinobacteria|c__Actinobacteria|o__Corynebacteriales|f__Mycobacteriaceae|g__Mycobacterium	2|201174|1760|85007|1762|1763	Bacteria	Actinobacteria	Actinobacteria	Corynebacteriales	Mycobacteriaceae	Mycobacterium		0	0	0	0	0	0	0	0	0	0	0	0	0	0	0	0	0	0	0	0	0	0	0	0	0	0	0	0	0	0	0	0	0	0	0	0	0	0	0	0	0
k__Bacteria|p__Actinobacteria|c__Actinobacteria|o__Corynebacteriales|f__Mycobacteriaceae|g__Mycobacterium|s__Mycobacterium_sp_YC_RL4	2|201174|1760|85007|1762|1763|1682113	Bacteria	Actinobacteria	Actinobacteria	Corynebacteriales	Mycobacteriaceae	Mycobacterium	Mycobacterium_sp_YC_RL4	0	0	0	0	0	0	0	0	0	0	0	0	0	0	0	0	0	0	0	0	0	0	0	0	0	0	0	0	0	0	0	0	0	0	0	0	0	0	0	0	0
k__Bacteria|p__Actinobacteria|c__Actinobacteria|o__Corynebacteriales|f__Mycobacteriaceae|g__Mycobacteroides	2|201174|1760|85007|1762|670516	Bacteria	Actinobacteria	Actinobacteria	Corynebacteriales	Mycobacteriaceae	Mycobacteroides		0	0	0	0	0	0	0	0	0	0	0	0	0	0	0	0	0	0	0	0	0	0	0	0	0	0	0	0	0	0	0	0	0	0	0	0	0	0	0	0	0
k__Bacteria|p__Actinobacteria|c__Actinobacteria|o__Corynebacteriales|f__Mycobacteriaceae|g__Mycobacteroides|s__Mycobacteroides_chelonae	2|201174|1760|85007|1762|670516|1774	Bacteria	Actinobacteria	Actinobacteria	Corynebacteriales	Mycobacteriaceae	Mycobacteroides	Mycobacteroides_chelonae	0	0	0	0	0	0	0	0	0	0	0	0	0	0	0	0	0	0	0	0	0	0	0	0	0	0	0	0	0	0	0	0	0	0	0	0	0	0	0	0	0
k__Bacteria|p__Actinobacteria|c__Actinobacteria|o__Corynebacteriales|f__Mycobacteriaceae|g__Mycolicibacterium	2|201174|1760|85007|1762|1866885	Bacteria	Actinobacteria	Actinobacteria	Corynebacteriales	Mycobacteriaceae	Mycolicibacterium		0	0	0	0	0	0	0	0	0	0	0	0	0	0	0	0	0	0	0	0	0	0	0	0	0	0	0	0	0	0	0	0	0	0	0	0	0	0	0	0	0
k__Bacteria|p__Actinobacteria|c__Actinobacteria|o__Corynebacteriales|f__Mycobacteriaceae|g__Mycolicibacterium|s__Mycolicibacterium_bacteremicum	2|201174|1760|85007|1762|1866885|564198	Bacteria	Actinobacteria	Actinobacteria	Corynebacteriales	Mycobacteriaceae	Mycolicibacterium	Mycolicibacterium_bacteremicum	0	0	0	0	0	0	0	0	0	0	0	0	0	0	0	0	0	0	0	0	0	0	0	0	0	0	0	0	0	0	0	0	0	0	0	0	0	0	0	0	0
k__Bacteria|p__Actinobacteria|c__Actinobacteria|o__Corynebacteriales|f__Mycobacteriaceae|g__Mycolicibacterium|s__Mycolicibacterium_fortuitum	2|201174|1760|85007|1762|1866885|1766	Bacteria	Actinobacteria	Actinobacteria	Corynebacteriales	Mycobacteriaceae	Mycolicibacterium	Mycolicibacterium_fortuitum	0	0	0	0	0	0	0	0	0	0	0	0	0	0	0	0	0	0	0	0	0	0	0	0	0	0	0	0	0	0	0	0	0	0	0	0	0	0	0	0	0
k__Bacteria|p__Actinobacteria|c__Actinobacteria|o__Corynebacteriales|f__Mycobacteriaceae|g__Mycolicibacterium|s__Mycolicibacterium_gilvum	2|201174|1760|85007|1762|1866885|1804	Bacteria	Actinobacteria	Actinobacteria	Corynebacteriales	Mycobacteriaceae	Mycolicibacterium	Mycolicibacterium_gilvum	0	0	0	0	0	0	0	0	0	0	0	0	0	0	0	0	0	0	0	0	0	0	0	0	0	0	0	0	0	0	0	0	0	0	0	0	0	0	0	0	0
k__Bacteria|p__Actinobacteria|c__Actinobacteria|o__Corynebacteriales|f__Mycobacteriaceae|g__Mycolicibacterium|s__Mycolicibacterium_iranicum	2|201174|1760|85007|1762|1866885|912594	Bacteria	Actinobacteria	Actinobacteria	Corynebacteriales	Mycobacteriaceae	Mycolicibacterium	Mycolicibacterium_iranicum	0	0	0	0	0	0	0	0	0	0	0	0	0	0	0	0	0	0	0	0	0	0	0	0	0	0	0	0	0	0	0	0	0	0	0	0	0	0	0	0	0
k__Bacteria|p__Actinobacteria|c__Actinobacteria|o__Corynebacteriales|f__Mycobacteriaceae|g__Mycolicibacterium|s__Mycolicibacterium_smegmatis	2|201174|1760|85007|1762|1866885|1772	Bacteria	Actinobacteria	Actinobacteria	Corynebacteriales	Mycobacteriaceae	Mycolicibacterium	Mycolicibacterium_smegmatis	0	0	0	0	0	0	0	0	0	0	0	0	0	0	0	0	0	0	0	0	0	0	0	0	0	0	0	0	0	0	0	0	0	0	0	0	0	0	0	0	0
k__Bacteria|p__Actinobacteria|c__Actinobacteria|o__Corynebacteriales|f__Nocardiaceae	2|201174|1760|85007|85025	Bacteria	Actinobacteria	Actinobacteria	Corynebacteriales	Nocardiaceae			0	0	0	0	0	0	0.00252	0	0	0	0	0	0	0	0	0	0	0	0	0	0	0	0	0	0	0	0.04219	0	0	0	0	0	0	0	0	0	0	0	0	0	0
k__Bacteria|p__Actinobacteria|c__Actinobacteria|o__Corynebacteriales|f__Nocardiaceae|g__Rhodococcus	2|201174|1760|85007|85025|1827	Bacteria	Actinobacteria	Actinobacteria	Corynebacteriales	Nocardiaceae	Rhodococcus		0	0	0	0	0	0	0.00252	0	0	0	0	0	0	0	0	0	0	0	0	0	0	0	0	0	0	0	0.04219	0	0	0	0	0	0	0	0	0	0	0	0	0	0
k__Bacteria|p__Actinobacteria|c__Actinobacteria|o__Corynebacteriales|f__Nocardiaceae|g__Rhodococcus|s__Rhodococcus_biphenylivorans	2|201174|1760|85007|85025|1827|1500843	Bacteria	Actinobacteria	Actinobacteria	Corynebacteriales	Nocardiaceae	Rhodococcus	Rhodococcus_biphenylivorans	0	0	0	0	0	0	0	0	0	0	0	0	0	0	0	0	0	0	0	0	0	0	0	0	0	0	0	0	0	0	0	0	0	0	0	0	0	0	0	0	0
k__Bacteria|p__Actinobacteria|c__Actinobacteria|o__Corynebacteriales|f__Nocardiaceae|g__Rhodococcus|s__Rhodococcus_erythropolis	2|201174|1760|85007|85025|1827|1833	Bacteria	Actinobacteria	Actinobacteria	Corynebacteriales	Nocardiaceae	Rhodococcus	Rhodococcus_erythropolis	0	0	0	0	0	0	0.00252	0	0	0	0	0	0	0	0	0	0	0	0	0	0	0	0	0	0	0	0	0	0	0	0	0	0	0	0	0	0	0	0	0	0
k__Bacteria|p__Actinobacteria|c__Actinobacteria|o__Corynebacteriales|f__Nocardiaceae|g__Rhodococcus|s__Rhodococcus_fascians	2|201174|1760|85007|85025|1827|1828	Bacteria	Actinobacteria	Actinobacteria	Corynebacteriales	Nocardiaceae	Rhodococcus	Rhodococcus_fascians	0	0	0	0	0	0	0	0	0	0	0	0	0	0	0	0	0	0	0	0	0	0	0	0	0	0	0	0	0	0	0	0	0	0	0	0	0	0	0	0	0
k__Bacteria|p__Actinobacteria|c__Actinobacteria|o__Corynebacteriales|f__Nocardiaceae|g__Rhodococcus|s__Rhodococcus_kroppenstedtii	2|201174|1760|85007|85025|1827|293050	Bacteria	Actinobacteria	Actinobacteria	Corynebacteriales	Nocardiaceae	Rhodococcus	Rhodococcus_kroppenstedtii	0	0	0	0	0	0	0	0	0	0	0	0	0	0	0	0	0	0	0	0	0	0	0	0	0	0	0	0	0	0	0	0	0	0	0	0	0	0	0	0	0
k__Bacteria|p__Actinobacteria|c__Actinobacteria|o__Corynebacteriales|f__Nocardiaceae|g__Rhodococcus|s__Rhodococcus_pyridinivorans	2|201174|1760|85007|85025|1827|103816	Bacteria	Actinobacteria	Actinobacteria	Corynebacteriales	Nocardiaceae	Rhodococcus	Rhodococcus_pyridinivorans	0	0	0	0	0	0	0	0	0	0	0	0	0	0	0	0	0	0	0	0	0	0	0	0	0	0	0	0	0	0	0	0	0	0	0	0	0	0	0	0	0
k__Bacteria|p__Actinobacteria|c__Actinobacteria|o__Corynebacteriales|f__Nocardiaceae|g__Rhodococcus|s__Rhodococcus_qingshengii	2|201174|1760|85007|85025|1827|334542	Bacteria	Actinobacteria	Actinobacteria	Corynebacteriales	Nocardiaceae	Rhodococcus	Rhodococcus_qingshengii	0	0	0	0	0	0	0	0	0	0	0	0	0	0	0	0	0	0	0	0	0	0	0	0	0	0	0	0	0	0	0	0	0	0	0	0	0	0	0	0	0
k__Bacteria|p__Actinobacteria|c__Actinobacteria|o__Corynebacteriales|f__Nocardiaceae|g__Rhodococcus|s__Rhodococcus_rhodochrous	2|201174|1760|85007|85025|1827|1829	Bacteria	Actinobacteria	Actinobacteria	Corynebacteriales	Nocardiaceae	Rhodococcus	Rhodococcus_rhodochrous	0	0	0	0	0	0	0	0	0	0	0	0	0	0	0	0	0	0	0	0	0	0	0	0	0	0	0	0	0	0	0	0	0	0	0	0	0	0	0	0	0
k__Bacteria|p__Actinobacteria|c__Actinobacteria|o__Corynebacteriales|f__Nocardiaceae|g__Rhodococcus|s__Rhodococcus_ruber	2|201174|1760|85007|85025|1827|1830	Bacteria	Actinobacteria	Actinobacteria	Corynebacteriales	Nocardiaceae	Rhodococcus	Rhodococcus_ruber	0	0	0	0	0	0	0	0	0	0	0	0	0	0	0	0	0	0	0	0	0	0	0	0	0	0	0.04219	0	0	0	0	0	0	0	0	0	0	0	0	0	0
k__Bacteria|p__Actinobacteria|c__Actinobacteria|o__Corynebacteriales|f__Nocardiaceae|g__Rhodococcus|s__Rhodococcus_sp_SAORIC_690	2|201174|1760|85007|85025|1827|1923970	Bacteria	Actinobacteria	Actinobacteria	Corynebacteriales	Nocardiaceae	Rhodococcus	Rhodococcus_sp_SAORIC_690	0	0	0	0	0	0	0	0	0	0	0	0	0	0	0	0	0	0	0	0	0	0	0	0	0	0	0	0	0	0	0	0	0	0	0	0	0	0	0	0	0
k__Bacteria|p__Actinobacteria|c__Actinobacteria|o__Corynebacteriales|f__Tsukamurellaceae	2|201174|1760|85007|85028	Bacteria	Actinobacteria	Actinobacteria	Corynebacteriales	Tsukamurellaceae			0	0	0	0	0	0	0	0	0	0	0	0	0	0	0	0	0	0	0	0	0	0	0	0	0	0	0.48582	0	0	0	0	0	0	0	0	0	0	0	0	0	0
k__Bacteria|p__Actinobacteria|c__Actinobacteria|o__Corynebacteriales|f__Tsukamurellaceae|g__Tsukamurella	2|201174|1760|85007|85028|2060	Bacteria	Actinobacteria	Actinobacteria	Corynebacteriales	Tsukamurellaceae	Tsukamurella		0	0	0	0	0	0	0	0	0	0	0	0	0	0	0	0	0	0	0	0	0	0	0	0	0	0	0.48582	0	0	0	0	0	0	0	0	0	0	0	0	0	0
k__Bacteria|p__Actinobacteria|c__Actinobacteria|o__Corynebacteriales|f__Tsukamurellaceae|g__Tsukamurella|s__Tsukamurella_pulmonis	2|201174|1760|85007|85028|2060|47312	Bacteria	Actinobacteria	Actinobacteria	Corynebacteriales	Tsukamurellaceae	Tsukamurella	Tsukamurella_pulmonis	0	0	0	0	0	0	0	0	0	0	0	0	0	0	0	0	0	0	0	0	0	0	0	0	0	0	0.48582	0	0	0	0	0	0	0	0	0	0	0	0	0	0
k__Bacteria|p__Actinobacteria|c__Actinobacteria|o__Corynebacteriales|f__Tsukamurellaceae|g__Tsukamurella|s__Tsukamurella_tyrosinosolvens	2|201174|1760|85007|85028|2060|57704	Bacteria	Actinobacteria	Actinobacteria	Corynebacteriales	Tsukamurellaceae	Tsukamurella	Tsukamurella_tyrosinosolvens	0	0	0	0	0	0	0	0	0	0	0	0	0	0	0	0	0	0	0	0	0	0	0	0	0	0	0	0	0	0	0	0	0	0	0	0	0	0	0	0	0
k__Bacteria|p__Actinobacteria|c__Actinobacteria|o__Geodermatophilales	2|201174|1760|1643682	Bacteria	Actinobacteria	Actinobacteria	Geodermatophilales				0	0	0	0	0	0	0	0	0	0	0	0	0	0	0	0	0	0	0	0	0	0	0	0	0	0	0	0	0	0	0	0	0	0	0	0	0	0	0	0	0
k__Bacteria|p__Actinobacteria|c__Actinobacteria|o__Geodermatophilales|f__Geodermatophilaceae	2|201174|1760|1643682|85030	Bacteria	Actinobacteria	Actinobacteria	Geodermatophilales	Geodermatophilaceae			0	0	0	0	0	0	0	0	0	0	0	0	0	0	0	0	0	0	0	0	0	0	0	0	0	0	0	0	0	0	0	0	0	0	0	0	0	0	0	0	0
k__Bacteria|p__Actinobacteria|c__Actinobacteria|o__Geodermatophilales|f__Geodermatophilaceae|g__Geodermatophilus	2|201174|1760|1643682|85030|1860	Bacteria	Actinobacteria	Actinobacteria	Geodermatophilales	Geodermatophilaceae	Geodermatophilus		0	0	0	0	0	0	0	0	0	0	0	0	0	0	0	0	0	0	0	0	0	0	0	0	0	0	0	0	0	0	0	0	0	0	0	0	0	0	0	0	0
k__Bacteria|p__Actinobacteria|c__Actinobacteria|o__Geodermatophilales|f__Geodermatophilaceae|g__Geodermatophilus|s__Geodermatophilus_nigrescens	2|201174|1760|1643682|85030|1860|1070870	Bacteria	Actinobacteria	Actinobacteria	Geodermatophilales	Geodermatophilaceae	Geodermatophilus	Geodermatophilus_nigrescens	0	0	0	0	0	0	0	0	0	0	0	0	0	0	0	0	0	0	0	0	0	0	0	0	0	0	0	0	0	0	0	0	0	0	0	0	0	0	0	0	0
k__Bacteria|p__Actinobacteria|c__Actinobacteria|o__Micrococcales	2|201174|1760|85006	Bacteria	Actinobacteria	Actinobacteria	Micrococcales				0.22651	0.00817	0	0	0.07979	0.39848	1.94301	0.80007	1.02135	4.483	0.00628	0	0.44649	0	0.02914	0	0	0	0	0.14244	0	2.21998	2.36118	1.32762	1.66474	2.38621	6.49733	1.60144	2.39872	2.44217	3.72039	3.98837	3.08184	2.28825	2.20959	0.12101	2.15268	0.37363	0.01539	0.28126	1.51292
k__Bacteria|p__Actinobacteria|c__Actinobacteria|o__Micrococcales|f__Brevibacteriaceae	2|201174|1760|85006|85019	Bacteria	Actinobacteria	Actinobacteria	Micrococcales	Brevibacteriaceae			0	0	0	0	0	0.03648	0.00818	0	0	0.315	0	0	0	0	0	0	0	0	0	0	0	0.89358	0.68867	1.18915	0.01581	0.92122	2.77898	0.2611	0.29254	0.29884	0	0.91057	0.49778	1.41679	0.24694	0.08569	1.02852	0	0	0.07629	0.24236
k__Bacteria|p__Actinobacteria|c__Actinobacteria|o__Micrococcales|f__Brevibacteriaceae|g__Brevibacterium	2|201174|1760|85006|85019|1696	Bacteria	Actinobacteria	Actinobacteria	Micrococcales	Brevibacteriaceae	Brevibacterium		0	0	0	0	0	0.03648	0.00818	0	0	0.315	0	0	0	0	0	0	0	0	0	0	0	0.89358	0.68867	1.18915	0.01581	0.92122	2.77898	0.2611	0.29254	0.29884	0	0.91057	0.49778	1.41679	0.24694	0.08569	1.02852	0	0	0.07629	0.24236
k__Bacteria|p__Actinobacteria|c__Actinobacteria|o__Micrococcales|f__Brevibacteriaceae|g__Brevibacterium|s__Brevibacterium_casei	2|201174|1760|85006|85019|1696|33889	Bacteria	Actinobacteria	Actinobacteria	Micrococcales	Brevibacteriaceae	Brevibacterium	Brevibacterium_casei	0	0	0	0	0	0.03648	0.00818	0	0	0.315	0	0	0	0	0	0	0	0	0	0	0	0.10364	0.22906	0.85957	0	0.08388	1.61893	0.09951	0.07687	0	0	0.0991	0.23248	1.12942	0.06316	0	0.15765	0	0	0	0.17738
k__Bacteria|p__Actinobacteria|c__Actinobacteria|o__Micrococcales|f__Brevibacteriaceae|g__Brevibacterium|s__Brevibacterium_iodinum	2|201174|1760|85006|85019|1696|31943	Bacteria	Actinobacteria	Actinobacteria	Micrococcales	Brevibacteriaceae	Brevibacterium	Brevibacterium_iodinum	0	0	0	0	0	0	0	0	0	0	0	0	0	0	0	0	0	0	0	0	0	0.74046	0.41195	0.32219	0.01581	0.59919	1.12408	0.15967	0.17654	0.16231	0	0.77904	0.24297	0.28737	0.15988	0.08569	0.82536	0	0	0.00844	0.06498
k__Bacteria|p__Actinobacteria|c__Actinobacteria|o__Micrococcales|f__Brevibacteriaceae|g__Brevibacterium|s__Brevibacterium_luteolum	2|201174|1760|85006|85019|1696|199591	Bacteria	Actinobacteria	Actinobacteria	Micrococcales	Brevibacteriaceae	Brevibacterium	Brevibacterium_luteolum	0	0	0	0	0	0	0	0	0	0	0	0	0	0	0	0	0	0	0	0	0	0.00541	0	0	0	0.04069	0	0	0.00656	0.02971	0	0	0.00827	0	0.00493	0	0	0	0	0	0
k__Bacteria|p__Actinobacteria|c__Actinobacteria|o__Micrococcales|f__Brevibacteriaceae|g__Brevibacterium|s__Brevibacterium_mcbrellneri	2|201174|1760|85006|85019|1696|53363	Bacteria	Actinobacteria	Actinobacteria	Micrococcales	Brevibacteriaceae	Brevibacterium	Brevibacterium_mcbrellneri	0	0	0	0	0	0	0	0	0	0	0	0	0	0	0	0	0	0	0	0	0	0	0	0	0	0	0	0	0	0	0	0	0	0	0	0	0	0	0	0	0
k__Bacteria|p__Actinobacteria|c__Actinobacteria|o__Micrococcales|f__Brevibacteriaceae|g__Brevibacterium|s__Brevibacterium_paucivorans	2|201174|1760|85006|85019|1696|170994	Bacteria	Actinobacteria	Actinobacteria	Micrococcales	Brevibacteriaceae	Brevibacterium	Brevibacterium_paucivorans	0	0	0	0	0	0	0	0	0	0	0	0	0	0	0	0	0	0	0	0	0	0	0	0	0	0	0	0	0	0	0	0	0	0	0	0	0	0	0	0	0
k__Bacteria|p__Actinobacteria|c__Actinobacteria|o__Micrococcales|f__Brevibacteriaceae|g__Brevibacterium|s__Brevibacterium_ravenspurgense	2|201174|1760|85006|85019|1696|479117	Bacteria	Actinobacteria	Actinobacteria	Micrococcales	Brevibacteriaceae	Brevibacterium	Brevibacterium_ravenspurgense	0	0	0	0	0	0	0	0	0	0	0	0	0	0	0	0	0	0	0	0	0	0.01066	0	0	0	0.16304	0	0	0.03162	0.09585	0	0.00744	0	0	0.01117	0	0	0	0	0.06784	0
k__Bacteria|p__Actinobacteria|c__Actinobacteria|o__Micrococcales|f__Brevibacteriaceae|g__Brevibacterium|s__Brevibacterium_siliguriense	2|201174|1760|85006|85019|1696|1136497	Bacteria	Actinobacteria	Actinobacteria	Micrococcales	Brevibacteriaceae	Brevibacterium	Brevibacterium_siliguriense	0	0	0	0	0	0	0	0	0	0	0	0	0	0	0	0	0	0	0	0	0	0.03342	0.04766	0.0074	0	0.03442	0.03596	0.00192	0.00095	0.01097	0	0.02499	0.01406	0	0.00781	0	0.04551	0	0	0	0
k__Bacteria|p__Actinobacteria|c__Actinobacteria|o__Micrococcales|f__Cellulomonadaceae	2|201174|1760|85006|85016	Bacteria	Actinobacteria	Actinobacteria	Micrococcales	Cellulomonadaceae			0	0	0	0	0	0	0	0	0	0	0	0	0	0	0	0	0	0	0	0	0	0	0	0	0	0	0	0	0.00788	0	0	0	0	0	0	0	0	0	0	0	0
k__Bacteria|p__Actinobacteria|c__Actinobacteria|o__Micrococcales|f__Cellulomonadaceae|g__Cellulomonas	2|201174|1760|85006|85016|1707	Bacteria	Actinobacteria	Actinobacteria	Micrococcales	Cellulomonadaceae	Cellulomonas		0	0	0	0	0	0	0	0	0	0	0	0	0	0	0	0	0	0	0	0	0	0	0	0	0	0	0	0	0.00788	0	0	0	0	0	0	0	0	0	0	0	0
k__Bacteria|p__Actinobacteria|c__Actinobacteria|o__Micrococcales|f__Cellulomonadaceae|g__Cellulomonas|s__Cellulomonas_marina	2|201174|1760|85006|85016|1707|988821	Bacteria	Actinobacteria	Actinobacteria	Micrococcales	Cellulomonadaceae	Cellulomonas	Cellulomonas_marina	0	0	0	0	0	0	0	0	0	0	0	0	0	0	0	0	0	0	0	0	0	0	0	0	0	0	0	0	0	0	0	0	0	0	0	0	0	0	0	0	0
k__Bacteria|p__Actinobacteria|c__Actinobacteria|o__Micrococcales|f__Cellulomonadaceae|g__Cellulomonas|s__Cellulomonas_sp_B6	2|201174|1760|85006|85016|1707|1295626	Bacteria	Actinobacteria	Actinobacteria	Micrococcales	Cellulomonadaceae	Cellulomonas	Cellulomonas_sp_B6	0	0	0	0	0	0	0	0	0	0	0	0	0	0	0	0	0	0	0	0	0	0	0	0	0	0	0	0	0.00788	0	0	0	0	0	0	0	0	0	0	0	0
k__Bacteria|p__Actinobacteria|c__Actinobacteria|o__Micrococcales|f__Dermabacteraceae	2|201174|1760|85006|85020	Bacteria	Actinobacteria	Actinobacteria	Micrococcales	Dermabacteraceae			0	0	0	0	0	0	0	0	0	0	0.00628	0	0.06647	0	0.01774	0	0	0	0	0	0	0.23962	1.10392	0.05653	0.45578	0.43831	1.59853	0.5462	0.21656	0.22229	0.83627	0.82146	1.95603	0.30835	1.2076	0	0.49034	0.14102	0	0.11458	0.58384
k__Bacteria|p__Actinobacteria|c__Actinobacteria|o__Micrococcales|f__Dermabacteraceae|g__Brachybacterium	2|201174|1760|85006|85020|43668	Bacteria	Actinobacteria	Actinobacteria	Micrococcales	Dermabacteraceae	Brachybacterium		0	0	0	0	0	0	0	0	0	0	0	0	0	0	0	0	0	0	0	0	0	0.23962	1.08087	0.05635	0.45578	0.43831	1.59853	0.5462	0.21656	0.22229	0.83627	0.82146	1.94479	0.21362	1.2076	0	0.49034	0.14102	0	0	0.58384
k__Bacteria|p__Actinobacteria|c__Actinobacteria|o__Micrococcales|f__Dermabacteraceae|g__Brachybacterium|s__Brachybacterium_alimentarium	2|201174|1760|85006|85020|43668|47845	Bacteria	Actinobacteria	Actinobacteria	Micrococcales	Dermabacteraceae	Brachybacterium	Brachybacterium_alimentarium	0	0	0	0	0	0	0	0	0	0	0	0	0	0	0	0	0	0	0	0	0	0	0	0	0	0	0	0	0	0	0	0	0	0	0	0	0	0	0	0	0
k__Bacteria|p__Actinobacteria|c__Actinobacteria|o__Micrococcales|f__Dermabacteraceae|g__Brachybacterium|s__Brachybacterium_faecium	2|201174|1760|85006|85020|43668|43669	Bacteria	Actinobacteria	Actinobacteria	Micrococcales	Dermabacteraceae	Brachybacterium	Brachybacterium_faecium	0	0	0	0	0	0	0	0	0	0	0	0	0	0	0	0	0	0	0	0	0	0	0	0	0	0	0	0	0	0	0	0	0	0	0	0	0	0	0	0	0
k__Bacteria|p__Actinobacteria|c__Actinobacteria|o__Micrococcales|f__Dermabacteraceae|g__Brachybacterium|s__Brachybacterium_ginsengisoli	2|201174|1760|85006|85020|43668|1331682	Bacteria	Actinobacteria	Actinobacteria	Micrococcales	Dermabacteraceae	Brachybacterium	Brachybacterium_ginsengisoli	0	0	0	0	0	0	0	0	0	0	0	0	0	0	0	0	0	0	0	0	0	0	0	0	0	0	0	0	0	0	0	0	0	0	0	0	0	0	0	0	0
k__Bacteria|p__Actinobacteria|c__Actinobacteria|o__Micrococcales|f__Dermabacteraceae|g__Brachybacterium|s__Brachybacterium_muris	2|201174|1760|85006|85020|43668|219301	Bacteria	Actinobacteria	Actinobacteria	Micrococcales	Dermabacteraceae	Brachybacterium	Brachybacterium_muris	0	0	0	0	0	0	0	0	0	0	0	0	0	0	0	0	0	0	0	0	0	0.20057	0.03972	0.00961	0	0.21636	0.03349	0.00267	0.14109	0.14465	0	0.00374	0.04828	0.09524	0.01696	0	0	0	0	0	0
k__Bacteria|p__Actinobacteria|c__Actinobacteria|o__Micrococcales|f__Dermabacteraceae|g__Brachybacterium|s__Brachybacterium_nesterenkovii	2|201174|1760|85006|85020|43668|47847	Bacteria	Actinobacteria	Actinobacteria	Micrococcales	Dermabacteraceae	Brachybacterium	Brachybacterium_nesterenkovii	0	0	0	0	0	0	0	0	0	0	0	0	0	0	0	0	0	0	0	0	0	0.03905	1.04115	0.04675	0.45578	0.22195	1.56504	0.54352	0.07547	0.07666	0.83627	0.81772	1.89651	0.11839	1.19064	0	0.49034	0.14102	0	0	0.58384
k__Bacteria|p__Actinobacteria|c__Actinobacteria|o__Micrococcales|f__Dermabacteraceae|g__Brachybacterium|s__Brachybacterium_sp_P6_10_X1	2|201174|1760|85006|85020|43668|1903186	Bacteria	Actinobacteria	Actinobacteria	Micrococcales	Dermabacteraceae	Brachybacterium	Brachybacterium_sp_P6_10_X1	0	0	0	0	0	0	0	0	0	0	0	0	0	0	0	0	0	0	0	0	0	0	0	0	0	0	0	0	0	0	0	0	0	0	0	0	0	0	0	0	0
k__Bacteria|p__Actinobacteria|c__Actinobacteria|o__Micrococcales|f__Dermabacteraceae|g__Brachybacterium|s__Brachybacterium_sp_UMB0905	2|201174|1760|85006|85020|43668|2069310	Bacteria	Actinobacteria	Actinobacteria	Micrococcales	Dermabacteraceae	Brachybacterium	Brachybacterium_sp_UMB0905	0	0	0	0	0	0	0	0	0	0	0	0	0	0	0	0	0	0	0	0	0	0	0	0	0	0	0	0	0	0.00099	0	0	0	0	0	0	0	0	0	0	0
k__Bacteria|p__Actinobacteria|c__Actinobacteria|o__Micrococcales|f__Dermabacteraceae|g__Dermabacter	2|201174|1760|85006|85020|36739	Bacteria	Actinobacteria	Actinobacteria	Micrococcales	Dermabacteraceae	Dermabacter		0	0	0	0	0	0	0	0	0	0	0.00628	0	0.06647	0	0.01774	0	0	0	0	0	0	0	0.02304	0.00018	0	0	0	0	0	0	0	0	0.01123	0.09472	0	0	0	0	0	0.11458	0
k__Bacteria|p__Actinobacteria|c__Actinobacteria|o__Micrococcales|f__Dermabacteraceae|g__Dermabacter|s__Dermabacter_hominis	2|201174|1760|85006|85020|36739|36740	Bacteria	Actinobacteria	Actinobacteria	Micrococcales	Dermabacteraceae	Dermabacter	Dermabacter_hominis	0	0	0	0	0	0	0	0	0	0	0.00628	0	0.06647	0	0	0	0	0	0	0	0	0	0.02304	0.00018	0	0	0	0	0	0	0	0	0.01123	0.09472	0	0	0	0	0	0.1015	0
k__Bacteria|p__Actinobacteria|c__Actinobacteria|o__Micrococcales|f__Dermabacteraceae|g__Dermabacter|s__Dermabacter_vaginalis	2|201174|1760|85006|85020|36739|1630135	Bacteria	Actinobacteria	Actinobacteria	Micrococcales	Dermabacteraceae	Dermabacter	Dermabacter_vaginalis	0	0	0	0	0	0	0	0	0	0	0	0	0	0	0.01774	0	0	0	0	0	0	0	0	0	0	0	0	0	0	0	0	0	0	0	0	0	0	0	0	0.01308	0
k__Bacteria|p__Actinobacteria|c__Actinobacteria|o__Micrococcales|f__Dermacoccaceae	2|201174|1760|85006|145357	Bacteria	Actinobacteria	Actinobacteria	Micrococcales	Dermacoccaceae			0	0	0	0	0	0	0	0	0.19239	0	0	0	0.00106	0	0	0	0	0	0	0	0	0	0	0	0	0	0	0	0	0	0	0	0	0	0	0	0	0	0	0	0
k__Bacteria|p__Actinobacteria|c__Actinobacteria|o__Micrococcales|f__Dermacoccaceae|g__Calidifontibacter	2|201174|1760|85006|145357|1158982	Bacteria	Actinobacteria	Actinobacteria	Micrococcales	Dermacoccaceae	Calidifontibacter		0	0	0	0	0	0	0	0	0.06145	0	0	0	0	0	0	0	0	0	0	0	0	0	0	0	0	0	0	0	0	0	0	0	0	0	0	0	0	0	0	0	0
k__Bacteria|p__Actinobacteria|c__Actinobacteria|o__Micrococcales|f__Dermacoccaceae|g__Calidifontibacter|s__Calidifontibacter_indicus	2|201174|1760|85006|145357|1158982|419650	Bacteria	Actinobacteria	Actinobacteria	Micrococcales	Dermacoccaceae	Calidifontibacter	Calidifontibacter_indicus	0	0	0	0	0	0	0	0	0.06145	0	0	0	0	0	0	0	0	0	0	0	0	0	0	0	0	0	0	0	0	0	0	0	0	0	0	0	0	0	0	0	0
k__Bacteria|p__Actinobacteria|c__Actinobacteria|o__Micrococcales|f__Dermacoccaceae|g__Dermacoccus	2|201174|1760|85006|145357|57495	Bacteria	Actinobacteria	Actinobacteria	Micrococcales	Dermacoccaceae	Dermacoccus		0	0	0	0	0	0	0	0	0.13094	0	0	0	0.00106	0	0	0	0	0	0	0	0	0	0	0	0	0	0	0	0	0	0	0	0	0	0	0	0	0	0	0	0
k__Bacteria|p__Actinobacteria|c__Actinobacteria|o__Micrococcales|f__Dermacoccaceae|g__Dermacoccus|s__Dermacoccus_nishinomiyaensis	2|201174|1760|85006|145357|57495|1274	Bacteria	Actinobacteria	Actinobacteria	Micrococcales	Dermacoccaceae	Dermacoccus	Dermacoccus_nishinomiyaensis	0	0	0	0	0	0	0	0	0.13094	0	0	0	0.00106	0	0	0	0	0	0	0	0	0	0	0	0	0	0	0	0	0	0	0	0	0	0	0	0	0	0	0	0
k__Bacteria|p__Actinobacteria|c__Actinobacteria|o__Micrococcales|f__Dermacoccaceae|g__Dermacoccus|s__Dermacoccus_sp_PE3	2|201174|1760|85006|145357|57495|1641401	Bacteria	Actinobacteria	Actinobacteria	Micrococcales	Dermacoccaceae	Dermacoccus	Dermacoccus_sp_PE3	0	0	0	0	0	0	0	0	0	0	0	0	0	0	0	0	0	0	0	0	0	0	0	0	0	0	0	0	0	0	0	0	0	0	0	0	0	0	0	0	0
k__Bacteria|p__Actinobacteria|c__Actinobacteria|o__Micrococcales|f__Dermacoccaceae|g__Kytococcus	2|201174|1760|85006|145357|57499	Bacteria	Actinobacteria	Actinobacteria	Micrococcales	Dermacoccaceae	Kytococcus		0	0	0	0	0	0	0	0	0	0	0	0	0	0	0	0	0	0	0	0	0	0	0	0	0	0	0	0	0	0	0	0	0	0	0	0	0	0	0	0	0
k__Bacteria|p__Actinobacteria|c__Actinobacteria|o__Micrococcales|f__Dermacoccaceae|g__Kytococcus|s__Kytococcus_aerolatus	2|201174|1760|85006|145357|57499|592308	Bacteria	Actinobacteria	Actinobacteria	Micrococcales	Dermacoccaceae	Kytococcus	Kytococcus_aerolatus	0	0	0	0	0	0	0	0	0	0	0	0	0	0	0	0	0	0	0	0	0	0	0	0	0	0	0	0	0	0	0	0	0	0	0	0	0	0	0	0	0
k__Bacteria|p__Actinobacteria|c__Actinobacteria|o__Micrococcales|f__Dermacoccaceae|g__Kytococcus|s__Kytococcus_schroeteri	2|201174|1760|85006|145357|57499|138300	Bacteria	Actinobacteria	Actinobacteria	Micrococcales	Dermacoccaceae	Kytococcus	Kytococcus_schroeteri	0	0	0	0	0	0	0	0	0	0	0	0	0	0	0	0	0	0	0	0	0	0	0	0	0	0	0	0	0	0	0	0	0	0	0	0	0	0	0	0	0
k__Bacteria|p__Actinobacteria|c__Actinobacteria|o__Micrococcales|f__Dermacoccaceae|g__Kytococcus|s__Kytococcus_sedentarius	2|201174|1760|85006|145357|57499|1276	Bacteria	Actinobacteria	Actinobacteria	Micrococcales	Dermacoccaceae	Kytococcus	Kytococcus_sedentarius	0	0	0	0	0	0	0	0	0	0	0	0	0	0	0	0	0	0	0	0	0	0	0	0	0	0	0	0	0	0	0	0	0	0	0	0	0	0	0	0	0
k__Bacteria|p__Actinobacteria|c__Actinobacteria|o__Micrococcales|f__Dermatophilaceae	2|201174|1760|85006|85018	Bacteria	Actinobacteria	Actinobacteria	Micrococcales	Dermatophilaceae			0	0	0	0	0	0	0	0	0	0	0	0	0	0	0	0	0	0	0	0	0	0	0	0	0	0	0	0	0.00143	0	0	0	0	0	0	0	0	0	0	0	0
k__Bacteria|p__Actinobacteria|c__Actinobacteria|o__Micrococcales|f__Dermatophilaceae|g__Kineosphaera	2|201174|1760|85006|85018|211469	Bacteria	Actinobacteria	Actinobacteria	Micrococcales	Dermatophilaceae	Kineosphaera		0	0	0	0	0	0	0	0	0	0	0	0	0	0	0	0	0	0	0	0	0	0	0	0	0	0	0	0	0.00143	0	0	0	0	0	0	0	0	0	0	0	0
k__Bacteria|p__Actinobacteria|c__Actinobacteria|o__Micrococcales|f__Dermatophilaceae|g__Kineosphaera|s__Kineosphaera_limosa	2|201174|1760|85006|85018|211469|111564	Bacteria	Actinobacteria	Actinobacteria	Micrococcales	Dermatophilaceae	Kineosphaera	Kineosphaera_limosa	0	0	0	0	0	0	0	0	0	0	0	0	0	0	0	0	0	0	0	0	0	0	0	0	0	0	0	0	0.00143	0	0	0	0	0	0	0	0	0	0	0	0
k__Bacteria|p__Actinobacteria|c__Actinobacteria|o__Micrococcales|f__Intrasporangiaceae	2|201174|1760|85006|85021	Bacteria	Actinobacteria	Actinobacteria	Micrococcales	Intrasporangiaceae			0	0	0	0	0	0	0.01129	0	0.0049	0.51092	0	0	0	0	0	0	0	0	0	0	0	0.44858	0.13159	0.00181	0	0	0.95518	0.06481	0	0	0	0	0.01627	0.16293	0	0	0	0	0	0	0.0356
k__Bacteria|p__Actinobacteria|c__Actinobacteria|o__Micrococcales|f__Intrasporangiaceae|g__Janibacter	2|201174|1760|85006|85021|53457	Bacteria	Actinobacteria	Actinobacteria	Micrococcales	Intrasporangiaceae	Janibacter		0	0	0	0	0	0	0.01129	0	0.0049	0.51092	0	0	0	0	0	0	0	0	0	0	0	0.44858	0.13159	0.00181	0	0	0.95518	0.06481	0	0	0	0	0.01627	0.16293	0	0	0	0	0	0	0.0356
k__Bacteria|p__Actinobacteria|c__Actinobacteria|o__Micrococcales|f__Intrasporangiaceae|g__Janibacter|s__Janibacter_hoylei	2|201174|1760|85006|85021|53457|364298	Bacteria	Actinobacteria	Actinobacteria	Micrococcales	Intrasporangiaceae	Janibacter	Janibacter_hoylei	0	0	0	0	0	0	0	0	0.0049	0	0	0	0	0	0	0	0	0	0	0	0	0.00413	0	0	0	0	0.00469	0	0	0	0	0	0	0	0	0	0	0	0	0	0
k__Bacteria|p__Actinobacteria|c__Actinobacteria|o__Micrococcales|f__Intrasporangiaceae|g__Janibacter|s__Janibacter_indicus	2|201174|1760|85006|85021|53457|857417	Bacteria	Actinobacteria	Actinobacteria	Micrococcales	Intrasporangiaceae	Janibacter	Janibacter_indicus	0	0	0	0	0	0	0.01129	0	0	0	0	0	0	0	0	0	0	0	0	0	0	0.44163	0.13159	0.00181	0	0	0.95049	0.01885	0	0	0	0	0	0.16293	0	0	0	0	0	0	0.0356
k__Bacteria|p__Actinobacteria|c__Actinobacteria|o__Micrococcales|f__Intrasporangiaceae|g__Janibacter|s__Janibacter_melonis	2|201174|1760|85006|85021|53457|262209	Bacteria	Actinobacteria	Actinobacteria	Micrococcales	Intrasporangiaceae	Janibacter	Janibacter_melonis	0	0	0	0	0	0	0	0	0	0.51092	0	0	0	0	0	0	0	0	0	0	0	0.00282	0	0	0	0	0	0.04596	0	0	0	0	0.01627	0	0	0	0	0	0	0	0
k__Bacteria|p__Actinobacteria|c__Actinobacteria|o__Micrococcales|f__Intrasporangiaceae|g__Knoellia	2|201174|1760|85006|85021|136099	Bacteria	Actinobacteria	Actinobacteria	Micrococcales	Intrasporangiaceae	Knoellia		0	0	0	0	0	0	0	0	0	0	0	0	0	0	0	0	0	0	0	0	0	0	0	0	0	0	0	0	0	0	0	0	0	0	0	0	0	0	0	0	0
k__Bacteria|p__Actinobacteria|c__Actinobacteria|o__Micrococcales|f__Intrasporangiaceae|g__Knoellia|s__Knoellia_flava	2|201174|1760|85006|85021|136099|913969	Bacteria	Actinobacteria	Actinobacteria	Micrococcales	Intrasporangiaceae	Knoellia	Knoellia_flava	0	0	0	0	0	0	0	0	0	0	0	0	0	0	0	0	0	0	0	0	0	0	0	0	0	0	0	0	0	0	0	0	0	0	0	0	0	0	0	0	0
k__Bacteria|p__Actinobacteria|c__Actinobacteria|o__Micrococcales|f__Intrasporangiaceae|g__Knoellia|s__Knoellia_subterranea	2|201174|1760|85006|85021|136099|184882	Bacteria	Actinobacteria	Actinobacteria	Micrococcales	Intrasporangiaceae	Knoellia	Knoellia_subterranea	0	0	0	0	0	0	0	0	0	0	0	0	0	0	0	0	0	0	0	0	0	0	0	0	0	0	0	0	0	0	0	0	0	0	0	0	0	0	0	0	0
k__Bacteria|p__Actinobacteria|c__Actinobacteria|o__Micrococcales|f__Intrasporangiaceae|g__Tetrasphaera	2|201174|1760|85006|85021|99479	Bacteria	Actinobacteria	Actinobacteria	Micrococcales	Intrasporangiaceae	Tetrasphaera		0	0	0	0	0	0	0	0	0	0	0	0	0	0	0	0	0	0	0	0	0	0	0	0	0	0	0	0	0	0	0	0	0	0	0	0	0	0	0	0	0
k__Bacteria|p__Actinobacteria|c__Actinobacteria|o__Micrococcales|f__Intrasporangiaceae|g__Tetrasphaera|s__Tetrasphaera_elongata	2|201174|1760|85006|85021|99479|101689	Bacteria	Actinobacteria	Actinobacteria	Micrococcales	Intrasporangiaceae	Tetrasphaera	Tetrasphaera_elongata	0	0	0	0	0	0	0	0	0	0	0	0	0	0	0	0	0	0	0	0	0	0	0	0	0	0	0	0	0	0	0	0	0	0	0	0	0	0	0	0	0
k__Bacteria|p__Actinobacteria|c__Actinobacteria|o__Micrococcales|f__Microbacteriaceae	2|201174|1760|85006|85023	Bacteria	Actinobacteria	Actinobacteria	Micrococcales	Microbacteriaceae			0	0	0	0	0	0	0	0	0	0	0	0	0	0	0	0	0	0	0	0	0	0	0	0	0	0	0.00597	0	0.04327	0.00209	0	0	0.00815	0	0	0	0	0	0	0	0
k__Bacteria|p__Actinobacteria|c__Actinobacteria|o__Micrococcales|f__Microbacteriaceae|g__Agrococcus	2|201174|1760|85006|85023|46352	Bacteria	Actinobacteria	Actinobacteria	Micrococcales	Microbacteriaceae	Agrococcus		0	0	0	0	0	0	0	0	0	0	0	0	0	0	0	0	0	0	0	0	0	0	0	0	0	0	0	0	0	0	0	0	0	0	0	0	0	0	0	0	0
k__Bacteria|p__Actinobacteria|c__Actinobacteria|o__Micrococcales|f__Microbacteriaceae|g__Agrococcus|s__Agrococcus_jejuensis	2|201174|1760|85006|85023|46352|399736	Bacteria	Actinobacteria	Actinobacteria	Micrococcales	Microbacteriaceae	Agrococcus	Agrococcus_jejuensis	0	0	0	0	0	0	0	0	0	0	0	0	0	0	0	0	0	0	0	0	0	0	0	0	0	0	0	0	0	0	0	0	0	0	0	0	0	0	0	0	0
k__Bacteria|p__Actinobacteria|c__Actinobacteria|o__Micrococcales|f__Microbacteriaceae|g__Agrococcus|s__Agrococcus_pavilionensis	2|201174|1760|85006|85023|46352|1346502	Bacteria	Actinobacteria	Actinobacteria	Micrococcales	Microbacteriaceae	Agrococcus	Agrococcus_pavilionensis	0	0	0	0	0	0	0	0	0	0	0	0	0	0	0	0	0	0	0	0	0	0	0	0	0	0	0	0	0	0	0	0	0	0	0	0	0	0	0	0	0
k__Bacteria|p__Actinobacteria|c__Actinobacteria|o__Micrococcales|f__Microbacteriaceae|g__Clavibacter	2|201174|1760|85006|85023|1573	Bacteria	Actinobacteria	Actinobacteria	Micrococcales	Microbacteriaceae	Clavibacter		0	0	0	0	0	0	0	0	0	0	0	0	0	0	0	0	0	0	0	0	0	0	0	0	0	0	0	0	0	0	0	0	0	0	0	0	0	0	0	0	0
k__Bacteria|p__Actinobacteria|c__Actinobacteria|o__Micrococcales|f__Microbacteriaceae|g__Clavibacter|s__Clavibacter_sp	2|201174|1760|85006|85023|1573|1871044	Bacteria	Actinobacteria	Actinobacteria	Micrococcales	Microbacteriaceae	Clavibacter	Clavibacter_sp	0	0	0	0	0	0	0	0	0	0	0	0	0	0	0	0	0	0	0	0	0	0	0	0	0	0	0	0	0	0	0	0	0	0	0	0	0	0	0	0	0
k__Bacteria|p__Actinobacteria|c__Actinobacteria|o__Micrococcales|f__Microbacteriaceae|g__Curtobacterium	2|201174|1760|85006|85023|2034	Bacteria	Actinobacteria	Actinobacteria	Micrococcales	Microbacteriaceae	Curtobacterium		0	0	0	0	0	0	0	0	0	0	0	0	0	0	0	0	0	0	0	0	0	0	0	0	0	0	0	0	0	0	0	0	0	0	0	0	0	0	0	0	0
k__Bacteria|p__Actinobacteria|c__Actinobacteria|o__Micrococcales|f__Microbacteriaceae|g__Curtobacterium|s__Curtobacterium_flaccumfaciens	2|201174|1760|85006|85023|2034|2035	Bacteria	Actinobacteria	Actinobacteria	Micrococcales	Microbacteriaceae	Curtobacterium	Curtobacterium_flaccumfaciens	0	0	0	0	0	0	0	0	0	0	0	0	0	0	0	0	0	0	0	0	0	0	0	0	0	0	0	0	0	0	0	0	0	0	0	0	0	0	0	0	0
k__Bacteria|p__Actinobacteria|c__Actinobacteria|o__Micrococcales|f__Microbacteriaceae|g__Curtobacterium|s__Curtobacterium_sp_314Chir4_1	2|201174|1760|85006|85023|2034|1279028	Bacteria	Actinobacteria	Actinobacteria	Micrococcales	Microbacteriaceae	Curtobacterium	Curtobacterium_sp_314Chir4_1	0	0	0	0	0	0	0	0	0	0	0	0	0	0	0	0	0	0	0	0	0	0	0	0	0	0	0	0	0	0	0	0	0	0	0	0	0	0	0	0	0
k__Bacteria|p__Actinobacteria|c__Actinobacteria|o__Micrococcales|f__Microbacteriaceae|g__Curtobacterium|s__Curtobacterium_sp_ER1_6	2|201174|1760|85006|85023|2034|1891920	Bacteria	Actinobacteria	Actinobacteria	Micrococcales	Microbacteriaceae	Curtobacterium	Curtobacterium_sp_ER1_6	0	0	0	0	0	0	0	0	0	0	0	0	0	0	0	0	0	0	0	0	0	0	0	0	0	0	0	0	0	0	0	0	0	0	0	0	0	0	0	0	0
k__Bacteria|p__Actinobacteria|c__Actinobacteria|o__Micrococcales|f__Microbacteriaceae|g__Curtobacterium|s__Curtobacterium_sp_MR_MD2014	2|201174|1760|85006|85023|2034|1561023	Bacteria	Actinobacteria	Actinobacteria	Micrococcales	Microbacteriaceae	Curtobacterium	Curtobacterium_sp_MR_MD2014	0	0	0	0	0	0	0	0	0	0	0	0	0	0	0	0	0	0	0	0	0	0	0	0	0	0	0	0	0	0	0	0	0	0	0	0	0	0	0	0	0
k__Bacteria|p__Actinobacteria|c__Actinobacteria|o__Micrococcales|f__Microbacteriaceae|g__Frigoribacterium	2|201174|1760|85006|85023|96492	Bacteria	Actinobacteria	Actinobacteria	Micrococcales	Microbacteriaceae	Frigoribacterium		0	0	0	0	0	0	0	0	0	0	0	0	0	0	0	0	0	0	0	0	0	0	0	0	0	0	0	0	0	0	0	0	0	0	0	0	0	0	0	0	0
k__Bacteria|p__Actinobacteria|c__Actinobacteria|o__Micrococcales|f__Microbacteriaceae|g__Frigoribacterium|s__Frigoribacterium_sp_Leaf8	2|201174|1760|85006|85023|96492|1735673	Bacteria	Actinobacteria	Actinobacteria	Micrococcales	Microbacteriaceae	Frigoribacterium	Frigoribacterium_sp_Leaf8	0	0	0	0	0	0	0	0	0	0	0	0	0	0	0	0	0	0	0	0	0	0	0	0	0	0	0	0	0	0	0	0	0	0	0	0	0	0	0	0	0
k__Bacteria|p__Actinobacteria|c__Actinobacteria|o__Micrococcales|f__Microbacteriaceae|g__Leucobacter	2|201174|1760|85006|85023|55968	Bacteria	Actinobacteria	Actinobacteria	Micrococcales	Microbacteriaceae	Leucobacter		0	0	0	0	0	0	0	0	0	0	0	0	0	0	0	0	0	0	0	0	0	0	0	0	0	0	0	0	0.00336	0	0	0	0	0	0	0	0	0	0	0	0
k__Bacteria|p__Actinobacteria|c__Actinobacteria|o__Micrococcales|f__Microbacteriaceae|g__Leucobacter|s__Leucobacter_sp_wl10	2|201174|1760|85006|85023|55968|2304677	Bacteria	Actinobacteria	Actinobacteria	Micrococcales	Microbacteriaceae	Leucobacter	Leucobacter_sp_wl10	0	0	0	0	0	0	0	0	0	0	0	0	0	0	0	0	0	0	0	0	0	0	0	0	0	0	0	0	0.00336	0	0	0	0	0	0	0	0	0	0	0	0
k__Bacteria|p__Actinobacteria|c__Actinobacteria|o__Micrococcales|f__Microbacteriaceae|g__Microbacterium	2|201174|1760|85006|85023|33882	Bacteria	Actinobacteria	Actinobacteria	Micrococcales	Microbacteriaceae	Microbacterium		0	0	0	0	0	0	0	0	0	0	0	0	0	0	0	0	0	0	0	0	0	0	0	0	0	0	0.00597	0	0.03991	0.00209	0	0	0.00815	0	0	0	0	0	0	0	0
k__Bacteria|p__Actinobacteria|c__Actinobacteria|o__Micrococcales|f__Microbacteriaceae|g__Microbacterium|s__Microbacterium_agarici	2|201174|1760|85006|85023|33882|630514	Bacteria	Actinobacteria	Actinobacteria	Micrococcales	Microbacteriaceae	Microbacterium	Microbacterium_agarici	0	0	0	0	0	0	0	0	0	0	0	0	0	0	0	0	0	0	0	0	0	0	0	0	0	0	0	0	0	0	0	0	0	0	0	0	0	0	0	0	0
k__Bacteria|p__Actinobacteria|c__Actinobacteria|o__Micrococcales|f__Microbacteriaceae|g__Microbacterium|s__Microbacterium_aurum	2|201174|1760|85006|85023|33882|36805	Bacteria	Actinobacteria	Actinobacteria	Micrococcales	Microbacteriaceae	Microbacterium	Microbacterium_aurum	0	0	0	0	0	0	0	0	0	0	0	0	0	0	0	0	0	0	0	0	0	0	0	0	0	0	0	0	0	0	0	0	0	0	0	0	0	0	0	0	0
k__Bacteria|p__Actinobacteria|c__Actinobacteria|o__Micrococcales|f__Microbacteriaceae|g__Microbacterium|s__Microbacterium_chocolatum	2|201174|1760|85006|85023|33882|84292	Bacteria	Actinobacteria	Actinobacteria	Micrococcales	Microbacteriaceae	Microbacterium	Microbacterium_chocolatum	0	0	0	0	0	0	0	0	0	0	0	0	0	0	0	0	0	0	0	0	0	0	0	0	0	0	0	0	0	0.00209	0	0	0.00359	0	0	0	0	0	0	0	0
k__Bacteria|p__Actinobacteria|c__Actinobacteria|o__Micrococcales|f__Microbacteriaceae|g__Microbacterium|s__Microbacterium_esteraromaticum	2|201174|1760|85006|85023|33882|57043	Bacteria	Actinobacteria	Actinobacteria	Micrococcales	Microbacteriaceae	Microbacterium	Microbacterium_esteraromaticum	0	0	0	0	0	0	0	0	0	0	0	0	0	0	0	0	0	0	0	0	0	0	0	0	0	0	0	0	0	0	0	0	0	0	0	0	0	0	0	0	0
k__Bacteria|p__Actinobacteria|c__Actinobacteria|o__Micrococcales|f__Microbacteriaceae|g__Microbacterium|s__Microbacterium_paraoxydans	2|201174|1760|85006|85023|33882|199592	Bacteria	Actinobacteria	Actinobacteria	Micrococcales	Microbacteriaceae	Microbacterium	Microbacterium_paraoxydans	0	0	0	0	0	0	0	0	0	0	0	0	0	0	0	0	0	0	0	0	0	0	0	0	0	0	0	0	0	0	0	0	0	0	0	0	0	0	0	0	0
k__Bacteria|p__Actinobacteria|c__Actinobacteria|o__Micrococcales|f__Microbacteriaceae|g__Microbacterium|s__Microbacterium_sorbitolivorans	2|201174|1760|85006|85023|33882|1867410	Bacteria	Actinobacteria	Actinobacteria	Micrococcales	Microbacteriaceae	Microbacterium	Microbacterium_sorbitolivorans	0	0	0	0	0	0	0	0	0	0	0	0	0	0	0	0	0	0	0	0	0	0	0	0	0	0	0.00597	0	0	0	0	0	0.00269	0	0	0	0	0	0	0	0
k__Bacteria|p__Actinobacteria|c__Actinobacteria|o__Micrococcales|f__Microbacteriaceae|g__Microbacterium|s__Microbacterium_sp_AR7_10	2|201174|1760|85006|85023|33882|1891970	Bacteria	Actinobacteria	Actinobacteria	Micrococcales	Microbacteriaceae	Microbacterium	Microbacterium_sp_AR7_10	0	0	0	0	0	0	0	0	0	0	0	0	0	0	0	0	0	0	0	0	0	0	0	0	0	0	0	0	0.00053	0	0	0	0.00187	0	0	0	0	0	0	0	0
k__Bacteria|p__Actinobacteria|c__Actinobacteria|o__Micrococcales|f__Microbacteriaceae|g__Microbacterium|s__Microbacterium_sp_H83	2|201174|1760|85006|85023|33882|1827324	Bacteria	Actinobacteria	Actinobacteria	Micrococcales	Microbacteriaceae	Microbacterium	Microbacterium_sp_H83	0	0	0	0	0	0	0	0	0	0	0	0	0	0	0	0	0	0	0	0	0	0	0	0	0	0	0	0	0.03937	0	0	0	0	0	0	0	0	0	0	0	0
k__Bacteria|p__Actinobacteria|c__Actinobacteria|o__Micrococcales|f__Microbacteriaceae|g__Microbacterium|s__Microbacterium_testaceum	2|201174|1760|85006|85023|33882|2033	Bacteria	Actinobacteria	Actinobacteria	Micrococcales	Microbacteriaceae	Microbacterium	Microbacterium_testaceum	0	0	0	0	0	0	0	0	0	0	0	0	0	0	0	0	0	0	0	0	0	0	0	0	0	0	0	0	0	0	0	0	0	0	0	0	0	0	0	0	0
k__Bacteria|p__Actinobacteria|c__Actinobacteria|o__Micrococcales|f__Microbacteriaceae|g__Plantibacter	2|201174|1760|85006|85023|190323	Bacteria	Actinobacteria	Actinobacteria	Micrococcales	Microbacteriaceae	Plantibacter		0	0	0	0	0	0	0	0	0	0	0	0	0	0	0	0	0	0	0	0	0	0	0	0	0	0	0	0	0	0	0	0	0	0	0	0	0	0	0	0	0
k__Bacteria|p__Actinobacteria|c__Actinobacteria|o__Micrococcales|f__Microbacteriaceae|g__Plantibacter|s__Plantibacter_cousiniae	2|201174|1760|85006|85023|190323|199709	Bacteria	Actinobacteria	Actinobacteria	Micrococcales	Microbacteriaceae	Plantibacter	Plantibacter_cousiniae	0	0	0	0	0	0	0	0	0	0	0	0	0	0	0	0	0	0	0	0	0	0	0	0	0	0	0	0	0	0	0	0	0	0	0	0	0	0	0	0	0
k__Bacteria|p__Actinobacteria|c__Actinobacteria|o__Micrococcales|f__Micrococcaceae	2|201174|1760|85006|1268	Bacteria	Actinobacteria	Actinobacteria	Micrococcales	Micrococcaceae			0.22651	0.00817	0	0	0.07979	0.362	1.92354	0.80007	0.82405	3.65707	0	0	0.37896	0	0.01139	0	0	0	0	0.14244	0	0.6382	0.42724	0.08013	1.19315	1.02668	1.14469	0.72933	1.83703	1.91894	2.88412	2.25634	0.54433	0.40018	0.75505	0.03533	0.63382	0.23261	0.01539	0.0904	0.65112
k__Bacteria|p__Actinobacteria|c__Actinobacteria|o__Micrococcales|f__Micrococcaceae|g__Arthrobacter	2|201174|1760|85006|1268|1663	Bacteria	Actinobacteria	Actinobacteria	Micrococcales	Micrococcaceae	Arthrobacter		0	0	0	0	0	0	0	0	0	0	0	0	0	0	0	0	0	0	0	0	0	0	0	0	0	0	0.20745	0	0	0	0	0	0.00595	0	0	0	0.00205	0	0	0	0
k__Bacteria|p__Actinobacteria|c__Actinobacteria|o__Micrococcales|f__Micrococcaceae|g__Arthrobacter|s__Arthrobacter_sp_JZ_R_35	2|201174|1760|85006|1268|1663|2283631	Bacteria	Actinobacteria	Actinobacteria	Micrococcales	Micrococcaceae	Arthrobacter	Arthrobacter_sp_JZ_R_35	0	0	0	0	0	0	0	0	0	0	0	0	0	0	0	0	0	0	0	0	0	0	0	0	0	0	0.16948	0	0	0	0	0	0.00595	0	0	0	0.00205	0	0	0	0
k__Bacteria|p__Actinobacteria|c__Actinobacteria|o__Micrococcales|f__Micrococcaceae|g__Arthrobacter|s__Arthrobacter_sp_NIO_1057	2|201174|1760|85006|1268|1663|993071	Bacteria	Actinobacteria	Actinobacteria	Micrococcales	Micrococcaceae	Arthrobacter	Arthrobacter_sp_NIO_1057	0	0	0	0	0	0	0	0	0	0	0	0	0	0	0	0	0	0	0	0	0	0	0	0	0	0	0.03797	0	0	0	0	0	0	0	0	0	0	0	0	0	0
k__Bacteria|p__Actinobacteria|c__Actinobacteria|o__Micrococcales|f__Micrococcaceae|g__Citricoccus	2|201174|1760|85006|1268|169133	Bacteria	Actinobacteria	Actinobacteria	Micrococcales	Micrococcaceae	Citricoccus		0	0	0	0	0	0	0	0	0	0	0	0	0	0	0	0	0	0	0	0	0	0	0	0	0	0	0	0	0	0	0	0	0	0	0	0	0	0	0	0	0
k__Bacteria|p__Actinobacteria|c__Actinobacteria|o__Micrococcales|f__Micrococcaceae|g__Citricoccus|s__Citricoccus_muralis	2|201174|1760|85006|1268|169133|169134	Bacteria	Actinobacteria	Actinobacteria	Micrococcales	Micrococcaceae	Citricoccus	Citricoccus_muralis	0	0	0	0	0	0	0	0	0	0	0	0	0	0	0	0	0	0	0	0	0	0	0	0	0	0	0	0	0	0	0	0	0	0	0	0	0	0	0	0	0
k__Bacteria|p__Actinobacteria|c__Actinobacteria|o__Micrococcales|f__Micrococcaceae|g__Enteractinococcus	2|201174|1760|85006|1268|1164863	Bacteria	Actinobacteria	Actinobacteria	Micrococcales	Micrococcaceae	Enteractinococcus		0	0	0	0	0	0	0	0	0	0	0	0	0	0	0	0	0	0	0	0	0	0	0	0	0	0	0	0	0	0	0	0	0	0	0	0	0	0	0	0	0
k__Bacteria|p__Actinobacteria|c__Actinobacteria|o__Micrococcales|f__Micrococcaceae|g__Enteractinococcus|s__Enteractinococcus_helveticum	2|201174|1760|85006|1268|1164863|1837282	Bacteria	Actinobacteria	Actinobacteria	Micrococcales	Micrococcaceae	Enteractinococcus	Enteractinococcus_helveticum	0	0	0	0	0	0	0	0	0	0	0	0	0	0	0	0	0	0	0	0	0	0	0	0	0	0	0	0	0	0	0	0	0	0	0	0	0	0	0	0	0
k__Bacteria|p__Actinobacteria|c__Actinobacteria|o__Micrococcales|f__Micrococcaceae|g__Glutamicibacter	2|201174|1760|85006|1268|1742989	Bacteria	Actinobacteria	Actinobacteria	Micrococcales	Micrococcaceae	Glutamicibacter		0	0	0	0	0	0	0	0	0	0	0	0	0	0	0	0	0	0	0	0	0	0	0.01118	0	0	0	0.00615	0.01523	0	0	0	0	0.02092	0	0	0	0	0	0	0	0
k__Bacteria|p__Actinobacteria|c__Actinobacteria|o__Micrococcales|f__Micrococcaceae|g__Glutamicibacter|s__Glutamicibacter_mysorens	2|201174|1760|85006|1268|1742989|257984	Bacteria	Actinobacteria	Actinobacteria	Micrococcales	Micrococcaceae	Glutamicibacter	Glutamicibacter_mysorens	0	0	0	0	0	0	0	0	0	0	0	0	0	0	0	0	0	0	0	0	0	0	0	0	0	0	0	0	0	0	0	0	0	0	0	0	0	0	0	0	0
k__Bacteria|p__Actinobacteria|c__Actinobacteria|o__Micrococcales|f__Micrococcaceae|g__Glutamicibacter|s__Glutamicibacter_soli	2|201174|1760|85006|1268|1742989|453836	Bacteria	Actinobacteria	Actinobacteria	Micrococcales	Micrococcaceae	Glutamicibacter	Glutamicibacter_soli	0	0	0	0	0	0	0	0	0	0	0	0	0	0	0	0	0	0	0	0	0	0	0.01118	0	0	0	0.00615	0.01523	0	0	0	0	0.02092	0	0	0	0	0	0	0	0
k__Bacteria|p__Actinobacteria|c__Actinobacteria|o__Micrococcales|f__Micrococcaceae|g__Glutamicibacter|s__Glutamicibacter_sp	2|201174|1760|85006|1268|1742989|1931995	Bacteria	Actinobacteria	Actinobacteria	Micrococcales	Micrococcaceae	Glutamicibacter	Glutamicibacter_sp	0	0	0	0	0	0	0	0	0	0	0	0	0	0	0	0	0	0	0	0	0	0	0	0	0	0	0	0	0	0	0	0	0	0	0	0	0	0	0	0	0
k__Bacteria|p__Actinobacteria|c__Actinobacteria|o__Micrococcales|f__Micrococcaceae|g__Kocuria	2|201174|1760|85006|1268|57493	Bacteria	Actinobacteria	Actinobacteria	Micrococcales	Micrococcaceae	Kocuria		0	0	0	0	0.0434	0.02508	0.59364	0.39297	0.61481	2.0422	0	0	0	0	0	0	0	0	0	0.09505	0	0.48882	0.07362	0.06103	0.19073	0.46767	0.77024	0.16779	1.12183	1.247	0.53973	1.34589	0.16325	0.40018	0.17164	0.03533	0.51948	0	0.01539	0.0587	0.37115
k__Bacteria|p__Actinobacteria|c__Actinobacteria|o__Micrococcales|f__Micrococcaceae|g__Kocuria|s__Kocuria_flava	2|201174|1760|85006|1268|57493|446860	Bacteria	Actinobacteria	Actinobacteria	Micrococcales	Micrococcaceae	Kocuria	Kocuria_flava	0	0	0	0	0	0	0	0	0	0	0	0	0	0	0	0	0	0	0	0	0	0	0	0	0	0	0	0	0	0	0	0	0	0	0	0	0	0	0	0	0
k__Bacteria|p__Actinobacteria|c__Actinobacteria|o__Micrococcales|f__Micrococcaceae|g__Kocuria|s__Kocuria_indica	2|201174|1760|85006|1268|57493|1049583	Bacteria	Actinobacteria	Actinobacteria	Micrococcales	Micrococcaceae	Kocuria	Kocuria_indica	0	0	0	0	0	0	0	0	0	0	0	0	0	0	0	0	0	0	0	0	0	0	0	0	0	0	0	0	0	0	0	0	0	0	0	0	0	0	0	0	0
k__Bacteria|p__Actinobacteria|c__Actinobacteria|o__Micrococcales|f__Micrococcaceae|g__Kocuria|s__Kocuria_marina	2|201174|1760|85006|1268|57493|223184	Bacteria	Actinobacteria	Actinobacteria	Micrococcales	Micrococcaceae	Kocuria	Kocuria_marina	0	0	0	0	0	0	0	0	0	0	0	0	0	0	0	0	0	0	0	0	0	0	0	0	0	0	0	0	0	0	0	0	0	0	0	0	0	0	0	0	0
k__Bacteria|p__Actinobacteria|c__Actinobacteria|o__Micrococcales|f__Micrococcaceae|g__Kocuria|s__Kocuria_palustris	2|201174|1760|85006|1268|57493|71999	Bacteria	Actinobacteria	Actinobacteria	Micrococcales	Micrococcaceae	Kocuria	Kocuria_palustris	0	0	0	0	0.03615	0.00268	0.53947	0.00473	0.57181	2.0422	0	0	0	0	0	0	0	0	0	0.09505	0	0.48882	0.07362	0.06103	0.19073	0.46767	0.77024	0.16633	1.12009	1.22976	0.53973	1.34589	0.16325	0.40018	0.17164	0.03533	0.51948	0	0.01539	0.0587	0.37115
k__Bacteria|p__Actinobacteria|c__Actinobacteria|o__Micrococcales|f__Micrococcaceae|g__Kocuria|s__Kocuria_rhizophila	2|201174|1760|85006|1268|57493|72000	Bacteria	Actinobacteria	Actinobacteria	Micrococcales	Micrococcaceae	Kocuria	Kocuria_rhizophila	0	0	0	0	0.00724	0.02239	0.05417	0.38824	0.043	0	0	0	0	0	0	0	0	0	0	0	0	0	0	0	0	0	0	0.00147	0	0	0	0	0	0	0	0	0	0	0	0	0
k__Bacteria|p__Actinobacteria|c__Actinobacteria|o__Micrococcales|f__Micrococcaceae|g__Kocuria|s__Kocuria_rosea	2|201174|1760|85006|1268|57493|1275	Bacteria	Actinobacteria	Actinobacteria	Micrococcales	Micrococcaceae	Kocuria	Kocuria_rosea	0	0	0	0	0	0	0	0	0	0	0	0	0	0	0	0	0	0	0	0	0	0	0	0	0	0	0	0	0	0	0	0	0	0	0	0	0	0	0	0	0
k__Bacteria|p__Actinobacteria|c__Actinobacteria|o__Micrococcales|f__Micrococcaceae|g__Kocuria|s__Kocuria_sp_WRN011	2|201174|1760|85006|1268|57493|2029858	Bacteria	Actinobacteria	Actinobacteria	Micrococcales	Micrococcaceae	Kocuria	Kocuria_sp_WRN011	0	0	0	0	0	0	0	0	0	0	0	0	0	0	0	0	0	0	0	0	0	0	0	0	0	0	0	0	0.00174	0.01724	0	0	0	0	0	0	0	0	0	0	0
k__Bacteria|p__Actinobacteria|c__Actinobacteria|o__Micrococcales|f__Micrococcaceae|g__Micrococcus	2|201174|1760|85006|1268|1269	Bacteria	Actinobacteria	Actinobacteria	Micrococcales	Micrococcaceae	Micrococcus		0	0	0	0	0	0.31306	0.65282	0	0.20924	0.00739	0	0	0	0	0	0	0	0	0	0	0	0.14298	0.24148	0.0115	0	0.38493	0.03439	0.00069	0.25975	0.16568	0	0.01252	0.04115	0	0.04441	0	0	0	0	0.00045	0
k__Bacteria|p__Actinobacteria|c__Actinobacteria|o__Micrococcales|f__Micrococcaceae|g__Micrococcus|s__Micrococcus_aloeverae	2|201174|1760|85006|1268|1269|1391911	Bacteria	Actinobacteria	Actinobacteria	Micrococcales	Micrococcaceae	Micrococcus	Micrococcus_aloeverae	0	0	0	0	0	0.19508	0.29552	0	0.11191	0.00739	0	0	0	0	0	0	0	0	0	0	0	0.00773	0.10209	0	0	0.00731	0.0194	0	0.03218	0.01034	0	0.00402	0.01052	0	0.0074	0	0	0	0	0	0
k__Bacteria|p__Actinobacteria|c__Actinobacteria|o__Micrococcales|f__Micrococcaceae|g__Micrococcus|s__Micrococcus_luteus	2|201174|1760|85006|1268|1269|1270	Bacteria	Actinobacteria	Actinobacteria	Micrococcales	Micrococcaceae	Micrococcus	Micrococcus_luteus	0	0	0	0	0	0.11799	0.3573	0	0.09733	0	0	0	0	0	0	0	0	0	0	0	0	0	0.13282	0.0112	0	0.00269	0.01079	0	0.02578	0.0109	0	0.0042	0.01801	0	0.03273	0	0	0	0	0	0
k__Bacteria|p__Actinobacteria|c__Actinobacteria|o__Micrococcales|f__Micrococcaceae|g__Micrococcus|s__Micrococcus_lylae	2|201174|1760|85006|1268|1269|1273	Bacteria	Actinobacteria	Actinobacteria	Micrococcales	Micrococcaceae	Micrococcus	Micrococcus_lylae	0	0	0	0	0	0	0	0	0	0	0	0	0	0	0	0	0	0	0	0	0	0.00598	0.00657	0.00031	0	0.11683	0.0042	0.00069	0.11416	0.09057	0	0.0043	0.01262	0	0.00428	0	0	0	0	0.00045	0
k__Bacteria|p__Actinobacteria|c__Actinobacteria|o__Micrococcales|f__Micrococcaceae|g__Micrococcus|s__Micrococcus_terreus	2|201174|1760|85006|1268|1269|574650	Bacteria	Actinobacteria	Actinobacteria	Micrococcales	Micrococcaceae	Micrococcus	Micrococcus_terreus	0	0	0	0	0	0	0	0	0	0	0	0	0	0	0	0	0	0	0	0	0	0.12927	0	0	0	0.25809	0	0	0.08763	0.05388	0	0	0	0	0	0	0	0	0	0	0
k__Bacteria|p__Actinobacteria|c__Actinobacteria|o__Micrococcales|f__Micrococcaceae|g__Pseudoglutamicibacter	2|201174|1760|85006|1268|1742991	Bacteria	Actinobacteria	Actinobacteria	Micrococcales	Micrococcaceae	Pseudoglutamicibacter		0	0	0	0	0	0	0	0	0	0	0	0	0	0	0	0	0	0	0	0	0	0	0	0	0	0.02134	0	0	0.00116	0.01024	0	0	0	0	0	0	0	0	0	0.02988	0
k__Bacteria|p__Actinobacteria|c__Actinobacteria|o__Micrococcales|f__Micrococcaceae|g__Pseudoglutamicibacter|s__Pseudoglutamicibacter_albus	2|201174|1760|85006|1268|1742991|98671	Bacteria	Actinobacteria	Actinobacteria	Micrococcales	Micrococcaceae	Pseudoglutamicibacter	Pseudoglutamicibacter_albus	0	0	0	0	0	0	0	0	0	0	0	0	0	0	0	0	0	0	0	0	0	0	0	0	0	0.016	0	0	0	0.00677	0	0	0	0	0	0	0	0	0	0.02257	0
k__Bacteria|p__Actinobacteria|c__Actinobacteria|o__Micrococcales|f__Micrococcaceae|g__Pseudoglutamicibacter|s__Pseudoglutamicibacter_cumminsii	2|201174|1760|85006|1268|1742991|156979	Bacteria	Actinobacteria	Actinobacteria	Micrococcales	Micrococcaceae	Pseudoglutamicibacter	Pseudoglutamicibacter_cumminsii	0	0	0	0	0	0	0	0	0	0	0	0	0	0	0	0	0	0	0	0	0	0	0	0	0	0.00535	0	0	0.00116	0.00346	0	0	0	0	0	0	0	0	0	0.00731	0
k__Bacteria|p__Actinobacteria|c__Actinobacteria|o__Micrococcales|f__Micrococcaceae|g__Renibacterium	2|201174|1760|85006|1268|1645	Bacteria	Actinobacteria	Actinobacteria	Micrococcales	Micrococcaceae	Renibacterium		0	0	0	0	0	0	0.01456	0	0	0	0	0	0	0	0	0	0	0	0	0	0	0	0	0	0	0	0	0	0	0	0	0	0	0	0	0	0	0	0	0	0
k__Bacteria|p__Actinobacteria|c__Actinobacteria|o__Micrococcales|f__Micrococcaceae|g__Renibacterium|s__Renibacterium_salmoninarum	2|201174|1760|85006|1268|1645|1646	Bacteria	Actinobacteria	Actinobacteria	Micrococcales	Micrococcaceae	Renibacterium	Renibacterium_salmoninarum	0	0	0	0	0	0	0.01456	0	0	0	0	0	0	0	0	0	0	0	0	0	0	0	0	0	0	0	0	0	0	0	0	0	0	0	0	0	0	0	0	0	0
k__Bacteria|p__Actinobacteria|c__Actinobacteria|o__Micrococcales|f__Micrococcaceae|g__Rothia	2|201174|1760|85006|1268|32207	Bacteria	Actinobacteria	Actinobacteria	Micrococcales	Micrococcaceae	Rothia		0.22651	0.00817	0	0	0.03639	0.02386	0.66252	0.4071	0	1.60748	0	0	0.37896	0	0.01139	0	0	0	0	0.04739	0	0.0064	0.10096	0.0076	1.00241	0.15273	0.12644	0.54562	0.45429	0.49602	2.34439	0.89792	0.31305	0	0.539	0	0.11229	0.23261	0	0.00137	0.27996
k__Bacteria|p__Actinobacteria|c__Actinobacteria|o__Micrococcales|f__Micrococcaceae|g__Rothia|s__Rothia_aeria	2|201174|1760|85006|1268|32207|172042	Bacteria	Actinobacteria	Actinobacteria	Micrococcales	Micrococcaceae	Rothia	Rothia_aeria	0	0	0	0	0.01433	0.02386	0.50276	0.0226	0	0.33161	0	0	0.06149	0	0	0	0	0	0	0	0	0	0	0	0	0.01565	0.02588	0	0.03214	0	0	0	0	0	0	0	0	0	0	0	0
k__Bacteria|p__Actinobacteria|c__Actinobacteria|o__Micrococcales|f__Micrococcaceae|g__Rothia|s__Rothia_dentocariosa	2|201174|1760|85006|1268|32207|2047	Bacteria	Actinobacteria	Actinobacteria	Micrococcales	Micrococcaceae	Rothia	Rothia_dentocariosa	0	0	0	0	0	0	0.00309	0	0	0	0	0	0	0	0	0	0	0	0	0	0	0	0	0	0	0	0	0	0	0	0	0	0	0	0	0	0	0	0	0	0
k__Bacteria|p__Actinobacteria|c__Actinobacteria|o__Micrococcales|f__Micrococcaceae|g__Rothia|s__Rothia_mucilaginosa	2|201174|1760|85006|1268|32207|43675	Bacteria	Actinobacteria	Actinobacteria	Micrococcales	Micrococcaceae	Rothia	Rothia_mucilaginosa	0.22651	0.00817	0	0	0.02206	0	0.15667	0.3845	0	1.27588	0	0	0.31748	0	0.01139	0	0	0	0	0	0	0	0.04158	0	0	0.01685	0.01081	0.00391	0.2138	0.37903	0	0.00676	0.0151	0	0	0	0	0	0	0	0
k__Bacteria|p__Actinobacteria|c__Actinobacteria|o__Micrococcales|f__Micrococcaceae|g__Rothia|s__Rothia_nasimurium	2|201174|1760|85006|1268|32207|85336	Bacteria	Actinobacteria	Actinobacteria	Micrococcales	Micrococcaceae	Rothia	Rothia_nasimurium	0	0	0	0	0	0	0	0	0	0	0	0	0	0	0	0	0	0	0	0	0	0	0	0	0.05671	0	0	0.01997	0.00077	0.00245	0.02655	0.01929	0	0	0.02144	0	0	0	0	0	0
k__Bacteria|p__Actinobacteria|c__Actinobacteria|o__Micrococcales|f__Micrococcaceae|g__Rothia|s__Rothia_sp	2|201174|1760|85006|1268|32207|1885016	Bacteria	Actinobacteria	Actinobacteria	Micrococcales	Micrococcaceae	Rothia	Rothia_sp	0	0	0	0	0	0	0	0	0	0	0	0	0	0	0	0	0	0	0	0.04739	0	0.0064	0.05938	0.0076	0.9457	0.12023	0.08976	0.52174	0.20758	0.11454	2.31783	0.87186	0.29795	0	0.51757	0	0.11229	0.23261	0	0.00137	0.27996
k__Bacteria|p__Actinobacteria|c__Actinobacteria|o__Micrococcales|f__Micrococcales_unclassified	2|201174|1760|85006|	Bacteria	Actinobacteria	Actinobacteria	Micrococcales	Micrococcales_unclassified			0	0	0	0	0	0	0	0	0	0	0	0	0	0	0	0	0	0	0	0	0	0	0	0	0	0	0	0	0	0	0	0	0.00383	0	0	0	0	0	0	0	0
k__Bacteria|p__Actinobacteria|c__Actinobacteria|o__Micrococcales|f__Micrococcales_unclassified|g__Micrococcales_unclassified	2|201174|1760|85006||	Bacteria	Actinobacteria	Actinobacteria	Micrococcales	Micrococcales_unclassified	Micrococcales_unclassified		0	0	0	0	0	0	0	0	0	0	0	0	0	0	0	0	0	0	0	0	0	0	0	0	0	0	0	0	0	0	0	0	0.00383	0	0	0	0	0	0	0	0
k__Bacteria|p__Actinobacteria|c__Actinobacteria|o__Micrococcales|f__Micrococcales_unclassified|g__Micrococcales_unclassified|s__Micrococcales_bacterium_73_15	2|201174|1760|85006|||1895792	Bacteria	Actinobacteria	Actinobacteria	Micrococcales	Micrococcales_unclassified	Micrococcales_unclassified	Micrococcales_bacterium_73_15	0	0	0	0	0	0	0	0	0	0	0	0	0	0	0	0	0	0	0	0	0	0	0	0	0	0	0	0	0	0	0	0	0.00383	0	0	0	0	0	0	0	0
k__Bacteria|p__Actinobacteria|c__Actinobacteria|o__Micrococcales|f__Promicromonosporaceae	2|201174|1760|85006|85017	Bacteria	Actinobacteria	Actinobacteria	Micrococcales	Promicromonosporaceae			0	0	0	0	0	0	0	0	0	0	0	0	0	0	0	0	0	0	0	0	0	0	0	0	0	0	0	0	0	0	0	0	0	0	0	0	0	0	0	0	0
k__Bacteria|p__Actinobacteria|c__Actinobacteria|o__Micrococcales|f__Promicromonosporaceae|g__Cellulosimicrobium	2|201174|1760|85006|85017|157920	Bacteria	Actinobacteria	Actinobacteria	Micrococcales	Promicromonosporaceae	Cellulosimicrobium		0	0	0	0	0	0	0	0	0	0	0	0	0	0	0	0	0	0	0	0	0	0	0	0	0	0	0	0	0	0	0	0	0	0	0	0	0	0	0	0	0
k__Bacteria|p__Actinobacteria|c__Actinobacteria|o__Micrococcales|f__Promicromonosporaceae|g__Cellulosimicrobium|s__Cellulosimicrobium_aquatile	2|201174|1760|85006|85017|157920|1612203	Bacteria	Actinobacteria	Actinobacteria	Micrococcales	Promicromonosporaceae	Cellulosimicrobium	Cellulosimicrobium_aquatile	0	0	0	0	0	0	0	0	0	0	0	0	0	0	0	0	0	0	0	0	0	0	0	0	0	0	0	0	0	0	0	0	0	0	0	0	0	0	0	0	0
k__Bacteria|p__Actinobacteria|c__Actinobacteria|o__Micrococcales|f__Promicromonosporaceae|g__Promicromonospora	2|201174|1760|85006|85017|43676	Bacteria	Actinobacteria	Actinobacteria	Micrococcales	Promicromonosporaceae	Promicromonospora		0	0	0	0	0	0	0	0	0	0	0	0	0	0	0	0	0	0	0	0	0	0	0	0	0	0	0	0	0	0	0	0	0	0	0	0	0	0	0	0	0
k__Bacteria|p__Actinobacteria|c__Actinobacteria|o__Micrococcales|f__Promicromonosporaceae|g__Promicromonospora|s__Promicromonospora_thailandica	2|201174|1760|85006|85017|43676|765201	Bacteria	Actinobacteria	Actinobacteria	Micrococcales	Promicromonosporaceae	Promicromonospora	Promicromonospora_thailandica	0	0	0	0	0	0	0	0	0	0	0	0	0	0	0	0	0	0	0	0	0	0	0	0	0	0	0	0	0	0	0	0	0	0	0	0	0	0	0	0	0
k__Bacteria|p__Actinobacteria|c__Actinobacteria|o__Micrococcales|f__Ruaniaceae	2|201174|1760|85006|1331736	Bacteria	Actinobacteria	Actinobacteria	Micrococcales	Ruaniaceae			0	0	0	0	0	0	0	0	0	0	0	0	0	0	0	0	0	0	0	0	0	0	0.00976	0	0	0	0.01399	0	0	0	0	0	0.05544	0	0	0	0	0	0	0	0
k__Bacteria|p__Actinobacteria|c__Actinobacteria|o__Micrococcales|f__Ruaniaceae|g__Ruaniaceae_unclassified	2|201174|1760|85006|1331736|	Bacteria	Actinobacteria	Actinobacteria	Micrococcales	Ruaniaceae	Ruaniaceae_unclassified		0	0	0	0	0	0	0	0	0	0	0	0	0	0	0	0	0	0	0	0	0	0	0.00976	0	0	0	0.01399	0	0	0	0	0	0.05544	0	0	0	0	0	0	0	0
k__Bacteria|p__Actinobacteria|c__Actinobacteria|o__Micrococcales|f__Ruaniaceae|g__Ruaniaceae_unclassified|s__Ruaniaceae_bacterium_KH17	2|201174|1760|85006|1331736||1945888	Bacteria	Actinobacteria	Actinobacteria	Micrococcales	Ruaniaceae	Ruaniaceae_unclassified	Ruaniaceae_bacterium_KH17	0	0	0	0	0	0	0	0	0	0	0	0	0	0	0	0	0	0	0	0	0	0	0.00976	0	0	0	0.01399	0	0	0	0	0	0.05544	0	0	0	0	0	0	0	0
k__Bacteria|p__Actinobacteria|c__Actinobacteria|o__Micrococcales|f__Sanguibacteraceae	2|201174|1760|85006|145360	Bacteria	Actinobacteria	Actinobacteria	Micrococcales	Sanguibacteraceae			0	0	0	0	0	0	0	0	0	0	0	0	0	0	0	0	0	0	0	0	0	0	0	0	0	0	0	0	0	0	0	0	0	0	0	0	0	0	0	0	0
k__Bacteria|p__Actinobacteria|c__Actinobacteria|o__Micrococcales|f__Sanguibacteraceae|g__Sanguibacter	2|201174|1760|85006|145360|60919	Bacteria	Actinobacteria	Actinobacteria	Micrococcales	Sanguibacteraceae	Sanguibacter		0	0	0	0	0	0	0	0	0	0	0	0	0	0	0	0	0	0	0	0	0	0	0	0	0	0	0	0	0	0	0	0	0	0	0	0	0	0	0	0	0
k__Bacteria|p__Actinobacteria|c__Actinobacteria|o__Micrococcales|f__Sanguibacteraceae|g__Sanguibacter|s__Sanguibacter_marinus	2|201174|1760|85006|145360|60919|285351	Bacteria	Actinobacteria	Actinobacteria	Micrococcales	Sanguibacteraceae	Sanguibacter	Sanguibacter_marinus	0	0	0	0	0	0	0	0	0	0	0	0	0	0	0	0	0	0	0	0	0	0	0	0	0	0	0	0	0	0	0	0	0	0	0	0	0	0	0	0	0
k__Bacteria|p__Actinobacteria|c__Actinobacteria|o__Nakamurellales	2|201174|1760|1643684	Bacteria	Actinobacteria	Actinobacteria	Nakamurellales				0	0	0	0	0	0	0	0	0	0	0	0	0	0	0	0	0	0	0	0	0	0	0	0	0	0	0	0	0	0	0	0	0	0	0	0	0	0	0	0	0
k__Bacteria|p__Actinobacteria|c__Actinobacteria|o__Nakamurellales|f__Nakamurellaceae	2|201174|1760|1643684|85031	Bacteria	Actinobacteria	Actinobacteria	Nakamurellales	Nakamurellaceae			0	0	0	0	0	0	0	0	0	0	0	0	0	0	0	0	0	0	0	0	0	0	0	0	0	0	0	0	0	0	0	0	0	0	0	0	0	0	0	0	0
k__Bacteria|p__Actinobacteria|c__Actinobacteria|o__Nakamurellales|f__Nakamurellaceae|g__Nakamurella	2|201174|1760|1643684|85031|53460	Bacteria	Actinobacteria	Actinobacteria	Nakamurellales	Nakamurellaceae	Nakamurella		0	0	0	0	0	0	0	0	0	0	0	0	0	0	0	0	0	0	0	0	0	0	0	0	0	0	0	0	0	0	0	0	0	0	0	0	0	0	0	0	0
k__Bacteria|p__Actinobacteria|c__Actinobacteria|o__Nakamurellales|f__Nakamurellaceae|g__Nakamurella|s__Nakamurella_multipartita	2|201174|1760|1643684|85031|53460|53461	Bacteria	Actinobacteria	Actinobacteria	Nakamurellales	Nakamurellaceae	Nakamurella	Nakamurella_multipartita	0	0	0	0	0	0	0	0	0	0	0	0	0	0	0	0	0	0	0	0	0	0	0	0	0	0	0	0	0	0	0	0	0	0	0	0	0	0	0	0	0
k__Bacteria|p__Actinobacteria|c__Actinobacteria|o__Propionibacteriales	2|201174|1760|85009	Bacteria	Actinobacteria	Actinobacteria	Propionibacteriales				58.2806	47.3299	26.5419	49.6568	95.9436	84.1905	77.3717	50.7243	71.2845	29.3174	12.6226	1.09724	30.0971	28.4174	9.00686	68.7376	4.12693	2.48565	1.60624	4.09351	0.83564	25.8031	26.1795	1.98211	24.7106	62.4326	4.19955	64.954	59.578	60.5632	2.45357	10.7606	5.95701	26.0966	33.1703	42.604	3.36084	22.4003	5.41856	8.63956	78.3298
k__Bacteria|p__Actinobacteria|c__Actinobacteria|o__Propionibacteriales|f__Nocardioidaceae	2|201174|1760|85009|85015	Bacteria	Actinobacteria	Actinobacteria	Propionibacteriales	Nocardioidaceae			0	0	0	0	0	0	0	0	0	0	0	0	0	0	0	0	0	0	0	0	0	0	0	0	0	0	0	0	0	0	0	0	0	0	0	0	0	0	0	0	0
k__Bacteria|p__Actinobacteria|c__Actinobacteria|o__Propionibacteriales|f__Nocardioidaceae|g__Micropruina	2|201174|1760|85009|85015|116071	Bacteria	Actinobacteria	Actinobacteria	Propionibacteriales	Nocardioidaceae	Micropruina		0	0	0	0	0	0	0	0	0	0	0	0	0	0	0	0	0	0	0	0	0	0	0	0	0	0	0	0	0	0	0	0	0	0	0	0	0	0	0	0	0
k__Bacteria|p__Actinobacteria|c__Actinobacteria|o__Propionibacteriales|f__Nocardioidaceae|g__Micropruina|s__Micropruina_glycogenica	2|201174|1760|85009|85015|116071|75385	Bacteria	Actinobacteria	Actinobacteria	Propionibacteriales	Nocardioidaceae	Micropruina	Micropruina_glycogenica	0	0	0	0	0	0	0	0	0	0	0	0	0	0	0	0	0	0	0	0	0	0	0	0	0	0	0	0	0	0	0	0	0	0	0	0	0	0	0	0	0
k__Bacteria|p__Actinobacteria|c__Actinobacteria|o__Propionibacteriales|f__Propionibacteriaceae	2|201174|1760|85009|31957	Bacteria	Actinobacteria	Actinobacteria	Propionibacteriales	Propionibacteriaceae			58.2806	47.3299	26.5419	49.6568	95.9436	84.1905	77.3717	50.7243	71.2845	29.3174	12.6226	1.09724	30.0971	28.4174	9.00686	68.7376	4.12693	2.48565	1.60624	4.09351	0.83564	25.8031	26.1795	1.98211	24.7106	62.4326	4.19955	64.954	59.578	60.5632	2.45357	10.7606	5.95701	26.0966	33.1703	42.604	3.36084	22.4003	5.41856	8.63956	78.3298
k__Bacteria|p__Actinobacteria|c__Actinobacteria|o__Propionibacteriales|f__Propionibacteriaceae|g__Acidipropionibacterium	2|201174|1760|85009|31957|1912215	Bacteria	Actinobacteria	Actinobacteria	Propionibacteriales	Propionibacteriaceae	Acidipropionibacterium		0	0	0	0	0	0	0	0	0	0	0	0	0	0	0	0	0	0	0	0	0	0.01325	0.00786	0.05771	0	0.00433	0.97787	0	0.09129	0.01352	0	0.065	0.22929	0.07148	0	0	0.48295	0	0	0	0
k__Bacteria|p__Actinobacteria|c__Actinobacteria|o__Propionibacteriales|f__Propionibacteriaceae|g__Acidipropionibacterium|s__Acidipropionibacterium_acidipropionici	2|201174|1760|85009|31957|1912215|1748	Bacteria	Actinobacteria	Actinobacteria	Propionibacteriales	Propionibacteriaceae	Acidipropionibacterium	Acidipropionibacterium_acidipropionici	0	0	0	0	0	0	0	0	0	0	0	0	0	0	0	0	0	0	0	0	0	0.01325	0.00786	0.05771	0	0.00433	0.97787	0	0.09129	0.01352	0	0.065	0.22929	0.07148	0	0	0.48295	0	0	0	0
k__Bacteria|p__Actinobacteria|c__Actinobacteria|o__Propionibacteriales|f__Propionibacteriaceae|g__Cutibacterium	2|201174|1760|85009|31957|1912216	Bacteria	Actinobacteria	Actinobacteria	Propionibacteriales	Propionibacteriaceae	Cutibacterium		58.2806	47.3285	26.5419	49.6568	95.9436	84.1905	77.3614	50.7243	71.2845	28.9685	12.6226	1.09724	30.0907	28.4174	9.00686	68.7376	4.12693	2.48565	1.60624	4.09351	0.83564	25.6084	25.757	1.89268	24.5407	62.3495	2.54624	64.6266	59.1329	60.2807	1.87652	10.2752	4.83904	25.9322	32.973	42.604	2.65591	22.4003	5.41856	8.63956	78.2379
k__Bacteria|p__Actinobacteria|c__Actinobacteria|o__Propionibacteriales|f__Propionibacteriaceae|g__Cutibacterium|s__Cutibacterium_acnes	2|201174|1760|85009|31957|1912216|1747	Bacteria	Actinobacteria	Actinobacteria	Propionibacteriales	Propionibacteriaceae	Cutibacterium	Cutibacterium_acnes	53.1374	3.39372	21.2674	38.9649	93.9048	17.4953	69.2863	48	71.2283	28.4621	11.2357	0.92163	24.4603	28.1518	7.18602	68.7376	2.57442	2.03945	1.37186	4.09351	0.77324	23.8014	6.4173	1.21308	23.4657	61.6434	2.54624	21.3606	53.355	58.9924	1.87652	10.2752	3.90347	19.0301	16.2918	37.7811	2.48179	17.1034	2.87049	6.49263	78.2311
k__Bacteria|p__Actinobacteria|c__Actinobacteria|o__Propionibacteriales|f__Propionibacteriaceae|g__Cutibacterium|s__Cutibacterium_avidum	2|201174|1760|85009|31957|1912216|33010	Bacteria	Actinobacteria	Actinobacteria	Propionibacteriales	Propionibacteriaceae	Cutibacterium	Cutibacterium_avidum	0	0	0.28888	0	0.00331	0	0.00665	0	0	0	0	0	0.24028	0	0.27205	0	0	0.15495	0	0	0	0	0	0.00561	0	0	0	0	0	0.01511	0	0	0.01363	0.95544	0	0.17709	0	0	1.7166	0.67807	0
k__Bacteria|p__Actinobacteria|c__Actinobacteria|o__Propionibacteriales|f__Propionibacteriaceae|g__Cutibacterium|s__Cutibacterium_granulosum	2|201174|1760|85009|31957|1912216|33011	Bacteria	Actinobacteria	Actinobacteria	Propionibacteriales	Propionibacteriaceae	Cutibacterium	Cutibacterium_granulosum	1.16849	0.97901	4.98554	0.69736	2.03343	0.00268	7.92702	2.7243	0.05621	0.50633	1.38692	0.09986	1.87125	0.26566	1.54878	0	0.03427	0.29125	0.23438	0	0.0624	1.80696	0.39246	0.03282	0.29195	0.6734	0	0	5.66152	1.25844	0	0	0.54018	5.9467	0.02058	4.64576	0.17412	0.25365	0.83147	1.40235	0.00679
k__Bacteria|p__Actinobacteria|c__Actinobacteria|o__Propionibacteriales|f__Propionibacteriaceae|g__Cutibacterium|s__Propionibacterium_humerusii	2|201174|1760|85009|31957|1912216|1050843	Bacteria	Actinobacteria	Actinobacteria	Propionibacteriales	Propionibacteriaceae	Cutibacterium	Propionibacterium_humerusii	3.97473	42.9558	0	9.99455	0	66.3479	0.03412	0	0	0	0	0.07575	3.5189	0	0	0	1.51824	0	0	0	0	0	18.9472	0.64116	0.78301	0	0	43.259	0.02297	0	0	0	0.38176	0	16.6606	0	0	5.04328	0	0	0
k__Bacteria|p__Actinobacteria|c__Actinobacteria|o__Propionibacteriales|f__Propionibacteriaceae|g__Cutibacterium|s__Propionibacterium_namnetense	2|201174|1760|85009|31957|1912216|1574624	Bacteria	Actinobacteria	Actinobacteria	Propionibacteriales	Propionibacteriaceae	Cutibacterium	Propionibacterium_namnetense	0	0	0	0	0.00214	0.34461	0.10728	0	0	0	0	0	0	0	0	0	0	0	0	0	0	0	0	0	0	0.03267	0	0.00702	0.09335	0.01475	0	0	0	0	0	0	0	0	0	0.0665	0
k__Bacteria|p__Actinobacteria|c__Actinobacteria|o__Propionibacteriales|f__Propionibacteriaceae|g__Luteococcus	2|201174|1760|85009|31957|33983	Bacteria	Actinobacteria	Actinobacteria	Propionibacteriales	Propionibacteriaceae	Luteococcus		0	0	0	0	0	0	0	0	0	0	0	0	0	0	0	0	0	0	0	0	0	0	0	0	0	0	0	0	0.00048	0.0004	0	0	0	0	0	0	0	0	0	0	0
k__Bacteria|p__Actinobacteria|c__Actinobacteria|o__Propionibacteriales|f__Propionibacteriaceae|g__Luteococcus|s__Luteococcus_japonicus	2|201174|1760|85009|31957|33983|33984	Bacteria	Actinobacteria	Actinobacteria	Propionibacteriales	Propionibacteriaceae	Luteococcus	Luteococcus_japonicus	0	0	0	0	0	0	0	0	0	0	0	0	0	0	0	0	0	0	0	0	0	0	0	0	0	0	0	0	0.00048	0.0004	0	0	0	0	0	0	0	0	0	0	0
k__Bacteria|p__Actinobacteria|c__Actinobacteria|o__Propionibacteriales|f__Propionibacteriaceae|g__Microlunatus	2|201174|1760|85009|31957|29404	Bacteria	Actinobacteria	Actinobacteria	Propionibacteriales	Propionibacteriaceae	Microlunatus		0	0	0	0	0	0	0	0	0	0	0	0	0	0	0	0	0	0	0	0	0	0	0	0	0	0	0	0	0	0	0	0	0	0	0	0	0	0	0	0	0
k__Bacteria|p__Actinobacteria|c__Actinobacteria|o__Propionibacteriales|f__Propionibacteriaceae|g__Microlunatus|s__Microlunatus_soli	2|201174|1760|85009|31957|29404|630515	Bacteria	Actinobacteria	Actinobacteria	Propionibacteriales	Propionibacteriaceae	Microlunatus	Microlunatus_soli	0	0	0	0	0	0	0	0	0	0	0	0	0	0	0	0	0	0	0	0	0	0	0	0	0	0	0	0	0	0	0	0	0	0	0	0	0	0	0	0	0
k__Bacteria|p__Actinobacteria|c__Actinobacteria|o__Propionibacteriales|f__Propionibacteriaceae|g__Propionibacterium	2|201174|1760|85009|31957|1743	Bacteria	Actinobacteria	Actinobacteria	Propionibacteriales	Propionibacteriaceae	Propionibacterium		0	0	0	0	0	0	0	0	0	0	0	0	0	0	0	0	0	0	0	0	0	0	0	0	0	0	0	0	0	0	0	0	0	0	0	0	0	0	0	0	0
k__Bacteria|p__Actinobacteria|c__Actinobacteria|o__Propionibacteriales|f__Propionibacteriaceae|g__Propionibacterium|s__Propionibacterium_acidifaciens	2|201174|1760|85009|31957|1743|556499	Bacteria	Actinobacteria	Actinobacteria	Propionibacteriales	Propionibacteriaceae	Propionibacterium	Propionibacterium_acidifaciens	0	0	0	0	0	0	0	0	0	0	0	0	0	0	0	0	0	0	0	0	0	0	0	0	0	0	0	0	0	0	0	0	0	0	0	0	0	0	0	0	0
k__Bacteria|p__Actinobacteria|c__Actinobacteria|o__Propionibacteriales|f__Propionibacteriaceae|g__Propionimicrobium	2|201174|1760|85009|31957|203133	Bacteria	Actinobacteria	Actinobacteria	Propionibacteriales	Propionibacteriaceae	Propionimicrobium		0	0	0	0	0	0	0	0	0	0	0	0	0	0	0	0	0	0	0	0	0	0	0	0	0	0	0	0	0	0	0	0	0	0	0	0	0	0	0	0	0
k__Bacteria|p__Actinobacteria|c__Actinobacteria|o__Propionibacteriales|f__Propionibacteriaceae|g__Propionimicrobium|s__Propionimicrobium_lymphophilum	2|201174|1760|85009|31957|203133|33012	Bacteria	Actinobacteria	Actinobacteria	Propionibacteriales	Propionibacteriaceae	Propionimicrobium	Propionimicrobium_lymphophilum	0	0	0	0	0	0	0	0	0	0	0	0	0	0	0	0	0	0	0	0	0	0	0	0	0	0	0	0	0	0	0	0	0	0	0	0	0	0	0	0	0
k__Bacteria|p__Actinobacteria|c__Actinobacteria|o__Propionibacteriales|f__Propionibacteriaceae|g__Pseudopropionibacterium	2|201174|1760|85009|31957|1912217	Bacteria	Actinobacteria	Actinobacteria	Propionibacteriales	Propionibacteriaceae	Pseudopropionibacterium		0	0	0	0	0	0	0.01028	0	0	0.34892	0	0	0.00638	0	0	0	0	0	0	0	0	0	0	0	0	0	0.00403	0	0	0	0	0	0	0	0	0	0	0	0	0	0
k__Bacteria|p__Actinobacteria|c__Actinobacteria|o__Propionibacteriales|f__Propionibacteriaceae|g__Pseudopropionibacterium|s__Pseudopropionibacterium_propionicum	2|201174|1760|85009|31957|1912217|1750	Bacteria	Actinobacteria	Actinobacteria	Propionibacteriales	Propionibacteriaceae	Pseudopropionibacterium	Pseudopropionibacterium_propionicum	0	0	0	0	0	0	0.01028	0	0	0.34892	0	0	0.00638	0	0	0	0	0	0	0	0	0	0	0	0	0	0.00403	0	0	0	0	0	0	0	0	0	0	0	0	0	0
k__Bacteria|p__Actinobacteria|c__Actinobacteria|o__Propionibacteriales|f__Propionibacteriaceae|g__Tessaracoccus	2|201174|1760|85009|31957|72763	Bacteria	Actinobacteria	Actinobacteria	Propionibacteriales	Propionibacteriaceae	Tessaracoccus		0	0.00136	0	0	0	0	0	0	0	0	0	0	0	0	0	0	0	0	0	0	0	0.18155	0.41466	0.03172	0.16985	0.07876	0.67142	0.32739	0.35338	0.26851	0.57705	0.42041	0.88868	0.09288	0.19726	0	0.22198	0	0	0	0.09192
k__Bacteria|p__Actinobacteria|c__Actinobacteria|o__Propionibacteriales|f__Propionibacteriaceae|g__Tessaracoccus|s__Tessaracoccus_aquimaris	2|201174|1760|85009|31957|72763|1332264	Bacteria	Actinobacteria	Actinobacteria	Propionibacteriales	Propionibacteriaceae	Tessaracoccus	Tessaracoccus_aquimaris	0	0	0	0	0	0	0	0	0	0	0	0	0	0	0	0	0	0	0	0	0	0	0.013	0.00148	0	0	0.00655	0	0.03906	0.01299	0	0.0097	0.06114	0	0	0	0	0	0	0	0
k__Bacteria|p__Actinobacteria|c__Actinobacteria|o__Propionibacteriales|f__Propionibacteriaceae|g__Tessaracoccus|s__Tessaracoccus_flavescens	2|201174|1760|85009|31957|72763|399497	Bacteria	Actinobacteria	Actinobacteria	Propionibacteriales	Propionibacteriaceae	Tessaracoccus	Tessaracoccus_flavescens	0	0.00136	0	0	0	0	0	0	0	0	0	0	0	0	0	0	0	0	0	0	0	0.18155	0.40166	0.03024	0.16985	0.07876	0.66487	0.32739	0.31432	0.25552	0.57705	0.41071	0.82754	0.09288	0.19726	0	0.22198	0	0	0	0.09192
k__Bacteria|p__Actinobacteria|c__Actinobacteria|o__Propionibacteriales|f__Propionibacteriaceae|g__Tessaracoccus|s__Tessaracoccus_flavus	2|201174|1760|85009|31957|72763|1610493	Bacteria	Actinobacteria	Actinobacteria	Propionibacteriales	Propionibacteriaceae	Tessaracoccus	Tessaracoccus_flavus	0	0	0	0	0	0	0	0	0	0	0	0	0	0	0	0	0	0	0	0	0	0	0	0	0	0	0	0	0	0	0	0	0	0	0	0	0	0	0	0	0
k__Bacteria|p__Actinobacteria|c__Actinobacteria|o__Pseudonocardiales	2|201174|1760|85010	Bacteria	Actinobacteria	Actinobacteria	Pseudonocardiales				0	0	0	0	0	0	0	0	0	0	0	0	0	0	0	0	0	0	0	0	0	0.03337	0.30156	0.01102	0	0.53337	0.11134	0.07627	0.17383	0.13057	0	1.42876	0.18357	0.298	0.01559	0	0.02828	0	0	0	0.09939
k__Bacteria|p__Actinobacteria|c__Actinobacteria|o__Pseudonocardiales|f__Pseudonocardiaceae	2|201174|1760|85010|2070	Bacteria	Actinobacteria	Actinobacteria	Pseudonocardiales	Pseudonocardiaceae			0	0	0	0	0	0	0	0	0	0	0	0	0	0	0	0	0	0	0	0	0	0.03337	0.30156	0.01102	0	0.53337	0.11134	0.07627	0.17383	0.13057	0	1.42876	0.18357	0.298	0.01559	0	0.02828	0	0	0	0.09939
k__Bacteria|p__Actinobacteria|c__Actinobacteria|o__Pseudonocardiales|f__Pseudonocardiaceae|g__Pseudonocardia	2|201174|1760|85010|2070|1847	Bacteria	Actinobacteria	Actinobacteria	Pseudonocardiales	Pseudonocardiaceae	Pseudonocardia		0	0	0	0	0	0	0	0	0	0	0	0	0	0	0	0	0	0	0	0	0	0.03337	0.30156	0.01102	0	0.53337	0.11134	0.07627	0.17383	0.13057	0	1.42876	0.18357	0.298	0.01559	0	0.02828	0	0	0	0.09939
k__Bacteria|p__Actinobacteria|c__Actinobacteria|o__Pseudonocardiales|f__Pseudonocardiaceae|g__Pseudonocardia|s__Pseudonocardia_alni	2|201174|1760|85010|2070|1847|33907	Bacteria	Actinobacteria	Actinobacteria	Pseudonocardiales	Pseudonocardiaceae	Pseudonocardia	Pseudonocardia_alni	0	0	0	0	0	0	0	0	0	0	0	0	0	0	0	0	0	0	0	0	0	0.00097	0.0445	0	0	0.02387	0	0.00402	0	0	0	0.03903	0.05556	0	0.01283	0	0	0	0	0	0
k__Bacteria|p__Actinobacteria|c__Actinobacteria|o__Pseudonocardiales|f__Pseudonocardiaceae|g__Pseudonocardia|s__Pseudonocardia_ammonioxydans	2|201174|1760|85010|2070|1847|260086	Bacteria	Actinobacteria	Actinobacteria	Pseudonocardiales	Pseudonocardiaceae	Pseudonocardia	Pseudonocardia_ammonioxydans	0	0	0	0	0	0	0	0	0	0	0	0	0	0	0	0	0	0	0	0	0	0.0324	0.25706	0.01102	0	0.50949	0.11134	0.07226	0.17383	0.13057	0	1.38973	0.12801	0.298	0.00276	0	0.02828	0	0	0	0.09939
k__Bacteria|p__Actinobacteria|c__Actinobacteria|o__Streptomycetales	2|201174|1760|85011	Bacteria	Actinobacteria	Actinobacteria	Streptomycetales				0	0	0	0	0	0	0	0	0	0	0	0	0	0	0	0	0	0	0	0	0	0	0	0	0	0	0	0	0	0	0	0.00326	0	0	0	0	0	0	0	0	0.03532
k__Bacteria|p__Actinobacteria|c__Actinobacteria|o__Streptomycetales|f__Streptomycetaceae	2|201174|1760|85011|2062	Bacteria	Actinobacteria	Actinobacteria	Streptomycetales	Streptomycetaceae			0	0	0	0	0	0	0	0	0	0	0	0	0	0	0	0	0	0	0	0	0	0	0	0	0	0	0	0	0	0	0	0.00326	0	0	0	0	0	0	0	0	0.03532
k__Bacteria|p__Actinobacteria|c__Actinobacteria|o__Streptomycetales|f__Streptomycetaceae|g__Kitasatospora	2|201174|1760|85011|2062|2063	Bacteria	Actinobacteria	Actinobacteria	Streptomycetales	Streptomycetaceae	Kitasatospora		0	0	0	0	0	0	0	0	0	0	0	0	0	0	0	0	0	0	0	0	0	0	0	0	0	0	0	0	0	0	0	0	0	0	0	0	0	0	0	0	0.00216
k__Bacteria|p__Actinobacteria|c__Actinobacteria|o__Streptomycetales|f__Streptomycetaceae|g__Kitasatospora|s__Kitasatospora_aureofaciens	2|201174|1760|85011|2062|2063|1894	Bacteria	Actinobacteria	Actinobacteria	Streptomycetales	Streptomycetaceae	Kitasatospora	Kitasatospora_aureofaciens	0	0	0	0	0	0	0	0	0	0	0	0	0	0	0	0	0	0	0	0	0	0	0	0	0	0	0	0	0	0	0	0	0	0	0	0	0	0	0	0	0.00216
k__Bacteria|p__Actinobacteria|c__Actinobacteria|o__Streptomycetales|f__Streptomycetaceae|g__Streptomyces	2|201174|1760|85011|2062|1883	Bacteria	Actinobacteria	Actinobacteria	Streptomycetales	Streptomycetaceae	Streptomyces		0	0	0	0	0	0	0	0	0	0	0	0	0	0	0	0	0	0	0	0	0	0	0	0	0	0	0	0	0	0	0	0.00326	0	0	0	0	0	0	0	0	0.03316
k__Bacteria|p__Actinobacteria|c__Actinobacteria|o__Streptomycetales|f__Streptomycetaceae|g__Streptomyces|s__Streptomyces_albidoflavus	2|201174|1760|85011|2062|1883|1886	Bacteria	Actinobacteria	Actinobacteria	Streptomycetales	Streptomycetaceae	Streptomyces	Streptomyces_albidoflavus	0	0	0	0	0	0	0	0	0	0	0	0	0	0	0	0	0	0	0	0	0	0	0	0	0	0	0	0	0	0	0	0	0	0	0	0	0	0	0	0	0
k__Bacteria|p__Actinobacteria|c__Actinobacteria|o__Streptomycetales|f__Streptomycetaceae|g__Streptomyces|s__Streptomyces_albus	2|201174|1760|85011|2062|1883|1888	Bacteria	Actinobacteria	Actinobacteria	Streptomycetales	Streptomycetaceae	Streptomyces	Streptomyces_albus	0	0	0	0	0	0	0	0	0	0	0	0	0	0	0	0	0	0	0	0	0	0	0	0	0	0	0	0	0	0	0	0	0	0	0	0	0	0	0	0	0
k__Bacteria|p__Actinobacteria|c__Actinobacteria|o__Streptomycetales|f__Streptomycetaceae|g__Streptomyces|s__Streptomyces_cavourensis	2|201174|1760|85011|2062|1883|67258	Bacteria	Actinobacteria	Actinobacteria	Streptomycetales	Streptomycetaceae	Streptomyces	Streptomyces_cavourensis	0	0	0	0	0	0	0	0	0	0	0	0	0	0	0	0	0	0	0	0	0	0	0	0	0	0	0	0	0	0	0	0	0	0	0	0	0	0	0	0	0
k__Bacteria|p__Actinobacteria|c__Actinobacteria|o__Streptomycetales|f__Streptomycetaceae|g__Streptomyces|s__Streptomyces_filamentosus	2|201174|1760|85011|2062|1883|67294	Bacteria	Actinobacteria	Actinobacteria	Streptomycetales	Streptomycetaceae	Streptomyces	Streptomyces_filamentosus	0	0	0	0	0	0	0	0	0	0	0	0	0	0	0	0	0	0	0	0	0	0	0	0	0	0	0	0	0	0	0	0.00326	0	0	0	0	0	0	0	0	0
k__Bacteria|p__Actinobacteria|c__Actinobacteria|o__Streptomycetales|f__Streptomycetaceae|g__Streptomyces|s__Streptomyces_koyangensis	2|201174|1760|85011|2062|1883|188770	Bacteria	Actinobacteria	Actinobacteria	Streptomycetales	Streptomycetaceae	Streptomyces	Streptomyces_koyangensis	0	0	0	0	0	0	0	0	0	0	0	0	0	0	0	0	0	0	0	0	0	0	0	0	0	0	0	0	0	0	0	0	0	0	0	0	0	0	0	0	0
k__Bacteria|p__Actinobacteria|c__Actinobacteria|o__Streptomycetales|f__Streptomycetaceae|g__Streptomyces|s__Streptomyces_oceani	2|201174|1760|85011|2062|1883|1075402	Bacteria	Actinobacteria	Actinobacteria	Streptomycetales	Streptomycetaceae	Streptomyces	Streptomyces_oceani	0	0	0	0	0	0	0	0	0	0	0	0	0	0	0	0	0	0	0	0	0	0	0	0	0	0	0	0	0	0	0	0	0	0	0	0	0	0	0	0	0
k__Bacteria|p__Actinobacteria|c__Actinobacteria|o__Streptomycetales|f__Streptomycetaceae|g__Streptomyces|s__Streptomyces_viridifaciens	2|201174|1760|85011|2062|1883|48665	Bacteria	Actinobacteria	Actinobacteria	Streptomycetales	Streptomycetaceae	Streptomyces	Streptomyces_viridifaciens	0	0	0	0	0	0	0	0	0	0	0	0	0	0	0	0	0	0	0	0	0	0	0	0	0	0	0	0	0	0	0	0	0	0	0	0	0	0	0	0	0.03316
k__Bacteria|p__Actinobacteria|c__Actinobacteria|o__Streptosporangiales	2|201174|1760|85012	Bacteria	Actinobacteria	Actinobacteria	Streptosporangiales				0	0	0	0	0	0	0	0	0	0	0	0	0	0	0	0	0	0	0	0	0	0	0.00964	0	0	0	0	0	0	0.00362	0	0	0	0	0	0	0	0	0	0	0
k__Bacteria|p__Actinobacteria|c__Actinobacteria|o__Streptosporangiales|f__Nocardiopsaceae	2|201174|1760|85012|83676	Bacteria	Actinobacteria	Actinobacteria	Streptosporangiales	Nocardiopsaceae			0	0	0	0	0	0	0	0	0	0	0	0	0	0	0	0	0	0	0	0	0	0	0.00964	0	0	0	0	0	0	0.00362	0	0	0	0	0	0	0	0	0	0	0
k__Bacteria|p__Actinobacteria|c__Actinobacteria|o__Streptosporangiales|f__Nocardiopsaceae|g__Nocardiopsis	2|201174|1760|85012|83676|2013	Bacteria	Actinobacteria	Actinobacteria	Streptosporangiales	Nocardiopsaceae	Nocardiopsis		0	0	0	0	0	0	0	0	0	0	0	0	0	0	0	0	0	0	0	0	0	0	0.00964	0	0	0	0	0	0	0.00362	0	0	0	0	0	0	0	0	0	0	0
k__Bacteria|p__Actinobacteria|c__Actinobacteria|o__Streptosporangiales|f__Nocardiopsaceae|g__Nocardiopsis|s__Nocardiopsis_alba	2|201174|1760|85012|83676|2013|53437	Bacteria	Actinobacteria	Actinobacteria	Streptosporangiales	Nocardiopsaceae	Nocardiopsis	Nocardiopsis_alba	0	0	0	0	0	0	0	0	0	0	0	0	0	0	0	0	0	0	0	0	0	0	0.00964	0	0	0	0	0	0	0.00362	0	0	0	0	0	0	0	0	0	0	0
k__Bacteria|p__Actinobacteria|c__Actinobacteria|o__Streptosporangiales|f__Nocardiopsaceae|g__Nocardiopsis|s__Nocardiopsis_dassonvillei	2|201174|1760|85012|83676|2013|2014	Bacteria	Actinobacteria	Actinobacteria	Streptosporangiales	Nocardiopsaceae	Nocardiopsis	Nocardiopsis_dassonvillei	0	0	0	0	0	0	0	0	0	0	0	0	0	0	0	0	0	0	0	0	0	0	0	0	0	0	0	0	0	0	0	0	0	0	0	0	0	0	0	0	0
k__Bacteria|p__Actinobacteria|c__Actinobacteria|o__Streptosporangiales|f__Nocardiopsaceae|g__Nocardiopsis|s__Nocardiopsis_flavescens	2|201174|1760|85012|83676|2013|758803	Bacteria	Actinobacteria	Actinobacteria	Streptosporangiales	Nocardiopsaceae	Nocardiopsis	Nocardiopsis_flavescens	0	0	0	0	0	0	0	0	0	0	0	0	0	0	0	0	0	0	0	0	0	0	0	0	0	0	0	0	0	0	0	0	0	0	0	0	0	0	0	0	0
k__Bacteria|p__Actinobacteria|c__Coriobacteriia	2|201174|84998	Bacteria	Actinobacteria	Coriobacteriia					0	0	0	0	0	0	0.01337	0	0	0	0	0	0	0	0	0	0	0	0	0	0	0	0	0	0	0	0	0	0	0	0	0	0	0	0	0	0	0	0	0	0
k__Bacteria|p__Actinobacteria|c__Coriobacteriia|o__Coriobacteriales	2|201174|84998|84999	Bacteria	Actinobacteria	Coriobacteriia	Coriobacteriales				0	0	0	0	0	0	0.01337	0	0	0	0	0	0	0	0	0	0	0	0	0	0	0	0	0	0	0	0	0	0	0	0	0	0	0	0	0	0	0	0	0	0
k__Bacteria|p__Actinobacteria|c__Coriobacteriia|o__Coriobacteriales|f__Atopobiaceae	2|201174|84998|84999|1643824	Bacteria	Actinobacteria	Coriobacteriia	Coriobacteriales	Atopobiaceae			0	0	0	0	0	0	0.01337	0	0	0	0	0	0	0	0	0	0	0	0	0	0	0	0	0	0	0	0	0	0	0	0	0	0	0	0	0	0	0	0	0	0
k__Bacteria|p__Actinobacteria|c__Coriobacteriia|o__Coriobacteriales|f__Atopobiaceae|g__Atopobium	2|201174|84998|84999|1643824|1380	Bacteria	Actinobacteria	Coriobacteriia	Coriobacteriales	Atopobiaceae	Atopobium		0	0	0	0	0	0	0.01337	0	0	0	0	0	0	0	0	0	0	0	0	0	0	0	0	0	0	0	0	0	0	0	0	0	0	0	0	0	0	0	0	0	0
k__Bacteria|p__Actinobacteria|c__Coriobacteriia|o__Coriobacteriales|f__Atopobiaceae|g__Atopobium|s__Atopobium_rimae	2|201174|84998|84999|1643824|1380|1383	Bacteria	Actinobacteria	Coriobacteriia	Coriobacteriales	Atopobiaceae	Atopobium	Atopobium_rimae	0	0	0	0	0	0	0	0	0	0	0	0	0	0	0	0	0	0	0	0	0	0	0	0	0	0	0	0	0	0	0	0	0	0	0	0	0	0	0	0	0
k__Bacteria|p__Actinobacteria|c__Coriobacteriia|o__Coriobacteriales|f__Atopobiaceae|g__Atopobium|s__Atopobium_vaginae	2|201174|84998|84999|1643824|1380|82135	Bacteria	Actinobacteria	Coriobacteriia	Coriobacteriales	Atopobiaceae	Atopobium	Atopobium_vaginae	0	0	0	0	0	0	0.01337	0	0	0	0	0	0	0	0	0	0	0	0	0	0	0	0	0	0	0	0	0	0	0	0	0	0	0	0	0	0	0	0	0	0
k__Bacteria|p__Actinobacteria|c__Coriobacteriia|o__Coriobacteriales|f__Atopobiaceae|g__Olsenella	2|201174|84998|84999|1643824|133925	Bacteria	Actinobacteria	Coriobacteriia	Coriobacteriales	Atopobiaceae	Olsenella		0	0	0	0	0	0	0	0	0	0	0	0	0	0	0	0	0	0	0	0	0	0	0	0	0	0	0	0	0	0	0	0	0	0	0	0	0	0	0	0	0
k__Bacteria|p__Actinobacteria|c__Coriobacteriia|o__Coriobacteriales|f__Atopobiaceae|g__Olsenella|s__Olsenella_uli	2|201174|84998|84999|1643824|133925|133926	Bacteria	Actinobacteria	Coriobacteriia	Coriobacteriales	Atopobiaceae	Olsenella	Olsenella_uli	0	0	0	0	0	0	0	0	0	0	0	0	0	0	0	0	0	0	0	0	0	0	0	0	0	0	0	0	0	0	0	0	0	0	0	0	0	0	0	0	0
k__Bacteria|p__Actinobacteria|c__Coriobacteriia|o__Coriobacteriales|f__Coriobacteriaceae	2|201174|84998|84999|84107	Bacteria	Actinobacteria	Coriobacteriia	Coriobacteriales	Coriobacteriaceae			0	0	0	0	0	0	0	0	0	0	0	0	0	0	0	0	0	0	0	0	0	0	0	0	0	0	0	0	0	0	0	0	0	0	0	0	0	0	0	0	0
k__Bacteria|p__Actinobacteria|c__Coriobacteriia|o__Coriobacteriales|f__Coriobacteriaceae|g__Collinsella	2|201174|84998|84999|84107|102106	Bacteria	Actinobacteria	Coriobacteriia	Coriobacteriales	Coriobacteriaceae	Collinsella		0	0	0	0	0	0	0	0	0	0	0	0	0	0	0	0	0	0	0	0	0	0	0	0	0	0	0	0	0	0	0	0	0	0	0	0	0	0	0	0	0
k__Bacteria|p__Actinobacteria|c__Coriobacteriia|o__Coriobacteriales|f__Coriobacteriaceae|g__Collinsella|s__Collinsella_aerofaciens	2|201174|84998|84999|84107|102106|74426	Bacteria	Actinobacteria	Coriobacteriia	Coriobacteriales	Coriobacteriaceae	Collinsella	Collinsella_aerofaciens	0	0	0	0	0	0	0	0	0	0	0	0	0	0	0	0	0	0	0	0	0	0	0	0	0	0	0	0	0	0	0	0	0	0	0	0	0	0	0	0	0
k__Bacteria|p__Actinobacteria|c__Coriobacteriia|o__Coriobacteriales|f__Coriobacteriaceae|g__Collinsella|s__Collinsella_sp	2|201174|84998|84999|84107|102106|1965294	Bacteria	Actinobacteria	Coriobacteriia	Coriobacteriales	Coriobacteriaceae	Collinsella	Collinsella_sp	0	0	0	0	0	0	0	0	0	0	0	0	0	0	0	0	0	0	0	0	0	0	0	0	0	0	0	0	0	0	0	0	0	0	0	0	0	0	0	0	0
k__Bacteria|p__Actinobacteria|c__Coriobacteriia|o__Coriobacteriales|f__Coriobacteriaceae|g__Coriobacteriaceae_unclassified	2|201174|84998|84999|84107|	Bacteria	Actinobacteria	Coriobacteriia	Coriobacteriales	Coriobacteriaceae	Coriobacteriaceae_unclassified		0	0	0	0	0	0	0	0	0	0	0	0	0	0	0	0	0	0	0	0	0	0	0	0	0	0	0	0	0	0	0	0	0	0	0	0	0	0	0	0	0
k__Bacteria|p__Actinobacteria|c__Coriobacteriia|o__Coriobacteriales|f__Coriobacteriaceae|g__Coriobacteriaceae_unclassified|s__Coriobacteriaceae_bacterium_68_1_3	2|201174|84998|84999|84107||1531429	Bacteria	Actinobacteria	Coriobacteriia	Coriobacteriales	Coriobacteriaceae	Coriobacteriaceae_unclassified	Coriobacteriaceae_bacterium_68_1_3	0	0	0	0	0	0	0	0	0	0	0	0	0	0	0	0	0	0	0	0	0	0	0	0	0	0	0	0	0	0	0	0	0	0	0	0	0	0	0	0	0
k__Bacteria|p__Actinobacteria|c__Coriobacteriia|o__Eggerthellales	2|201174|84998|1643822	Bacteria	Actinobacteria	Coriobacteriia	Eggerthellales				0	0	0	0	0	0	0	0	0	0	0	0	0	0	0	0	0	0	0	0	0	0	0	0	0	0	0	0	0	0	0	0	0	0	0	0	0	0	0	0	0
k__Bacteria|p__Actinobacteria|c__Coriobacteriia|o__Eggerthellales|f__Eggerthellaceae	2|201174|84998|1643822|1643826	Bacteria	Actinobacteria	Coriobacteriia	Eggerthellales	Eggerthellaceae			0	0	0	0	0	0	0	0	0	0	0	0	0	0	0	0	0	0	0	0	0	0	0	0	0	0	0	0	0	0	0	0	0	0	0	0	0	0	0	0	0
k__Bacteria|p__Actinobacteria|c__Coriobacteriia|o__Eggerthellales|f__Eggerthellaceae|g__Eggerthella	2|201174|84998|1643822|1643826|84111	Bacteria	Actinobacteria	Coriobacteriia	Eggerthellales	Eggerthellaceae	Eggerthella		0	0	0	0	0	0	0	0	0	0	0	0	0	0	0	0	0	0	0	0	0	0	0	0	0	0	0	0	0	0	0	0	0	0	0	0	0	0	0	0	0
k__Bacteria|p__Actinobacteria|c__Coriobacteriia|o__Eggerthellales|f__Eggerthellaceae|g__Eggerthella|s__Eggerthella_lenta	2|201174|84998|1643822|1643826|84111|84112	Bacteria	Actinobacteria	Coriobacteriia	Eggerthellales	Eggerthellaceae	Eggerthella	Eggerthella_lenta	0	0	0	0	0	0	0	0	0	0	0	0	0	0	0	0	0	0	0	0	0	0	0	0	0	0	0	0	0	0	0	0	0	0	0	0	0	0	0	0	0
k__Bacteria|p__Actinobacteria|c__Coriobacteriia|o__Eggerthellales|f__Eggerthellaceae|g__Paraeggerthella	2|201174|84998|1643822|1643826|651554	Bacteria	Actinobacteria	Coriobacteriia	Eggerthellales	Eggerthellaceae	Paraeggerthella		0	0	0	0	0	0	0	0	0	0	0	0	0	0	0	0	0	0	0	0	0	0	0	0	0	0	0	0	0	0	0	0	0	0	0	0	0	0	0	0	0
k__Bacteria|p__Actinobacteria|c__Coriobacteriia|o__Eggerthellales|f__Eggerthellaceae|g__Paraeggerthella|s__Paraeggerthella_hongkongensis	2|201174|84998|1643822|1643826|651554|230658	Bacteria	Actinobacteria	Coriobacteriia	Eggerthellales	Eggerthellaceae	Paraeggerthella	Paraeggerthella_hongkongensis	0	0	0	0	0	0	0	0	0	0	0	0	0	0	0	0	0	0	0	0	0	0	0	0	0	0	0	0	0	0	0	0	0	0	0	0	0	0	0	0	0
k__Bacteria|p__Aquificae	2|200783	Bacteria	Aquificae						0	0	0	0	0	0	0	0	0	0	0	0	0	0	0	0	0	0	0	0	0	0	0	0	0	0	0	0	0	0	0	0	0	0	0	0	0	0	0	0	0
k__Bacteria|p__Aquificae|c__Aquificae	2|200783|187857	Bacteria	Aquificae	Aquificae					0	0	0	0	0	0	0	0	0	0	0	0	0	0	0	0	0	0	0	0	0	0	0	0	0	0	0	0	0	0	0	0	0	0	0	0	0	0	0	0	0
k__Bacteria|p__Aquificae|c__Aquificae|o__Aquificales	2|200783|187857|32069	Bacteria	Aquificae	Aquificae	Aquificales				0	0	0	0	0	0	0	0	0	0	0	0	0	0	0	0	0	0	0	0	0	0	0	0	0	0	0	0	0	0	0	0	0	0	0	0	0	0	0	0	0
k__Bacteria|p__Aquificae|c__Aquificae|o__Aquificales|f__Aquificaceae	2|200783|187857|32069|64898	Bacteria	Aquificae	Aquificae	Aquificales	Aquificaceae			0	0	0	0	0	0	0	0	0	0	0	0	0	0	0	0	0	0	0	0	0	0	0	0	0	0	0	0	0	0	0	0	0	0	0	0	0	0	0	0	0
k__Bacteria|p__Aquificae|c__Aquificae|o__Aquificales|f__Aquificaceae|g__Aquificaceae_unclassified	2|200783|187857|32069|64898|	Bacteria	Aquificae	Aquificae	Aquificales	Aquificaceae	Aquificaceae_unclassified		0	0	0	0	0	0	0	0	0	0	0	0	0	0	0	0	0	0	0	0	0	0	0	0	0	0	0	0	0	0	0	0	0	0	0	0	0	0	0	0	0
k__Bacteria|p__Aquificae|c__Aquificae|o__Aquificales|f__Aquificaceae|g__Aquificaceae_unclassified|s__Aquificaceae_bacterium	2|200783|187857|32069|64898||2053503	Bacteria	Aquificae	Aquificae	Aquificales	Aquificaceae	Aquificaceae_unclassified	Aquificaceae_bacterium	0	0	0	0	0	0	0	0	0	0	0	0	0	0	0	0	0	0	0	0	0	0	0	0	0	0	0	0	0	0	0	0	0	0	0	0	0	0	0	0	0
k__Bacteria|p__Bacteria_unclassified	2|	Bacteria	Bacteria_unclassified						0	0	0	0	0	0	0	0	0	0	0	0	0	0	0	0	0	0	0	0	0	0	0	0	0	0	0	0	0	0	0	0	0	0	0	0	0	0	0	0	0
k__Bacteria|p__Bacteria_unclassified|c__Bacteria_unclassified	2||	Bacteria	Bacteria_unclassified	Bacteria_unclassified					0	0	0	0	0	0	0	0	0	0	0	0	0	0	0	0	0	0	0	0	0	0	0	0	0	0	0	0	0	0	0	0	0	0	0	0	0	0	0	0	0
k__Bacteria|p__Bacteria_unclassified|c__Bacteria_unclassified|o__Bacteria_unclassified	2|||	Bacteria	Bacteria_unclassified	Bacteria_unclassified	Bacteria_unclassified				0	0	0	0	0	0	0	0	0	0	0	0	0	0	0	0	0	0	0	0	0	0	0	0	0	0	0	0	0	0	0	0	0	0	0	0	0	0	0	0	0
k__Bacteria|p__Bacteria_unclassified|c__Bacteria_unclassified|o__Bacteria_unclassified|f__Bacteria_unclassified	2||||	Bacteria	Bacteria_unclassified	Bacteria_unclassified	Bacteria_unclassified	Bacteria_unclassified			0	0	0	0	0	0	0	0	0	0	0	0	0	0	0	0	0	0	0	0	0	0	0	0	0	0	0	0	0	0	0	0	0	0	0	0	0	0	0	0	0
k__Bacteria|p__Bacteria_unclassified|c__Bacteria_unclassified|o__Bacteria_unclassified|f__Bacteria_unclassified|g__Bacteria_unclassified	2|||||	Bacteria	Bacteria_unclassified	Bacteria_unclassified	Bacteria_unclassified	Bacteria_unclassified	Bacteria_unclassified		0	0	0	0	0	0	0	0	0	0	0	0	0	0	0	0	0	0	0	0	0	0	0	0	0	0	0	0	0	0	0	0	0	0	0	0	0	0	0	0	0
k__Bacteria|p__Bacteria_unclassified|c__Bacteria_unclassified|o__Bacteria_unclassified|f__Bacteria_unclassified|g__Bacteria_unclassified|s__bacterium_TMED181	2||||||1986654	Bacteria	Bacteria_unclassified	Bacteria_unclassified	Bacteria_unclassified	Bacteria_unclassified	Bacteria_unclassified	bacterium_TMED181	0	0	0	0	0	0	0	0	0	0	0	0	0	0	0	0	0	0	0	0	0	0	0	0	0	0	0	0	0	0	0	0	0	0	0	0	0	0	0	0	0
k__Bacteria|p__Bacteria_unclassified|c__Bacteria_unclassified|o__Bacteria_unclassified|f__Bacteria_unclassified|g__Vermiphilus	2|||||1763546	Bacteria	Bacteria_unclassified	Bacteria_unclassified	Bacteria_unclassified	Bacteria_unclassified	Vermiphilus		0	0	0	0	0	0	0	0	0	0	0	0	0	0	0	0	0	0	0	0	0	0	0	0	0	0	0	0	0	0	0	0	0	0	0	0	0	0	0	0	0
k__Bacteria|p__Bacteria_unclassified|c__Bacteria_unclassified|o__Bacteria_unclassified|f__Bacteria_unclassified|g__Vermiphilus|s__Vermiphilus_pyriformis	2|||||1763546|1763547	Bacteria	Bacteria_unclassified	Bacteria_unclassified	Bacteria_unclassified	Bacteria_unclassified	Vermiphilus	Vermiphilus_pyriformis	0	0	0	0	0	0	0	0	0	0	0	0	0	0	0	0	0	0	0	0	0	0	0	0	0	0	0	0	0	0	0	0	0	0	0	0	0	0	0	0	0
k__Bacteria|p__Bacteria_unclassified|c__Candidatus_Babeliae	2||2497643	Bacteria	Bacteria_unclassified	Candidatus_Babeliae					0	0	0	0	0	0	0	0	0	0	0	0	0	0	0	0	0	0	0	0	0	0	0	0	0	0	0	0	0	0	0	0	0	0	0	0	0	0	0	0	0
k__Bacteria|p__Bacteria_unclassified|c__Candidatus_Babeliae|o__Candidatus_Babeliales	2||2497643|2497644	Bacteria	Bacteria_unclassified	Candidatus_Babeliae	Candidatus_Babeliales				0	0	0	0	0	0	0	0	0	0	0	0	0	0	0	0	0	0	0	0	0	0	0	0	0	0	0	0	0	0	0	0	0	0	0	0	0	0	0	0	0
k__Bacteria|p__Bacteria_unclassified|c__Candidatus_Babeliae|o__Candidatus_Babeliales|f__Candidatus_Babeliaceae	2||2497643|2497644|2497645	Bacteria	Bacteria_unclassified	Candidatus_Babeliae	Candidatus_Babeliales	Candidatus_Babeliaceae			0	0	0	0	0	0	0	0	0	0	0	0	0	0	0	0	0	0	0	0	0	0	0	0	0	0	0	0	0	0	0	0	0	0	0	0	0	0	0	0	0
k__Bacteria|p__Bacteria_unclassified|c__Candidatus_Babeliae|o__Candidatus_Babeliales|f__Candidatus_Babeliaceae|g__Candidatus_Babela	2||2497643|2497644|2497645|1551504	Bacteria	Bacteria_unclassified	Candidatus_Babeliae	Candidatus_Babeliales	Candidatus_Babeliaceae	Candidatus_Babela		0	0	0	0	0	0	0	0	0	0	0	0	0	0	0	0	0	0	0	0	0	0	0	0	0	0	0	0	0	0	0	0	0	0	0	0	0	0	0	0	0
k__Bacteria|p__Bacteria_unclassified|c__Candidatus_Babeliae|o__Candidatus_Babeliales|f__Candidatus_Babeliaceae|g__Candidatus_Babela|s__Candidatus_Babela_massiliensis	2||2497643|2497644|2497645|1551504|673862	Bacteria	Bacteria_unclassified	Candidatus_Babeliae	Candidatus_Babeliales	Candidatus_Babeliaceae	Candidatus_Babela	Candidatus_Babela_massiliensis	0	0	0	0	0	0	0	0	0	0	0	0	0	0	0	0	0	0	0	0	0	0	0	0	0	0	0	0	0	0	0	0	0	0	0	0	0	0	0	0	0
k__Bacteria|p__Bacteroidetes	2|976	Bacteria	Bacteroidetes						0.01447	0	0.63884	0	0	0	0.0844	0	0.24835	3.43227	0	0	0.002	0	0	0	0	0	0	0	0	0.14287	0.52594	0.18665	1.86678	0.41468	0.55146	1.08942	0.25871	0.03322	0.11569	0.60644	0.64184	1.48988	2.43404	0	0.38507	0	0.16313	0	0
k__Bacteria|p__Bacteroidetes|c__Bacteroidetes_unclassified	2|976|	Bacteria	Bacteroidetes	Bacteroidetes_unclassified					0	0	0	0	0	0	0	0	0	0	0	0	0	0	0	0	0	0	0	0	0	0	0	0	0	0	0	0	0	0	0	0	0	0	0	0	0	0	0	0	0
k__Bacteria|p__Bacteroidetes|c__Bacteroidetes_unclassified|o__Bacteroidetes_unclassified	2|976||	Bacteria	Bacteroidetes	Bacteroidetes_unclassified	Bacteroidetes_unclassified				0	0	0	0	0	0	0	0	0	0	0	0	0	0	0	0	0	0	0	0	0	0	0	0	0	0	0	0	0	0	0	0	0	0	0	0	0	0	0	0	0
k__Bacteria|p__Bacteroidetes|c__Bacteroidetes_unclassified|o__Bacteroidetes_unclassified|f__Bacteroidetes_unclassified	2|976|||	Bacteria	Bacteroidetes	Bacteroidetes_unclassified	Bacteroidetes_unclassified	Bacteroidetes_unclassified			0	0	0	0	0	0	0	0	0	0	0	0	0	0	0	0	0	0	0	0	0	0	0	0	0	0	0	0	0	0	0	0	0	0	0	0	0	0	0	0	0
k__Bacteria|p__Bacteroidetes|c__Bacteroidetes_unclassified|o__Bacteroidetes_unclassified|f__Bacteroidetes_unclassified|g__Bacteroidetes_unclassified	2|976||||	Bacteria	Bacteroidetes	Bacteroidetes_unclassified	Bacteroidetes_unclassified	Bacteroidetes_unclassified	Bacteroidetes_unclassified		0	0	0	0	0	0	0	0	0	0	0	0	0	0	0	0	0	0	0	0	0	0	0	0	0	0	0	0	0	0	0	0	0	0	0	0	0	0	0	0	0
k__Bacteria|p__Bacteroidetes|c__Bacteroidetes_unclassified|o__Bacteroidetes_unclassified|f__Bacteroidetes_unclassified|g__Bacteroidetes_unclassified|s__Bacteroidetes_bacterium_47_18	2|976|||||1895926	Bacteria	Bacteroidetes	Bacteroidetes_unclassified	Bacteroidetes_unclassified	Bacteroidetes_unclassified	Bacteroidetes_unclassified	Bacteroidetes_bacterium_47_18	0	0	0	0	0	0	0	0	0	0	0	0	0	0	0	0	0	0	0	0	0	0	0	0	0	0	0	0	0	0	0	0	0	0	0	0	0	0	0	0	0
k__Bacteria|p__Bacteroidetes|c__Bacteroidetes_unclassified|o__Bacteroidetes_unclassified|f__Bacteroidetes_unclassified|g__Bacteroidetes_unclassified|s__Bacteroidetes_oral_taxon_274	2|976|||||652708	Bacteria	Bacteroidetes	Bacteroidetes_unclassified	Bacteroidetes_unclassified	Bacteroidetes_unclassified	Bacteroidetes_unclassified	Bacteroidetes_oral_taxon_274	0	0	0	0	0	0	0	0	0	0	0	0	0	0	0	0	0	0	0	0	0	0	0	0	0	0	0	0	0	0	0	0	0	0	0	0	0	0	0	0	0
k__Bacteria|p__Bacteroidetes|c__Bacteroidia	2|976|200643	Bacteria	Bacteroidetes	Bacteroidia					0.01447	0	0.63884	0	0	0	0.05798	0	0	0	0	0	0.00035	0	0	0	0	0	0	0	0	0.00983	0.00605	0.0159	1.7201	0.06908	0.07474	1.01315	0.00041	0	0	0.51499	0.10298	1.30515	1.59429	0	0.00398	0	0.16313	0	0
k__Bacteria|p__Bacteroidetes|c__Bacteroidia|o__Bacteroidales	2|976|200643|171549	Bacteria	Bacteroidetes	Bacteroidia	Bacteroidales				0.01447	0	0.63884	0	0	0	0.05798	0	0	0	0	0	0.00035	0	0	0	0	0	0	0	0	0.00983	0.00605	0.0159	1.7201	0.06908	0.07474	1.01315	0.00041	0	0	0.51499	0.10298	1.30515	1.59429	0	0.00398	0	0.16313	0	0
k__Bacteria|p__Bacteroidetes|c__Bacteroidia|o__Bacteroidales|f__Bacteroidaceae	2|976|200643|171549|815	Bacteria	Bacteroidetes	Bacteroidia	Bacteroidales	Bacteroidaceae			0	0	0	0	0	0	0	0	0	0	0	0	0	0	0	0	0	0	0	0	0	0.00983	0	0.0159	1.31508	0.00206	0.00961	0.56617	0	0	0	0	0.01067	0.02714	1.34696	0	0	0	0.16313	0	0
k__Bacteria|p__Bacteroidetes|c__Bacteroidia|o__Bacteroidales|f__Bacteroidaceae|g__Bacteroides	2|976|200643|171549|815|816	Bacteria	Bacteroidetes	Bacteroidia	Bacteroidales	Bacteroidaceae	Bacteroides		0	0	0	0	0	0	0	0	0	0	0	0	0	0	0	0	0	0	0	0	0	0.00983	0	0.0159	1.31508	0.00206	0.00961	0.56617	0	0	0	0	0.01067	0.02714	1.34696	0	0	0	0.16313	0	0
k__Bacteria|p__Bacteroidetes|c__Bacteroidia|o__Bacteroidales|f__Bacteroidaceae|g__Bacteroides|s__Bacteroides_caccae	2|976|200643|171549|815|816|47678	Bacteria	Bacteroidetes	Bacteroidia	Bacteroidales	Bacteroidaceae	Bacteroides	Bacteroides_caccae	0	0	0	0	0	0	0	0	0	0	0	0	0	0	0	0	0	0	0	0	0	0	0	0	0	0	0	0	0	0	0	0	0	0	0	0	0	0	0	0	0
k__Bacteria|p__Bacteroidetes|c__Bacteroidia|o__Bacteroidales|f__Bacteroidaceae|g__Bacteroides|s__Bacteroides_caecimuris	2|976|200643|171549|815|816|1796613	Bacteria	Bacteroidetes	Bacteroidia	Bacteroidales	Bacteroidaceae	Bacteroides	Bacteroides_caecimuris	0	0	0	0	0	0	0	0	0	0	0	0	0	0	0	0	0	0	0	0	0	0	0	0	0	0	0	0	0	0	0	0	0	0	0	0	0	0	0	0	0
k__Bacteria|p__Bacteroidetes|c__Bacteroidia|o__Bacteroidales|f__Bacteroidaceae|g__Bacteroides|s__Bacteroides_coprophilus	2|976|200643|171549|815|816|387090	Bacteria	Bacteroidetes	Bacteroidia	Bacteroidales	Bacteroidaceae	Bacteroides	Bacteroides_coprophilus	0	0	0	0	0	0	0	0	0	0	0	0	0	0	0	0	0	0	0	0	0	0	0	0	0.02848	0	0	0.00231	0	0	0	0	0	0	0.03833	0	0	0	0	0	0
k__Bacteria|p__Bacteroidetes|c__Bacteroidia|o__Bacteroidales|f__Bacteroidaceae|g__Bacteroides|s__Bacteroides_dorei	2|976|200643|171549|815|816|357276	Bacteria	Bacteroidetes	Bacteroidia	Bacteroidales	Bacteroidaceae	Bacteroides	Bacteroides_dorei	0	0	0	0	0	0	0	0	0	0	0	0	0	0	0	0	0	0	0	0	0	0	0	0	0	0	0	0	0	0	0	0	0	0	0	0	0	0	0	0	0
k__Bacteria|p__Bacteroidetes|c__Bacteroidia|o__Bacteroidales|f__Bacteroidaceae|g__Bacteroides|s__Bacteroides_eggerthii	2|976|200643|171549|815|816|28111	Bacteria	Bacteroidetes	Bacteroidia	Bacteroidales	Bacteroidaceae	Bacteroides	Bacteroides_eggerthii	0	0	0	0	0	0	0	0	0	0	0	0	0	0	0	0	0	0	0	0	0	0	0	0	0	0	0	0	0	0	0	0	0	0	0	0	0	0	0	0	0
k__Bacteria|p__Bacteroidetes|c__Bacteroidia|o__Bacteroidales|f__Bacteroidaceae|g__Bacteroides|s__Bacteroides_fluxus	2|976|200643|171549|815|816|626930	Bacteria	Bacteroidetes	Bacteroidia	Bacteroidales	Bacteroidaceae	Bacteroides	Bacteroides_fluxus	0	0	0	0	0	0	0	0	0	0	0	0	0	0	0	0	0	0	0	0	0	0	0	0	0	0	0	0.00881	0	0	0	0	0	0	0	0	0	0	0	0	0
k__Bacteria|p__Bacteroidetes|c__Bacteroidia|o__Bacteroidales|f__Bacteroidaceae|g__Bacteroides|s__Bacteroides_fragilis	2|976|200643|171549|815|816|817	Bacteria	Bacteroidetes	Bacteroidia	Bacteroidales	Bacteroidaceae	Bacteroides	Bacteroides_fragilis	0	0	0	0	0	0	0	0	0	0	0	0	0	0	0	0	0	0	0	0	0	0	0	0	0.8942	0	0	0.09673	0	0	0	0	0	0	0.99892	0	0	0	0	0	0
k__Bacteria|p__Bacteroidetes|c__Bacteroidia|o__Bacteroidales|f__Bacteroidaceae|g__Bacteroides|s__Bacteroides_graminisolvens	2|976|200643|171549|815|816|477666	Bacteria	Bacteroidetes	Bacteroidia	Bacteroidales	Bacteroidaceae	Bacteroides	Bacteroides_graminisolvens	0	0	0	0	0	0	0	0	0	0	0	0	0	0	0	0	0	0	0	0	0	0.00983	0	0.0159	0	0	0.00961	0	0	0	0	0	0	0.02714	0	0	0	0	0	0	0
k__Bacteria|p__Bacteroidetes|c__Bacteroidia|o__Bacteroidales|f__Bacteroidaceae|g__Bacteroides|s__Bacteroides_intestinalis	2|976|200643|171549|815|816|329854	Bacteria	Bacteroidetes	Bacteroidia	Bacteroidales	Bacteroidaceae	Bacteroides	Bacteroides_intestinalis	0	0	0	0	0	0	0	0	0	0	0	0	0	0	0	0	0	0	0	0	0	0	0	0	0	0	0	0	0	0	0	0	0	0	0	0	0	0	0	0	0
k__Bacteria|p__Bacteroidetes|c__Bacteroidia|o__Bacteroidales|f__Bacteroidaceae|g__Bacteroides|s__Bacteroides_ovatus	2|976|200643|171549|815|816|28116	Bacteria	Bacteroidetes	Bacteroidia	Bacteroidales	Bacteroidaceae	Bacteroides	Bacteroides_ovatus	0	0	0	0	0	0	0	0	0	0	0	0	0	0	0	0	0	0	0	0	0	0	0	0	0	0	0	0	0	0	0	0	0	0	0	0	0	0	0	0	0
k__Bacteria|p__Bacteroidetes|c__Bacteroidia|o__Bacteroidales|f__Bacteroidaceae|g__Bacteroides|s__Bacteroides_plebeius	2|976|200643|171549|815|816|310297	Bacteria	Bacteroidetes	Bacteroidia	Bacteroidales	Bacteroidaceae	Bacteroides	Bacteroides_plebeius	0	0	0	0	0	0	0	0	0	0	0	0	0	0	0	0	0	0	0	0	0	0	0	0	0	0	0	0	0	0	0	0	0	0	0.00803	0	0	0	0.0184	0	0
k__Bacteria|p__Bacteroidetes|c__Bacteroidia|o__Bacteroidales|f__Bacteroidaceae|g__Bacteroides|s__Bacteroides_pyogenes	2|976|200643|171549|815|816|310300	Bacteria	Bacteroidetes	Bacteroidia	Bacteroidales	Bacteroidaceae	Bacteroides	Bacteroides_pyogenes	0	0	0	0	0	0	0	0	0	0	0	0	0	0	0	0	0	0	0	0	0	0	0	0	0.33123	0.00206	0	0.33167	0	0	0	0	0.01067	0	0.22311	0	0	0	0.07749	0	0
k__Bacteria|p__Bacteroidetes|c__Bacteroidia|o__Bacteroidales|f__Bacteroidaceae|g__Bacteroides|s__Bacteroides_salyersiae	2|976|200643|171549|815|816|291644	Bacteria	Bacteroidetes	Bacteroidia	Bacteroidales	Bacteroidaceae	Bacteroides	Bacteroides_salyersiae	0	0	0	0	0	0	0	0	0	0	0	0	0	0	0	0	0	0	0	0	0	0	0	0	0	0	0	0	0	0	0	0	0	0	0	0	0	0	0	0	0
k__Bacteria|p__Bacteroidetes|c__Bacteroidia|o__Bacteroidales|f__Bacteroidaceae|g__Bacteroides|s__Bacteroides_sp_CAG_1060	2|976|200643|171549|815|816|1262734	Bacteria	Bacteroidetes	Bacteroidia	Bacteroidales	Bacteroidaceae	Bacteroides	Bacteroides_sp_CAG_1060	0	0	0	0	0	0	0	0	0	0	0	0	0	0	0	0	0	0	0	0	0	0	0	0	0	0	0	0	0	0	0	0	0	0	0	0	0	0	0	0	0
k__Bacteria|p__Bacteroidetes|c__Bacteroidia|o__Bacteroidales|f__Bacteroidaceae|g__Bacteroides|s__Bacteroides_sp_CAG_598	2|976|200643|171549|815|816|1262743	Bacteria	Bacteroidetes	Bacteroidia	Bacteroidales	Bacteroidaceae	Bacteroides	Bacteroides_sp_CAG_598	0	0	0	0	0	0	0	0	0	0	0	0	0	0	0	0	0	0	0	0	0	0	0	0	0	0	0	0	0	0	0	0	0	0	0	0	0	0	0	0	0
k__Bacteria|p__Bacteroidetes|c__Bacteroidia|o__Bacteroidales|f__Bacteroidaceae|g__Bacteroides|s__Bacteroides_sp_CAG_709	2|976|200643|171549|815|816|1262748	Bacteria	Bacteroidetes	Bacteroidia	Bacteroidales	Bacteroidaceae	Bacteroides	Bacteroides_sp_CAG_709	0	0	0	0	0	0	0	0	0	0	0	0	0	0	0	0	0	0	0	0	0	0	0	0	0	0	0	0	0	0	0	0	0	0	0	0	0	0	0	0	0
k__Bacteria|p__Bacteroidetes|c__Bacteroidia|o__Bacteroidales|f__Bacteroidaceae|g__Bacteroides|s__Bacteroides_stercoris	2|976|200643|171549|815|816|46506	Bacteria	Bacteroidetes	Bacteroidia	Bacteroidales	Bacteroidaceae	Bacteroides	Bacteroides_stercoris	0	0	0	0	0	0	0	0	0	0	0	0	0	0	0	0	0	0	0	0	0	0	0	0	0	0	0	0.00116	0	0	0	0	0	0	0	0	0	0	0.00186	0	0
k__Bacteria|p__Bacteroidetes|c__Bacteroidia|o__Bacteroidales|f__Bacteroidaceae|g__Bacteroides|s__Bacteroides_thetaiotaomicron	2|976|200643|171549|815|816|818	Bacteria	Bacteroidetes	Bacteroidia	Bacteroidales	Bacteroidaceae	Bacteroides	Bacteroides_thetaiotaomicron	0	0	0	0	0	0	0	0	0	0	0	0	0	0	0	0	0	0	0	0	0	0	0	0	0	0	0	0.01571	0	0	0	0	0	0	0	0	0	0	0	0	0
k__Bacteria|p__Bacteroidetes|c__Bacteroidia|o__Bacteroidales|f__Bacteroidaceae|g__Bacteroides|s__Bacteroides_uniformis	2|976|200643|171549|815|816|820	Bacteria	Bacteroidetes	Bacteroidia	Bacteroidales	Bacteroidaceae	Bacteroides	Bacteroides_uniformis	0	0	0	0	0	0	0	0	0	0	0	0	0	0	0	0	0	0	0	0	0	0	0	0	0	0	0	0.04819	0	0	0	0	0	0	0	0	0	0	0.02771	0	0
k__Bacteria|p__Bacteroidetes|c__Bacteroidia|o__Bacteroidales|f__Bacteroidaceae|g__Bacteroides|s__Bacteroides_vulgatus	2|976|200643|171549|815|816|821	Bacteria	Bacteroidetes	Bacteroidia	Bacteroidales	Bacteroidaceae	Bacteroides	Bacteroides_vulgatus	0	0	0	0	0	0	0	0	0	0	0	0	0	0	0	0	0	0	0	0	0	0	0	0	0.06116	0	0	0.05597	0	0	0	0	0	0	0.07856	0	0	0	0.03767	0	0
k__Bacteria|p__Bacteroidetes|c__Bacteroidia|o__Bacteroidales|f__Bacteroidaceae|g__Bacteroides|s__Bacteroides_xylanisolvens	2|976|200643|171549|815|816|371601	Bacteria	Bacteroidetes	Bacteroidia	Bacteroidales	Bacteroidaceae	Bacteroides	Bacteroides_xylanisolvens	0	0	0	0	0	0	0	0	0	0	0	0	0	0	0	0	0	0	0	0	0	0	0	0	0	0	0	0.00562	0	0	0	0	0	0	0	0	0	0	0	0	0
k__Bacteria|p__Bacteroidetes|c__Bacteroidia|o__Bacteroidales|f__Barnesiellaceae	2|976|200643|171549|2005519	Bacteria	Bacteroidetes	Bacteroidia	Bacteroidales	Barnesiellaceae			0	0	0	0	0	0	0	0	0	0	0	0	0	0	0	0	0	0	0	0	0	0	0	0	0	0	0	0	0	0	0	0	0	0	0	0	0	0	0	0	0
k__Bacteria|p__Bacteroidetes|c__Bacteroidia|o__Bacteroidales|f__Barnesiellaceae|g__Coprobacter	2|976|200643|171549|2005519|1348911	Bacteria	Bacteroidetes	Bacteroidia	Bacteroidales	Barnesiellaceae	Coprobacter		0	0	0	0	0	0	0	0	0	0	0	0	0	0	0	0	0	0	0	0	0	0	0	0	0	0	0	0	0	0	0	0	0	0	0	0	0	0	0	0	0
k__Bacteria|p__Bacteroidetes|c__Bacteroidia|o__Bacteroidales|f__Barnesiellaceae|g__Coprobacter|s__Coprobacter_fastidiosus	2|976|200643|171549|2005519|1348911|1099853	Bacteria	Bacteroidetes	Bacteroidia	Bacteroidales	Barnesiellaceae	Coprobacter	Coprobacter_fastidiosus	0	0	0	0	0	0	0	0	0	0	0	0	0	0	0	0	0	0	0	0	0	0	0	0	0	0	0	0	0	0	0	0	0	0	0	0	0	0	0	0	0
k__Bacteria|p__Bacteroidetes|c__Bacteroidia|o__Bacteroidales|f__Muribaculaceae	2|976|200643|171549|2005473	Bacteria	Bacteroidetes	Bacteroidia	Bacteroidales	Muribaculaceae			0	0	0	0	0	0	0	0	0	0	0	0	0	0	0	0	0	0	0	0	0	0	0	0	0	0	0	0	0	0	0	0	0	0	0	0	0	0	0	0	0
k__Bacteria|p__Bacteroidetes|c__Bacteroidia|o__Bacteroidales|f__Muribaculaceae|g__Muribaculaceae_unclassified	2|976|200643|171549|2005473|	Bacteria	Bacteroidetes	Bacteroidia	Bacteroidales	Muribaculaceae	Muribaculaceae_unclassified		0	0	0	0	0	0	0	0	0	0	0	0	0	0	0	0	0	0	0	0	0	0	0	0	0	0	0	0	0	0	0	0	0	0	0	0	0	0	0	0	0
k__Bacteria|p__Bacteroidetes|c__Bacteroidia|o__Bacteroidales|f__Muribaculaceae|g__Muribaculaceae_unclassified|s__Muribaculaceae_bacterium_DSM_103720	2|976|200643|171549|2005473||2094237	Bacteria	Bacteroidetes	Bacteroidia	Bacteroidales	Muribaculaceae	Muribaculaceae_unclassified	Muribaculaceae_bacterium_DSM_103720	0	0	0	0	0	0	0	0	0	0	0	0	0	0	0	0	0	0	0	0	0	0	0	0	0	0	0	0	0	0	0	0	0	0	0	0	0	0	0	0	0
k__Bacteria|p__Bacteroidetes|c__Bacteroidia|o__Bacteroidales|f__Muribaculaceae|g__Muribaculum	2|976|200643|171549|2005473|1918540	Bacteria	Bacteroidetes	Bacteroidia	Bacteroidales	Muribaculaceae	Muribaculum		0	0	0	0	0	0	0	0	0	0	0	0	0	0	0	0	0	0	0	0	0	0	0	0	0	0	0	0	0	0	0	0	0	0	0	0	0	0	0	0	0
k__Bacteria|p__Bacteroidetes|c__Bacteroidia|o__Bacteroidales|f__Muribaculaceae|g__Muribaculum|s__Muribaculum_intestinale	2|976|200643|171549|2005473|1918540|1796646	Bacteria	Bacteroidetes	Bacteroidia	Bacteroidales	Muribaculaceae	Muribaculum	Muribaculum_intestinale	0	0	0	0	0	0	0	0	0	0	0	0	0	0	0	0	0	0	0	0	0	0	0	0	0	0	0	0	0	0	0	0	0	0	0	0	0	0	0	0	0
k__Bacteria|p__Bacteroidetes|c__Bacteroidia|o__Bacteroidales|f__Odoribacteraceae	2|976|200643|171549|1853231	Bacteria	Bacteroidetes	Bacteroidia	Bacteroidales	Odoribacteraceae			0	0	0	0	0	0	0	0	0	0	0	0	0	0	0	0	0	0	0	0	0	0	0	0	0	0	0	0.02764	0	0	0	0.00528	0	0	0	0	0	0	0	0	0
k__Bacteria|p__Bacteroidetes|c__Bacteroidia|o__Bacteroidales|f__Odoribacteraceae|g__Butyricimonas	2|976|200643|171549|1853231|574697	Bacteria	Bacteroidetes	Bacteroidia	Bacteroidales	Odoribacteraceae	Butyricimonas		0	0	0	0	0	0	0	0	0	0	0	0	0	0	0	0	0	0	0	0	0	0	0	0	0	0	0	0.02764	0	0	0	0.00528	0	0	0	0	0	0	0	0	0
k__Bacteria|p__Bacteroidetes|c__Bacteroidia|o__Bacteroidales|f__Odoribacteraceae|g__Butyricimonas|s__Butyricimonas_sp	2|976|200643|171549|1853231|574697|1969738	Bacteria	Bacteroidetes	Bacteroidia	Bacteroidales	Odoribacteraceae	Butyricimonas	Butyricimonas_sp	0	0	0	0	0	0	0	0	0	0	0	0	0	0	0	0	0	0	0	0	0	0	0	0	0	0	0	0	0	0	0	0	0	0	0	0	0	0	0	0	0
k__Bacteria|p__Bacteroidetes|c__Bacteroidia|o__Bacteroidales|f__Odoribacteraceae|g__Butyricimonas|s__Butyricimonas_virosa	2|976|200643|171549|1853231|574697|544645	Bacteria	Bacteroidetes	Bacteroidia	Bacteroidales	Odoribacteraceae	Butyricimonas	Butyricimonas_virosa	0	0	0	0	0	0	0	0	0	0	0	0	0	0	0	0	0	0	0	0	0	0	0	0	0	0	0	0.02764	0	0	0	0.00528	0	0	0	0	0	0	0	0	0
k__Bacteria|p__Bacteroidetes|c__Bacteroidia|o__Bacteroidales|f__Porphyromonadaceae	2|976|200643|171549|171551	Bacteria	Bacteroidetes	Bacteroidia	Bacteroidales	Porphyromonadaceae			0	0	0	0	0	0	0.03684	0	0	0	0	0	0	0	0	0	0	0	0	0	0	0	0.00605	0	0	0	0.00807	0	0	0	0	0	0	0	0	0	0	0	0	0	0
k__Bacteria|p__Bacteroidetes|c__Bacteroidia|o__Bacteroidales|f__Porphyromonadaceae|g__Fermentimonas	2|976|200643|171549|171551|1784836	Bacteria	Bacteroidetes	Bacteroidia	Bacteroidales	Porphyromonadaceae	Fermentimonas		0	0	0	0	0	0	0	0	0	0	0	0	0	0	0	0	0	0	0	0	0	0	0	0	0	0	0	0	0	0	0	0	0	0	0	0	0	0	0	0	0
k__Bacteria|p__Bacteroidetes|c__Bacteroidia|o__Bacteroidales|f__Porphyromonadaceae|g__Fermentimonas|s__Fermentimonas_caenicola	2|976|200643|171549|171551|1784836|1562970	Bacteria	Bacteroidetes	Bacteroidia	Bacteroidales	Porphyromonadaceae	Fermentimonas	Fermentimonas_caenicola	0	0	0	0	0	0	0	0	0	0	0	0	0	0	0	0	0	0	0	0	0	0	0	0	0	0	0	0	0	0	0	0	0	0	0	0	0	0	0	0	0
k__Bacteria|p__Bacteroidetes|c__Bacteroidia|o__Bacteroidales|f__Porphyromonadaceae|g__Petrimonas	2|976|200643|171549|171551|307628	Bacteria	Bacteroidetes	Bacteroidia	Bacteroidales	Porphyromonadaceae	Petrimonas		0	0	0	0	0	0	0	0	0	0	0	0	0	0	0	0	0	0	0	0	0	0	0	0	0	0	0	0	0	0	0	0	0	0	0	0	0	0	0	0	0
k__Bacteria|p__Bacteroidetes|c__Bacteroidia|o__Bacteroidales|f__Porphyromonadaceae|g__Petrimonas|s__Petrimonas_mucosa	2|976|200643|171549|171551|307628|1642646	Bacteria	Bacteroidetes	Bacteroidia	Bacteroidales	Porphyromonadaceae	Petrimonas	Petrimonas_mucosa	0	0	0	0	0	0	0	0	0	0	0	0	0	0	0	0	0	0	0	0	0	0	0	0	0	0	0	0	0	0	0	0	0	0	0	0	0	0	0	0	0
k__Bacteria|p__Bacteroidetes|c__Bacteroidia|o__Bacteroidales|f__Porphyromonadaceae|g__Porphyromonas	2|976|200643|171549|171551|836	Bacteria	Bacteroidetes	Bacteroidia	Bacteroidales	Porphyromonadaceae	Porphyromonas		0	0	0	0	0	0	0.03684	0	0	0	0	0	0	0	0	0	0	0	0	0	0	0	0.00605	0	0	0	0.00807	0	0	0	0	0	0	0	0	0	0	0	0	0	0
k__Bacteria|p__Bacteroidetes|c__Bacteroidia|o__Bacteroidales|f__Porphyromonadaceae|g__Porphyromonas|s__Porphyromonas_catoniae	2|976|200643|171549|171551|836|41976	Bacteria	Bacteroidetes	Bacteroidia	Bacteroidales	Porphyromonadaceae	Porphyromonas	Porphyromonas_catoniae	0	0	0	0	0	0	0	0	0	0	0	0	0	0	0	0	0	0	0	0	0	0	0	0	0	0	0	0	0	0	0	0	0	0	0	0	0	0	0	0	0
k__Bacteria|p__Bacteroidetes|c__Bacteroidia|o__Bacteroidales|f__Porphyromonadaceae|g__Porphyromonas|s__Porphyromonas_endodontalis	2|976|200643|171549|171551|836|28124	Bacteria	Bacteroidetes	Bacteroidia	Bacteroidales	Porphyromonadaceae	Porphyromonas	Porphyromonas_endodontalis	0	0	0	0	0	0	0.00141	0	0	0	0	0	0	0	0	0	0	0	0	0	0	0	0	0	0	0	0	0	0	0	0	0	0	0	0	0	0	0	0	0	0
k__Bacteria|p__Bacteroidetes|c__Bacteroidia|o__Bacteroidales|f__Porphyromonadaceae|g__Porphyromonas|s__Porphyromonas_gingivalis	2|976|200643|171549|171551|836|837	Bacteria	Bacteroidetes	Bacteroidia	Bacteroidales	Porphyromonadaceae	Porphyromonas	Porphyromonas_gingivalis	0	0	0	0	0	0	0.01323	0	0	0	0	0	0	0	0	0	0	0	0	0	0	0	0	0	0	0	0	0	0	0	0	0	0	0	0	0	0	0	0	0	0
k__Bacteria|p__Bacteroidetes|c__Bacteroidia|o__Bacteroidales|f__Porphyromonadaceae|g__Porphyromonas|s__Porphyromonas_loveana	2|976|200643|171549|171551|836|1884669	Bacteria	Bacteroidetes	Bacteroidia	Bacteroidales	Porphyromonadaceae	Porphyromonas	Porphyromonas_loveana	0	0	0	0	0	0	0	0	0	0	0	0	0	0	0	0	0	0	0	0	0	0	0	0	0	0	0	0	0	0	0	0	0	0	0	0	0	0	0	0	0
k__Bacteria|p__Bacteroidetes|c__Bacteroidia|o__Bacteroidales|f__Porphyromonadaceae|g__Porphyromonas|s__Porphyromonas_somerae	2|976|200643|171549|171551|836|322095	Bacteria	Bacteroidetes	Bacteroidia	Bacteroidales	Porphyromonadaceae	Porphyromonas	Porphyromonas_somerae	0	0	0	0	0	0	0.01723	0	0	0	0	0	0	0	0	0	0	0	0	0	0	0	0.00605	0	0	0	0.00807	0	0	0	0	0	0	0	0	0	0	0	0	0	0
k__Bacteria|p__Bacteroidetes|c__Bacteroidia|o__Bacteroidales|f__Porphyromonadaceae|g__Porphyromonas|s__Porphyromonas_sp_31_2	2|976|200643|171549|171551|836|658663	Bacteria	Bacteroidetes	Bacteroidia	Bacteroidales	Porphyromonadaceae	Porphyromonas	Porphyromonas_sp_31_2	0	0	0	0	0	0	0	0	0	0	0	0	0	0	0	0	0	0	0	0	0	0	0	0	0	0	0	0	0	0	0	0	0	0	0	0	0	0	0	0	0
k__Bacteria|p__Bacteroidetes|c__Bacteroidia|o__Bacteroidales|f__Porphyromonadaceae|g__Porphyromonas|s__Porphyromonas_sp_HMSC065F10	2|976|200643|171549|171551|836|1739394	Bacteria	Bacteroidetes	Bacteroidia	Bacteroidales	Porphyromonadaceae	Porphyromonas	Porphyromonas_sp_HMSC065F10	0	0	0	0	0	0	0	0	0	0	0	0	0	0	0	0	0	0	0	0	0	0	0	0	0	0	0	0	0	0	0	0	0	0	0	0	0	0	0	0	0
k__Bacteria|p__Bacteroidetes|c__Bacteroidia|o__Bacteroidales|f__Porphyromonadaceae|g__Porphyromonas|s__Porphyromonas_sp_oral_taxon_278	2|976|200643|171549|171551|836|712437	Bacteria	Bacteroidetes	Bacteroidia	Bacteroidales	Porphyromonadaceae	Porphyromonas	Porphyromonas_sp_oral_taxon_278	0	0	0	0	0	0	0.00497	0	0	0	0	0	0	0	0	0	0	0	0	0	0	0	0	0	0	0	0	0	0	0	0	0	0	0	0	0	0	0	0	0	0
k__Bacteria|p__Bacteroidetes|c__Bacteroidia|o__Bacteroidales|f__Prevotellaceae	2|976|200643|171549|171552	Bacteria	Bacteroidetes	Bacteroidia	Bacteroidales	Prevotellaceae			0.01447	0	0.63884	0	0	0	0.02114	0	0	0	0	0	0.00035	0	0	0	0	0	0	0	0	0	0	0	0.16419	0.06702	0.02955	0.28048	0.00041	0	0	0.39599	0.09231	1.27801	0.13886	0	0	0	0	0	0
k__Bacteria|p__Bacteroidetes|c__Bacteroidia|o__Bacteroidales|f__Prevotellaceae|g__Alloprevotella	2|976|200643|171549|171552|1283313	Bacteria	Bacteroidetes	Bacteroidia	Bacteroidales	Prevotellaceae	Alloprevotella		0	0	0	0	0	0	0	0	0	0	0	0	0	0	0	0	0	0	0	0	0	0	0	0	0	0	0	0	0	0	0	0	0	0	0	0	0	0	0	0	0
k__Bacteria|p__Bacteroidetes|c__Bacteroidia|o__Bacteroidales|f__Prevotellaceae|g__Alloprevotella|s__Alloprevotella_tannerae	2|976|200643|171549|171552|1283313|76122	Bacteria	Bacteroidetes	Bacteroidia	Bacteroidales	Prevotellaceae	Alloprevotella	Alloprevotella_tannerae	0	0	0	0	0	0	0	0	0	0	0	0	0	0	0	0	0	0	0	0	0	0	0	0	0	0	0	0	0	0	0	0	0	0	0	0	0	0	0	0	0
k__Bacteria|p__Bacteroidetes|c__Bacteroidia|o__Bacteroidales|f__Prevotellaceae|g__Alloprevotella|s__Prevotella_sp_oral_taxon_473	2|976|200643|171549|171552|1283313|712469	Bacteria	Bacteroidetes	Bacteroidia	Bacteroidales	Prevotellaceae	Alloprevotella	Prevotella_sp_oral_taxon_473	0	0	0	0	0	0	0	0	0	0	0	0	0	0	0	0	0	0	0	0	0	0	0	0	0	0	0	0	0	0	0	0	0	0	0	0	0	0	0	0	0
k__Bacteria|p__Bacteroidetes|c__Bacteroidia|o__Bacteroidales|f__Prevotellaceae|g__Prevotella	2|976|200643|171549|171552|838	Bacteria	Bacteroidetes	Bacteroidia	Bacteroidales	Prevotellaceae	Prevotella		0.01447	0	0.63884	0	0	0	0.02114	0	0	0	0	0	0.00035	0	0	0	0	0	0	0	0	0	0	0	0.16419	0.06702	0.02955	0.28048	0.00041	0	0	0.39599	0.09231	1.27801	0.13886	0	0	0	0	0	0
k__Bacteria|p__Bacteroidetes|c__Bacteroidia|o__Bacteroidales|f__Prevotellaceae|g__Prevotella|s__Prevotella_bivia	2|976|200643|171549|171552|838|28125	Bacteria	Bacteroidetes	Bacteroidia	Bacteroidales	Prevotellaceae	Prevotella	Prevotella_bivia	0	0	0.63884	0	0	0	0	0	0	0	0	0	0.00035	0	0	0	0	0	0	0	0	0	0	0	0	0	0	0	0	0	0	0	0	1.27801	0	0	0	0	0	0	0
k__Bacteria|p__Bacteroidetes|c__Bacteroidia|o__Bacteroidales|f__Prevotellaceae|g__Prevotella|s__Prevotella_buccae	2|976|200643|171549|171552|838|28126	Bacteria	Bacteroidetes	Bacteroidia	Bacteroidales	Prevotellaceae	Prevotella	Prevotella_buccae	0	0	0	0	0	0	0	0	0	0	0	0	0	0	0	0	0	0	0	0	0	0	0	0	0	0	0	0	0	0	0	0	0	0	0	0	0	0	0	0	0
k__Bacteria|p__Bacteroidetes|c__Bacteroidia|o__Bacteroidales|f__Prevotellaceae|g__Prevotella|s__Prevotella_buccalis	2|976|200643|171549|171552|838|28127	Bacteria	Bacteroidetes	Bacteroidia	Bacteroidales	Prevotellaceae	Prevotella	Prevotella_buccalis	0	0	0	0	0	0	0	0	0	0	0	0	0	0	0	0	0	0	0	0	0	0	0	0	0	0	0	0	0	0	0	0	0.09231	0	0	0	0	0	0	0	0
k__Bacteria|p__Bacteroidetes|c__Bacteroidia|o__Bacteroidales|f__Prevotellaceae|g__Prevotella|s__Prevotella_colorans	2|976|200643|171549|171552|838|1703337	Bacteria	Bacteroidetes	Bacteroidia	Bacteroidales	Prevotellaceae	Prevotella	Prevotella_colorans	0	0	0	0	0	0	0	0	0	0	0	0	0	0	0	0	0	0	0	0	0	0	0	0	0	0	0	0	0	0	0	0	0	0	0	0	0	0	0	0	0
k__Bacteria|p__Bacteroidetes|c__Bacteroidia|o__Bacteroidales|f__Prevotellaceae|g__Prevotella|s__Prevotella_copri	2|976|200643|171549|171552|838|165179	Bacteria	Bacteroidetes	Bacteroidia	Bacteroidales	Prevotellaceae	Prevotella	Prevotella_copri	0	0	0	0	0	0	0	0	0	0	0	0	0	0	0	0	0	0	0	0	0	0	0	0	0	0	0.00708	0.018	0	0	0	0	0	0	0.00819	0	0	0	0	0	0
k__Bacteria|p__Bacteroidetes|c__Bacteroidia|o__Bacteroidales|f__Prevotellaceae|g__Prevotella|s__Prevotella_intermedia	2|976|200643|171549|171552|838|28131	Bacteria	Bacteroidetes	Bacteroidia	Bacteroidales	Prevotellaceae	Prevotella	Prevotella_intermedia	0.01447	0	0	0	0	0	0.00518	0	0	0	0	0	0	0	0	0	0	0	0	0	0	0	0	0	0	0.06228	0.00358	0	0	0	0	0	0	0	0	0	0	0	0	0	0
k__Bacteria|p__Bacteroidetes|c__Bacteroidia|o__Bacteroidales|f__Prevotellaceae|g__Prevotella|s__Prevotella_melaninogenica	2|976|200643|171549|171552|838|28132	Bacteria	Bacteroidetes	Bacteroidia	Bacteroidales	Prevotellaceae	Prevotella	Prevotella_melaninogenica	0	0	0	0	0	0	0.00793	0	0	0	0	0	0	0	0	0	0	0	0	0	0	0	0	0	0	0	0	0	0.00041	0	0	0	0	0	0	0	0	0	0	0	0
k__Bacteria|p__Bacteroidetes|c__Bacteroidia|o__Bacteroidales|f__Prevotellaceae|g__Prevotella|s__Prevotella_nigrescens	2|976|200643|171549|171552|838|28133	Bacteria	Bacteroidetes	Bacteroidia	Bacteroidales	Prevotellaceae	Prevotella	Prevotella_nigrescens	0	0	0	0	0	0	0.00074	0	0	0	0	0	0	0	0	0	0	0	0	0	0	0	0	0	0	0	0	0	0	0	0	0	0	0	0	0	0	0	0	0	0
k__Bacteria|p__Bacteroidetes|c__Bacteroidia|o__Bacteroidales|f__Prevotellaceae|g__Prevotella|s__Prevotella_oris	2|976|200643|171549|171552|838|28135	Bacteria	Bacteroidetes	Bacteroidia	Bacteroidales	Prevotellaceae	Prevotella	Prevotella_oris	0	0	0	0	0	0	0	0	0	0	0	0	0	0	0	0	0	0	0	0	0	0	0	0	0	0	0	0	0	0	0	0	0	0	0	0	0	0	0	0	0
k__Bacteria|p__Bacteroidetes|c__Bacteroidia|o__Bacteroidales|f__Prevotellaceae|g__Prevotella|s__Prevotella_pallens	2|976|200643|171549|171552|838|60133	Bacteria	Bacteroidetes	Bacteroidia	Bacteroidales	Prevotellaceae	Prevotella	Prevotella_pallens	0	0	0	0	0	0	0.00729	0	0	0	0	0	0	0	0	0	0	0	0	0	0	0	0	0	0	0	0	0	0	0	0	0	0	0	0	0	0	0	0	0	0
k__Bacteria|p__Bacteroidetes|c__Bacteroidia|o__Bacteroidales|f__Prevotellaceae|g__Prevotella|s__Prevotella_shahii	2|976|200643|171549|171552|838|228603	Bacteria	Bacteroidetes	Bacteroidia	Bacteroidales	Prevotellaceae	Prevotella	Prevotella_shahii	0	0	0	0	0	0	0	0	0	0	0	0	0	0	0	0	0	0	0	0	0	0	0	0	0	0	0	0	0	0	0	0	0	0	0	0	0	0	0	0	0
k__Bacteria|p__Bacteroidetes|c__Bacteroidia|o__Bacteroidales|f__Prevotellaceae|g__Prevotella|s__Prevotella_sp_AM42_24	2|976|200643|171549|171552|838|2293125	Bacteria	Bacteroidetes	Bacteroidia	Bacteroidales	Prevotellaceae	Prevotella	Prevotella_sp_AM42_24	0	0	0	0	0	0	0	0	0	0	0	0	0	0	0	0	0	0	0	0	0	0	0	0	0	0	0.00158	0	0	0	0	0	0	0	0	0	0	0	0	0	0
k__Bacteria|p__Bacteroidetes|c__Bacteroidia|o__Bacteroidales|f__Prevotellaceae|g__Prevotella|s__Prevotella_sp_CAG_1092	2|976|200643|171549|171552|838|1262919	Bacteria	Bacteroidetes	Bacteroidia	Bacteroidales	Prevotellaceae	Prevotella	Prevotella_sp_CAG_1092	0	0	0	0	0	0	0	0	0	0	0	0	0	0	0	0	0	0	0	0	0	0	0	0	0	0	0	0	0	0	0	0	0	0	0	0	0	0	0	0	0
k__Bacteria|p__Bacteroidetes|c__Bacteroidia|o__Bacteroidales|f__Prevotellaceae|g__Prevotella|s__Prevotella_sp_CAG_279	2|976|200643|171549|171552|838|1262924	Bacteria	Bacteroidetes	Bacteroidia	Bacteroidales	Prevotellaceae	Prevotella	Prevotella_sp_CAG_279	0	0	0	0	0	0	0	0	0	0	0	0	0	0	0	0	0	0	0	0	0	0	0	0	0	0	0	0.00981	0	0	0	0	0	0	0	0	0	0	0	0	0
k__Bacteria|p__Bacteroidetes|c__Bacteroidia|o__Bacteroidales|f__Prevotellaceae|g__Prevotella|s__Prevotella_sp_CAG_386	2|976|200643|171549|171552|838|1262925	Bacteria	Bacteroidetes	Bacteroidia	Bacteroidales	Prevotellaceae	Prevotella	Prevotella_sp_CAG_386	0	0	0	0	0	0	0	0	0	0	0	0	0	0	0	0	0	0	0	0	0	0	0	0	0	0	0	0	0	0	0	0	0	0	0	0	0	0	0	0	0
k__Bacteria|p__Bacteroidetes|c__Bacteroidia|o__Bacteroidales|f__Prevotellaceae|g__Prevotella|s__Prevotella_sp_CAG_485	2|976|200643|171549|171552|838|1262927	Bacteria	Bacteroidetes	Bacteroidia	Bacteroidales	Prevotellaceae	Prevotella	Prevotella_sp_CAG_485	0	0	0	0	0	0	0	0	0	0	0	0	0	0	0	0	0	0	0	0	0	0	0	0	0	0	0	0	0	0	0	0	0	0	0	0	0	0	0	0	0
k__Bacteria|p__Bacteroidetes|c__Bacteroidia|o__Bacteroidales|f__Prevotellaceae|g__Prevotella|s__Prevotella_sp_CAG_520	2|976|200643|171549|171552|838|1262929	Bacteria	Bacteroidetes	Bacteroidia	Bacteroidales	Prevotellaceae	Prevotella	Prevotella_sp_CAG_520	0	0	0	0	0	0	0	0	0	0	0	0	0	0	0	0	0	0	0	0	0	0	0	0	0.07267	0	0.00168	0.16543	0	0	0	0.37874	0	0	0.04682	0	0	0	0	0	0
k__Bacteria|p__Bacteroidetes|c__Bacteroidia|o__Bacteroidales|f__Prevotellaceae|g__Prevotella|s__Prevotella_sp_CAG_5226	2|976|200643|171549|171552|838|1262930	Bacteria	Bacteroidetes	Bacteroidia	Bacteroidales	Prevotellaceae	Prevotella	Prevotella_sp_CAG_5226	0	0	0	0	0	0	0	0	0	0	0	0	0	0	0	0	0	0	0	0	0	0	0	0	0	0	0	0	0	0	0	0	0	0	0	0	0	0	0	0	0
k__Bacteria|p__Bacteroidetes|c__Bacteroidia|o__Bacteroidales|f__Prevotellaceae|g__Prevotella|s__Prevotella_sp_CAG_604	2|976|200643|171549|171552|838|1262932	Bacteria	Bacteroidetes	Bacteroidia	Bacteroidales	Prevotellaceae	Prevotella	Prevotella_sp_CAG_604	0	0	0	0	0	0	0	0	0	0	0	0	0	0	0	0	0	0	0	0	0	0	0	0	0.0034	0	0.01562	0.00945	0	0	0	0	0	0	0.01463	0	0	0	0	0	0
k__Bacteria|p__Bacteroidetes|c__Bacteroidia|o__Bacteroidales|f__Prevotellaceae|g__Prevotella|s__Prevotella_sp_CAG_873	2|976|200643|171549|171552|838|1262936	Bacteria	Bacteroidetes	Bacteroidia	Bacteroidales	Prevotellaceae	Prevotella	Prevotella_sp_CAG_873	0	0	0	0	0	0	0	0	0	0	0	0	0	0	0	0	0	0	0	0	0	0	0	0	0.03776	0	0	0.01295	0	0	0	0	0	0	0.02526	0	0	0	0	0	0
k__Bacteria|p__Bacteroidetes|c__Bacteroidia|o__Bacteroidales|f__Prevotellaceae|g__Prevotella|s__Prevotella_sp_F0091	2|976|200643|171549|171552|838|1227276	Bacteria	Bacteroidetes	Bacteroidia	Bacteroidales	Prevotellaceae	Prevotella	Prevotella_sp_F0091	0	0	0	0	0	0	0	0	0	0	0	0	0	0	0	0	0	0	0	0	0	0	0	0	0	0	0	0	0	0	0	0	0	0	0	0	0	0	0	0	0
k__Bacteria|p__Bacteroidetes|c__Bacteroidia|o__Bacteroidales|f__Prevotellaceae|g__Prevotella|s__Prevotella_sp_MGM2	2|976|200643|171549|171552|838|2033406	Bacteria	Bacteroidetes	Bacteroidia	Bacteroidales	Prevotellaceae	Prevotella	Prevotella_sp_MGM2	0	0	0	0	0	0	0	0	0	0	0	0	0	0	0	0	0	0	0	0	0	0	0	0	0	0	0	0	0	0	0	0	0	0	0	0	0	0	0	0	0
k__Bacteria|p__Bacteroidetes|c__Bacteroidia|o__Bacteroidales|f__Prevotellaceae|g__Prevotella|s__Prevotella_sp_P2_180	2|976|200643|171549|171552|838|2024224	Bacteria	Bacteroidetes	Bacteroidia	Bacteroidales	Prevotellaceae	Prevotella	Prevotella_sp_P2_180	0	0	0	0	0	0	0	0	0	0	0	0	0	0	0	0	0	0	0	0	0	0	0	0	0	0	0	0.0276	0	0	0	0.00098	0	0	0.0282	0	0	0	0	0	0
k__Bacteria|p__Bacteroidetes|c__Bacteroidia|o__Bacteroidales|f__Prevotellaceae|g__Prevotella|s__Prevotella_sp_P3_122	2|976|200643|171549|171552|838|2024223	Bacteria	Bacteroidetes	Bacteroidia	Bacteroidales	Prevotellaceae	Prevotella	Prevotella_sp_P3_122	0	0	0	0	0	0	0	0	0	0	0	0	0	0	0	0	0	0	0	0	0	0	0	0	0	0	0	0.00519	0	0	0	0	0	0	0.00104	0	0	0	0	0	0
k__Bacteria|p__Bacteroidetes|c__Bacteroidia|o__Bacteroidales|f__Prevotellaceae|g__Prevotella|s__Prevotella_sp_P5_92	2|976|200643|171549|171552|838|2024222	Bacteria	Bacteroidetes	Bacteroidia	Bacteroidales	Prevotellaceae	Prevotella	Prevotella_sp_P5_92	0	0	0	0	0	0	0	0	0	0	0	0	0	0	0	0	0	0	0	0	0	0	0	0	0.05036	0.00474	0	0.03035	0	0	0	0.01627	0	0	0.01472	0	0	0	0	0	0
k__Bacteria|p__Bacteroidetes|c__Bacteroidia|o__Bacteroidales|f__Prevotellaceae|g__Prevotella|s__Prevotella_sp_S7_1_8	2|976|200643|171549|171552|838|1284775	Bacteria	Bacteroidetes	Bacteroidia	Bacteroidales	Prevotellaceae	Prevotella	Prevotella_sp_S7_1_8	0	0	0	0	0	0	0	0	0	0	0	0	0	0	0	0	0	0	0	0	0	0	0	0	0	0	0	0	0	0	0	0	0	0	0	0	0	0	0	0	0
k__Bacteria|p__Bacteroidetes|c__Bacteroidia|o__Bacteroidales|f__Prevotellaceae|g__Prevotella|s__Prevotella_stercorea	2|976|200643|171549|171552|838|363265	Bacteria	Bacteroidetes	Bacteroidia	Bacteroidales	Prevotellaceae	Prevotella	Prevotella_stercorea	0	0	0	0	0	0	0	0	0	0	0	0	0	0	0	0	0	0	0	0	0	0	0	0	0	0	0	0.00169	0	0	0	0	0	0	0	0	0	0	0	0	0
k__Bacteria|p__Bacteroidetes|c__Bacteroidia|o__Bacteroidales|f__Prevotellaceae|g__Prevotella|s__Prevotella_timonensis	2|976|200643|171549|171552|838|386414	Bacteria	Bacteroidetes	Bacteroidia	Bacteroidales	Prevotellaceae	Prevotella	Prevotella_timonensis	0	0	0	0	0	0	0	0	0	0	0	0	0	0	0	0	0	0	0	0	0	0	0	0	0	0	0	0	0	0	0	0	0	0	0	0	0	0	0	0	0
k__Bacteria|p__Bacteroidetes|c__Bacteroidia|o__Bacteroidales|f__Rikenellaceae	2|976|200643|171549|171550	Bacteria	Bacteroidetes	Bacteroidia	Bacteroidales	Rikenellaceae			0	0	0	0	0	0	0	0	0	0	0	0	0	0	0	0	0	0	0	0	0	0	0	0	0.24084	0	0.01385	0.10412	0	0	0	0.07209	0	0	0.10848	0	0	0	0	0	0
k__Bacteria|p__Bacteroidetes|c__Bacteroidia|o__Bacteroidales|f__Rikenellaceae|g__Alistipes	2|976|200643|171549|171550|239759	Bacteria	Bacteroidetes	Bacteroidia	Bacteroidales	Rikenellaceae	Alistipes		0	0	0	0	0	0	0	0	0	0	0	0	0	0	0	0	0	0	0	0	0	0	0	0	0.24084	0	0.01385	0.10412	0	0	0	0.07209	0	0	0.10848	0	0	0	0	0	0
k__Bacteria|p__Bacteroidetes|c__Bacteroidia|o__Bacteroidales|f__Rikenellaceae|g__Alistipes|s__Alistipes_finegoldii	2|976|200643|171549|171550|239759|214856	Bacteria	Bacteroidetes	Bacteroidia	Bacteroidales	Rikenellaceae	Alistipes	Alistipes_finegoldii	0	0	0	0	0	0	0	0	0	0	0	0	0	0	0	0	0	0	0	0	0	0	0	0	0	0	0	0	0	0	0	0	0	0	0	0	0	0	0	0	0
k__Bacteria|p__Bacteroidetes|c__Bacteroidia|o__Bacteroidales|f__Rikenellaceae|g__Alistipes|s__Alistipes_putredinis	2|976|200643|171549|171550|239759|28117	Bacteria	Bacteroidetes	Bacteroidia	Bacteroidales	Rikenellaceae	Alistipes	Alistipes_putredinis	0	0	0	0	0	0	0	0	0	0	0	0	0	0	0	0	0	0	0	0	0	0	0	0	0	0	0	0	0	0	0	0	0	0	0	0	0	0	0	0	0
k__Bacteria|p__Bacteroidetes|c__Bacteroidia|o__Bacteroidales|f__Rikenellaceae|g__Alistipes|s__Alistipes_shahii	2|976|200643|171549|171550|239759|328814	Bacteria	Bacteroidetes	Bacteroidia	Bacteroidales	Rikenellaceae	Alistipes	Alistipes_shahii	0	0	0	0	0	0	0	0	0	0	0	0	0	0	0	0	0	0	0	0	0	0	0	0	0	0	0	0	0	0	0	0	0	0	0	0	0	0	0	0	0
k__Bacteria|p__Bacteroidetes|c__Bacteroidia|o__Bacteroidales|f__Rikenellaceae|g__Alistipes|s__Alistipes_sp_CAG_435	2|976|200643|171549|171550|239759|1262695	Bacteria	Bacteroidetes	Bacteroidia	Bacteroidales	Rikenellaceae	Alistipes	Alistipes_sp_CAG_435	0	0	0	0	0	0	0	0	0	0	0	0	0	0	0	0	0	0	0	0	0	0	0	0	0	0	0	0.04092	0	0	0	0.04471	0	0	0.00258	0	0	0	0	0	0
k__Bacteria|p__Bacteroidetes|c__Bacteroidia|o__Bacteroidales|f__Rikenellaceae|g__Alistipes|s__Alistipes_sp_CAG_514	2|976|200643|171549|171550|239759|1262696	Bacteria	Bacteroidetes	Bacteroidia	Bacteroidales	Rikenellaceae	Alistipes	Alistipes_sp_CAG_514	0	0	0	0	0	0	0	0	0	0	0	0	0	0	0	0	0	0	0	0	0	0	0	0	0.24084	0	0.01385	0.0632	0	0	0	0.02738	0	0	0.1059	0	0	0	0	0	0
k__Bacteria|p__Bacteroidetes|c__Bacteroidia|o__Bacteroidales|f__Tannerellaceae	2|976|200643|171549|2005525	Bacteria	Bacteroidetes	Bacteroidia	Bacteroidales	Tannerellaceae			0	0	0	0	0	0	0	0	0	0	0	0	0	0	0	0	0	0	0	0	0	0	0	0	0	0	0.01367	0.03474	0	0	0	0.04164	0	0	0	0	0.00398	0	0	0	0
k__Bacteria|p__Bacteroidetes|c__Bacteroidia|o__Bacteroidales|f__Tannerellaceae|g__Parabacteroides	2|976|200643|171549|2005525|375288	Bacteria	Bacteroidetes	Bacteroidia	Bacteroidales	Tannerellaceae	Parabacteroides		0	0	0	0	0	0	0	0	0	0	0	0	0	0	0	0	0	0	0	0	0	0	0	0	0	0	0.01367	0.03474	0	0	0	0.04164	0	0	0	0	0.00398	0	0	0	0
k__Bacteria|p__Bacteroidetes|c__Bacteroidia|o__Bacteroidales|f__Tannerellaceae|g__Parabacteroides|s__Parabacteroides_chartae	2|976|200643|171549|2005525|375288|1037355	Bacteria	Bacteroidetes	Bacteroidia	Bacteroidales	Tannerellaceae	Parabacteroides	Parabacteroides_chartae	0	0	0	0	0	0	0	0	0	0	0	0	0	0	0	0	0	0	0	0	0	0	0	0	0	0	0.01367	0	0	0	0	0	0	0	0	0	0.00398	0	0	0	0
k__Bacteria|p__Bacteroidetes|c__Bacteroidia|o__Bacteroidales|f__Tannerellaceae|g__Parabacteroides|s__Parabacteroides_distasonis	2|976|200643|171549|2005525|375288|823	Bacteria	Bacteroidetes	Bacteroidia	Bacteroidales	Tannerellaceae	Parabacteroides	Parabacteroides_distasonis	0	0	0	0	0	0	0	0	0	0	0	0	0	0	0	0	0	0	0	0	0	0	0	0	0	0	0	0.01475	0	0	0	0	0	0	0	0	0	0	0	0	0
k__Bacteria|p__Bacteroidetes|c__Bacteroidia|o__Bacteroidales|f__Tannerellaceae|g__Parabacteroides|s__Parabacteroides_goldsteinii	2|976|200643|171549|2005525|375288|328812	Bacteria	Bacteroidetes	Bacteroidia	Bacteroidales	Tannerellaceae	Parabacteroides	Parabacteroides_goldsteinii	0	0	0	0	0	0	0	0	0	0	0	0	0	0	0	0	0	0	0	0	0	0	0	0	0	0	0	0	0	0	0	0.04164	0	0	0	0	0	0	0	0	0
k__Bacteria|p__Bacteroidetes|c__Bacteroidia|o__Bacteroidales|f__Tannerellaceae|g__Parabacteroides|s__Parabacteroides_johnsonii	2|976|200643|171549|2005525|375288|387661	Bacteria	Bacteroidetes	Bacteroidia	Bacteroidales	Tannerellaceae	Parabacteroides	Parabacteroides_johnsonii	0	0	0	0	0	0	0	0	0	0	0	0	0	0	0	0	0	0	0	0	0	0	0	0	0	0	0	0	0	0	0	0	0	0	0	0	0	0	0	0	0
k__Bacteria|p__Bacteroidetes|c__Bacteroidia|o__Bacteroidales|f__Tannerellaceae|g__Parabacteroides|s__Parabacteroides_merdae	2|976|200643|171549|2005525|375288|46503	Bacteria	Bacteroidetes	Bacteroidia	Bacteroidales	Tannerellaceae	Parabacteroides	Parabacteroides_merdae	0	0	0	0	0	0	0	0	0	0	0	0	0	0	0	0	0	0	0	0	0	0	0	0	0	0	0	0.01999	0	0	0	0	0	0	0	0	0	0	0	0	0
k__Bacteria|p__Bacteroidetes|c__Bacteroidia|o__Bacteroidales|f__Tannerellaceae|g__Tannerella	2|976|200643|171549|2005525|195950	Bacteria	Bacteroidetes	Bacteroidia	Bacteroidales	Tannerellaceae	Tannerella		0	0	0	0	0	0	0	0	0	0	0	0	0	0	0	0	0	0	0	0	0	0	0	0	0	0	0	0	0	0	0	0	0	0	0	0	0	0	0	0	0
k__Bacteria|p__Bacteroidetes|c__Bacteroidia|o__Bacteroidales|f__Tannerellaceae|g__Tannerella|s__Tannerella_forsythia	2|976|200643|171549|2005525|195950|28112	Bacteria	Bacteroidetes	Bacteroidia	Bacteroidales	Tannerellaceae	Tannerella	Tannerella_forsythia	0	0	0	0	0	0	0	0	0	0	0	0	0	0	0	0	0	0	0	0	0	0	0	0	0	0	0	0	0	0	0	0	0	0	0	0	0	0	0	0	0
k__Bacteria|p__Bacteroidetes|c__Bacteroidia|o__Bacteroidales|f__Tannerellaceae|g__Tannerella|s__Tannerella_sp_oral_taxon_HOT_286	2|976|200643|171549|2005525|195950|712710	Bacteria	Bacteroidetes	Bacteroidia	Bacteroidales	Tannerellaceae	Tannerella	Tannerella_sp_oral_taxon_HOT_286	0	0	0	0	0	0	0	0	0	0	0	0	0	0	0	0	0	0	0	0	0	0	0	0	0	0	0	0	0	0	0	0	0	0	0	0	0	0	0	0	0
k__Bacteria|p__Bacteroidetes|c__Bacteroidia|o__Marinilabiliales	2|976|200643|1970189	Bacteria	Bacteroidetes	Bacteroidia	Marinilabiliales				0	0	0	0	0	0	0	0	0	0	0	0	0	0	0	0	0	0	0	0	0	0	0	0	0	0	0	0	0	0	0	0	0	0	0	0	0	0	0	0	0
k__Bacteria|p__Bacteroidetes|c__Bacteroidia|o__Marinilabiliales|f__Marinilabiliaceae	2|976|200643|1970189|558415	Bacteria	Bacteroidetes	Bacteroidia	Marinilabiliales	Marinilabiliaceae			0	0	0	0	0	0	0	0	0	0	0	0	0	0	0	0	0	0	0	0	0	0	0	0	0	0	0	0	0	0	0	0	0	0	0	0	0	0	0	0	0
k__Bacteria|p__Bacteroidetes|c__Bacteroidia|o__Marinilabiliales|f__Marinilabiliaceae|g__Marinilabiliaceae_unclassified	2|976|200643|1970189|558415|	Bacteria	Bacteroidetes	Bacteroidia	Marinilabiliales	Marinilabiliaceae	Marinilabiliaceae_unclassified		0	0	0	0	0	0	0	0	0	0	0	0	0	0	0	0	0	0	0	0	0	0	0	0	0	0	0	0	0	0	0	0	0	0	0	0	0	0	0	0	0
k__Bacteria|p__Bacteroidetes|c__Bacteroidia|o__Marinilabiliales|f__Marinilabiliaceae|g__Marinilabiliaceae_unclassified|s__Marinilabiliaceae_bacterium	2|976|200643|1970189|558415||2053574	Bacteria	Bacteroidetes	Bacteroidia	Marinilabiliales	Marinilabiliaceae	Marinilabiliaceae_unclassified	Marinilabiliaceae_bacterium	0	0	0	0	0	0	0	0	0	0	0	0	0	0	0	0	0	0	0	0	0	0	0	0	0	0	0	0	0	0	0	0	0	0	0	0	0	0	0	0	0
k__Bacteria|p__Bacteroidetes|c__Cytophagia	2|976|768503	Bacteria	Bacteroidetes	Cytophagia					0	0	0	0	0	0	0	0	0	0	0	0	0	0	0	0	0	0	0	0	0	0	0	0	0	0	0	0	0	0	0	0	0	0	0	0	0	0	0	0	0
k__Bacteria|p__Bacteroidetes|c__Cytophagia|o__Cytophagales	2|976|768503|768507	Bacteria	Bacteroidetes	Cytophagia	Cytophagales				0	0	0	0	0	0	0	0	0	0	0	0	0	0	0	0	0	0	0	0	0	0	0	0	0	0	0	0	0	0	0	0	0	0	0	0	0	0	0	0	0
k__Bacteria|p__Bacteroidetes|c__Cytophagia|o__Cytophagales|f__Amoebophilaceae	2|976|768503|768507|1501348	Bacteria	Bacteroidetes	Cytophagia	Cytophagales	Amoebophilaceae			0	0	0	0	0	0	0	0	0	0	0	0	0	0	0	0	0	0	0	0	0	0	0	0	0	0	0	0	0	0	0	0	0	0	0	0	0	0	0	0	0
k__Bacteria|p__Bacteroidetes|c__Cytophagia|o__Cytophagales|f__Amoebophilaceae|g__Candidatus_Cardinium	2|976|768503|768507|1501348|273135	Bacteria	Bacteroidetes	Cytophagia	Cytophagales	Amoebophilaceae	Candidatus_Cardinium		0	0	0	0	0	0	0	0	0	0	0	0	0	0	0	0	0	0	0	0	0	0	0	0	0	0	0	0	0	0	0	0	0	0	0	0	0	0	0	0	0
k__Bacteria|p__Bacteroidetes|c__Cytophagia|o__Cytophagales|f__Amoebophilaceae|g__Candidatus_Cardinium|s__Cardinium_endosymbiont_of_Sogatella_furcifera	2|976|768503|768507|1501348|273135|650378	Bacteria	Bacteroidetes	Cytophagia	Cytophagales	Amoebophilaceae	Candidatus_Cardinium	Cardinium_endosymbiont_of_Sogatella_furcifera	0	0	0	0	0	0	0	0	0	0	0	0	0	0	0	0	0	0	0	0	0	0	0	0	0	0	0	0	0	0	0	0	0	0	0	0	0	0	0	0	0
k__Bacteria|p__Bacteroidetes|c__Cytophagia|o__Cytophagales|f__Cytophagaceae	2|976|768503|768507|89373	Bacteria	Bacteroidetes	Cytophagia	Cytophagales	Cytophagaceae			0	0	0	0	0	0	0	0	0	0	0	0	0	0	0	0	0	0	0	0	0	0	0	0	0	0	0	0	0	0	0	0	0	0	0	0	0	0	0	0	0
k__Bacteria|p__Bacteroidetes|c__Cytophagia|o__Cytophagales|f__Cytophagaceae|g__Dyadobacter	2|976|768503|768507|89373|120831	Bacteria	Bacteroidetes	Cytophagia	Cytophagales	Cytophagaceae	Dyadobacter		0	0	0	0	0	0	0	0	0	0	0	0	0	0	0	0	0	0	0	0	0	0	0	0	0	0	0	0	0	0	0	0	0	0	0	0	0	0	0	0	0
k__Bacteria|p__Bacteroidetes|c__Cytophagia|o__Cytophagales|f__Cytophagaceae|g__Dyadobacter|s__Dyadobacter_fermentans	2|976|768503|768507|89373|120831|94254	Bacteria	Bacteroidetes	Cytophagia	Cytophagales	Cytophagaceae	Dyadobacter	Dyadobacter_fermentans	0	0	0	0	0	0	0	0	0	0	0	0	0	0	0	0	0	0	0	0	0	0	0	0	0	0	0	0	0	0	0	0	0	0	0	0	0	0	0	0	0
k__Bacteria|p__Bacteroidetes|c__Flavobacteriia	2|976|117743	Bacteria	Bacteroidetes	Flavobacteriia					0	0	0	0	0	0	0.02642	0	0.24835	3.43227	0	0	0.00165	0	0	0	0	0	0	0	0	0.05227	0.41733	0.1316	0.14668	0.3456	0.18623	0.03882	0.12754	0.03139	0.11569	0.09145	0.29627	0.16669	0.83723	0	0.24369	0	0	0	0
k__Bacteria|p__Bacteroidetes|c__Flavobacteriia|o__Flavobacteriales	2|976|117743|200644	Bacteria	Bacteroidetes	Flavobacteriia	Flavobacteriales				0	0	0	0	0	0	0.02642	0	0.24835	3.43227	0	0	0.00165	0	0	0	0	0	0	0	0	0.05227	0.41733	0.1316	0.14668	0.3456	0.18623	0.03882	0.12754	0.03139	0.11569	0.09145	0.29627	0.16669	0.83723	0	0.24369	0	0	0	0
k__Bacteria|p__Bacteroidetes|c__Flavobacteriia|o__Flavobacteriales|f__Flavobacteriaceae	2|976|117743|200644|49546	Bacteria	Bacteroidetes	Flavobacteriia	Flavobacteriales	Flavobacteriaceae			0	0	0	0	0	0	0.02642	0	0.24835	3.43227	0	0	0.00165	0	0	0	0	0	0	0	0	0.05227	0.41733	0.1316	0.14668	0.3456	0.18623	0.03882	0.12754	0.03139	0.11569	0.09145	0.29627	0.16669	0.83723	0	0.24369	0	0	0	0
k__Bacteria|p__Bacteroidetes|c__Flavobacteriia|o__Flavobacteriales|f__Flavobacteriaceae|g__Aequorivita	2|976|117743|200644|49546|153265	Bacteria	Bacteroidetes	Flavobacteriia	Flavobacteriales	Flavobacteriaceae	Aequorivita		0	0	0	0	0	0	0	0	0	0	0	0	0	0	0	0	0	0	0	0	0	0	0	0	0	0	0	0	0	0	0	0	0	0	0	0	0	0	0	0	0
k__Bacteria|p__Bacteroidetes|c__Flavobacteriia|o__Flavobacteriales|f__Flavobacteriaceae|g__Aequorivita|s__Aequorivita_sp	2|976|117743|200644|49546|153265|1872390	Bacteria	Bacteroidetes	Flavobacteriia	Flavobacteriales	Flavobacteriaceae	Aequorivita	Aequorivita_sp	0	0	0	0	0	0	0	0	0	0	0	0	0	0	0	0	0	0	0	0	0	0	0	0	0	0	0	0	0	0	0	0	0	0	0	0	0	0	0	0	0
k__Bacteria|p__Bacteroidetes|c__Flavobacteriia|o__Flavobacteriales|f__Flavobacteriaceae|g__Capnocytophaga	2|976|117743|200644|49546|1016	Bacteria	Bacteroidetes	Flavobacteriia	Flavobacteriales	Flavobacteriaceae	Capnocytophaga		0	0	0	0	0	0	0.02642	0	0	3.34456	0	0	0.00109	0	0	0	0	0	0	0	0	0	0	0	0	0	0	0	0	0	0	0	0	0	0	0	0	0	0	0	0
k__Bacteria|p__Bacteroidetes|c__Flavobacteriia|o__Flavobacteriales|f__Flavobacteriaceae|g__Capnocytophaga|s__Capnocytophaga_gingivalis	2|976|117743|200644|49546|1016|1017	Bacteria	Bacteroidetes	Flavobacteriia	Flavobacteriales	Flavobacteriaceae	Capnocytophaga	Capnocytophaga_gingivalis	0	0	0	0	0	0	0.00846	0	0	0.07675	0	0	0	0	0	0	0	0	0	0	0	0	0	0	0	0	0	0	0	0	0	0	0	0	0	0	0	0	0	0	0
k__Bacteria|p__Bacteroidetes|c__Flavobacteriia|o__Flavobacteriales|f__Flavobacteriaceae|g__Capnocytophaga|s__Capnocytophaga_granulosa	2|976|117743|200644|49546|1016|45242	Bacteria	Bacteroidetes	Flavobacteriia	Flavobacteriales	Flavobacteriaceae	Capnocytophaga	Capnocytophaga_granulosa	0	0	0	0	0	0	0.00205	0	0	0.20528	0	0	0	0	0	0	0	0	0	0	0	0	0	0	0	0	0	0	0	0	0	0	0	0	0	0	0	0	0	0	0
k__Bacteria|p__Bacteroidetes|c__Flavobacteriia|o__Flavobacteriales|f__Flavobacteriaceae|g__Capnocytophaga|s__Capnocytophaga_leadbetteri	2|976|117743|200644|49546|1016|327575	Bacteria	Bacteroidetes	Flavobacteriia	Flavobacteriales	Flavobacteriaceae	Capnocytophaga	Capnocytophaga_leadbetteri	0	0	0	0	0	0	0.00141	0	0	1.87752	0	0	0	0	0	0	0	0	0	0	0	0	0	0	0	0	0	0	0	0	0	0	0	0	0	0	0	0	0	0	0
k__Bacteria|p__Bacteroidetes|c__Flavobacteriia|o__Flavobacteriales|f__Flavobacteriaceae|g__Capnocytophaga|s__Capnocytophaga_ochracea	2|976|117743|200644|49546|1016|1018	Bacteria	Bacteroidetes	Flavobacteriia	Flavobacteriales	Flavobacteriaceae	Capnocytophaga	Capnocytophaga_ochracea	0	0	0	0	0	0	0	0	0	0.22482	0	0	0	0	0	0	0	0	0	0	0	0	0	0	0	0	0	0	0	0	0	0	0	0	0	0	0	0	0	0	0
k__Bacteria|p__Bacteroidetes|c__Flavobacteriia|o__Flavobacteriales|f__Flavobacteriaceae|g__Capnocytophaga|s__Capnocytophaga_sp_oral_taxon_332	2|976|117743|200644|49546|1016|712213	Bacteria	Bacteroidetes	Flavobacteriia	Flavobacteriales	Flavobacteriaceae	Capnocytophaga	Capnocytophaga_sp_oral_taxon_332	0	0	0	0	0	0	0	0	0	0.71106	0	0	0	0	0	0	0	0	0	0	0	0	0	0	0	0	0	0	0	0	0	0	0	0	0	0	0	0	0	0	0
k__Bacteria|p__Bacteroidetes|c__Flavobacteriia|o__Flavobacteriales|f__Flavobacteriaceae|g__Capnocytophaga|s__Capnocytophaga_sp_oral_taxon_863	2|976|117743|200644|49546|1016|1227265	Bacteria	Bacteroidetes	Flavobacteriia	Flavobacteriales	Flavobacteriaceae	Capnocytophaga	Capnocytophaga_sp_oral_taxon_863	0	0	0	0	0	0	0	0	0	0.04772	0	0	0	0	0	0	0	0	0	0	0	0	0	0	0	0	0	0	0	0	0	0	0	0	0	0	0	0	0	0	0
k__Bacteria|p__Bacteroidetes|c__Flavobacteriia|o__Flavobacteriales|f__Flavobacteriaceae|g__Capnocytophaga|s__Capnocytophaga_sputigena	2|976|117743|200644|49546|1016|1019	Bacteria	Bacteroidetes	Flavobacteriia	Flavobacteriales	Flavobacteriaceae	Capnocytophaga	Capnocytophaga_sputigena	0	0	0	0	0	0	0.01451	0	0	0.20141	0	0	0.00109	0	0	0	0	0	0	0	0	0	0	0	0	0	0	0	0	0	0	0	0	0	0	0	0	0	0	0	0
k__Bacteria|p__Bacteroidetes|c__Flavobacteriia|o__Flavobacteriales|f__Flavobacteriaceae|g__Chryseobacterium	2|976|117743|200644|49546|59732	Bacteria	Bacteroidetes	Flavobacteriia	Flavobacteriales	Flavobacteriaceae	Chryseobacterium		0	0	0	0	0	0	0	0	0	0	0	0	0.00055	0	0	0	0	0	0	0	0	0.02713	0.33844	0.07766	0.14668	0.12318	0.05963	0.03882	0.12754	0.03139	0.11569	0.0887	0.19173	0.04485	0.298	0	0.09712	0	0	0	0
k__Bacteria|p__Bacteroidetes|c__Flavobacteriia|o__Flavobacteriales|f__Flavobacteriaceae|g__Chryseobacterium|s__Chryseobacterium_bovis	2|976|117743|200644|49546|59732|421530	Bacteria	Bacteroidetes	Flavobacteriia	Flavobacteriales	Flavobacteriaceae	Chryseobacterium	Chryseobacterium_bovis	0	0	0	0	0	0	0	0	0	0	0	0	0	0	0	0	0	0	0	0	0	0	0	0.00319	0	0	0	0	0	0	0	0	0	0	0	0	0	0	0	0	0
k__Bacteria|p__Bacteroidetes|c__Flavobacteriia|o__Flavobacteriales|f__Flavobacteriaceae|g__Chryseobacterium|s__Chryseobacterium_haifense	2|976|117743|200644|49546|59732|421525	Bacteria	Bacteroidetes	Flavobacteriia	Flavobacteriales	Flavobacteriaceae	Chryseobacterium	Chryseobacterium_haifense	0	0	0	0	0	0	0	0	0	0	0	0	0	0	0	0	0	0	0	0	0	0	0.0071	0	0	0	0.0017	0	0.00167	0	0	0	0.00369	0	0	0	0	0	0	0	0
k__Bacteria|p__Bacteroidetes|c__Flavobacteriia|o__Flavobacteriales|f__Flavobacteriaceae|g__Chryseobacterium|s__Chryseobacterium_hispanicum	2|976|117743|200644|49546|59732|358687	Bacteria	Bacteroidetes	Flavobacteriia	Flavobacteriales	Flavobacteriaceae	Chryseobacterium	Chryseobacterium_hispanicum	0	0	0	0	0	0	0	0	0	0	0	0	0	0	0	0	0	0	0	0	0	0	0	0	0	0	0	0	0.0066	0	0	0	0	0	0	0	0	0	0	0	0
k__Bacteria|p__Bacteroidetes|c__Flavobacteriia|o__Flavobacteriales|f__Flavobacteriaceae|g__Chryseobacterium|s__Chryseobacterium_hominis	2|976|117743|200644|49546|59732|420404	Bacteria	Bacteroidetes	Flavobacteriia	Flavobacteriales	Flavobacteriaceae	Chryseobacterium	Chryseobacterium_hominis	0	0	0	0	0	0	0	0	0	0	0	0	0.00055	0	0	0	0	0	0	0	0	0	0	0.02161	0	0	0	0	0	0	0	0	0	0.01476	0	0	0	0	0	0	0
k__Bacteria|p__Bacteroidetes|c__Flavobacteriia|o__Flavobacteriales|f__Flavobacteriaceae|g__Chryseobacterium|s__Chryseobacterium_indologenes	2|976|117743|200644|49546|59732|253	Bacteria	Bacteroidetes	Flavobacteriia	Flavobacteriales	Flavobacteriaceae	Chryseobacterium	Chryseobacterium_indologenes	0	0	0	0	0	0	0	0	0	0	0	0	0	0	0	0	0	0	0	0	0	0	0	0	0	0	0	0	0	0	0	0	0	0	0	0	0	0	0	0	0
k__Bacteria|p__Bacteroidetes|c__Flavobacteriia|o__Flavobacteriales|f__Flavobacteriaceae|g__Chryseobacterium|s__Chryseobacterium_mucoviscidosis	2|976|117743|200644|49546|59732|1945581	Bacteria	Bacteroidetes	Flavobacteriia	Flavobacteriales	Flavobacteriaceae	Chryseobacterium	Chryseobacterium_mucoviscidosis	0	0	0	0	0	0	0	0	0	0	0	0	0	0	0	0	0	0	0	0	0	0	0	0	0	0	0	0	0	0	0	0	0	0	0	0	0	0	0	0	0
k__Bacteria|p__Bacteroidetes|c__Flavobacteriia|o__Flavobacteriales|f__Flavobacteriaceae|g__Chryseobacterium|s__Chryseobacterium_scophthalmum	2|976|117743|200644|49546|59732|59733	Bacteria	Bacteroidetes	Flavobacteriia	Flavobacteriales	Flavobacteriaceae	Chryseobacterium	Chryseobacterium_scophthalmum	0	0	0	0	0	0	0	0	0	0	0	0	0	0	0	0	0	0	0	0	0	0	0	0	0	0	0	0	0	0	0	0	0	0	0	0	0	0	0	0	0
k__Bacteria|p__Bacteroidetes|c__Flavobacteriia|o__Flavobacteriales|f__Flavobacteriaceae|g__Chryseobacterium|s__Chryseobacterium_sp_39_10	2|976|117743|200644|49546|59732|1895745	Bacteria	Bacteroidetes	Flavobacteriia	Flavobacteriales	Flavobacteriaceae	Chryseobacterium	Chryseobacterium_sp_39_10	0	0	0	0	0	0	0	0	0	0	0	0	0	0	0	0	0	0	0	0	0	0	0	0.04768	0	0	0	0	0	0.00771	0	0	0	0.03009	0	0	0	0	0	0	0
k__Bacteria|p__Bacteroidetes|c__Flavobacteriia|o__Flavobacteriales|f__Flavobacteriaceae|g__Chryseobacterium|s__Chryseobacterium_sp_SCN_40_13	2|976|117743|200644|49546|59732|1660093	Bacteria	Bacteroidetes	Flavobacteriia	Flavobacteriales	Flavobacteriaceae	Chryseobacterium	Chryseobacterium_sp_SCN_40_13	0	0	0	0	0	0	0	0	0	0	0	0	0	0	0	0	0	0	0	0	0	0	0	0	0	0	0	0	0	0	0	0	0	0	0	0	0	0	0	0	0
k__Bacteria|p__Bacteroidetes|c__Flavobacteriia|o__Flavobacteriales|f__Flavobacteriaceae|g__Chryseobacterium|s__Chryseobacterium_sp_VAUSW3	2|976|117743|200644|49546|59732|2010998	Bacteria	Bacteroidetes	Flavobacteriia	Flavobacteriales	Flavobacteriaceae	Chryseobacterium	Chryseobacterium_sp_VAUSW3	0	0	0	0	0	0	0	0	0	0	0	0	0	0	0	0	0	0	0	0	0	0.02713	0.17568	0	0	0	0.01474	0.00516	0.08947	0.0012	0	0.00292	0.05463	0	0.00684	0	0.02531	0	0	0	0
k__Bacteria|p__Bacteroidetes|c__Flavobacteriia|o__Flavobacteriales|f__Flavobacteriaceae|g__Chryseobacterium|s__Chryseobacterium_sp_YLOS41	2|976|117743|200644|49546|59732|2058346	Bacteria	Bacteroidetes	Flavobacteriia	Flavobacteriales	Flavobacteriaceae	Chryseobacterium	Chryseobacterium_sp_YLOS41	0	0	0	0	0	0	0	0	0	0	0	0	0	0	0	0	0	0	0	0	0	0	0	0	0	0	0	0	0	0	0	0	0	0	0	0	0	0	0	0	0
k__Bacteria|p__Bacteroidetes|c__Flavobacteriia|o__Flavobacteriales|f__Flavobacteriaceae|g__Chryseobacterium|s__Chryseobacterium_taklimakanense	2|976|117743|200644|49546|59732|536441	Bacteria	Bacteroidetes	Flavobacteriia	Flavobacteriales	Flavobacteriaceae	Chryseobacterium	Chryseobacterium_taklimakanense	0	0	0	0	0	0	0	0	0	0	0	0	0	0	0	0	0	0	0	0	0	0	0.15566	0.00519	0.14668	0.12318	0.04319	0.02892	0.0298	0.02248	0.11569	0.06933	0.13342	0	0.29116	0	0.07181	0	0	0	0
k__Bacteria|p__Bacteroidetes|c__Flavobacteriia|o__Flavobacteriales|f__Flavobacteriaceae|g__Chryseobacterium|s__Chryseobacterium_ureilyticum	2|976|117743|200644|49546|59732|373668	Bacteria	Bacteroidetes	Flavobacteriia	Flavobacteriales	Flavobacteriaceae	Chryseobacterium	Chryseobacterium_ureilyticum	0	0	0	0	0	0	0	0	0	0	0	0	0	0	0	0	0	0	0	0	0	0	0	0	0	0	0	0.00473	0	0	0	0.01645	0	0	0	0	0	0	0	0	0
k__Bacteria|p__Bacteroidetes|c__Flavobacteriia|o__Flavobacteriales|f__Flavobacteriaceae|g__Cloacibacterium	2|976|117743|200644|49546|501783	Bacteria	Bacteroidetes	Flavobacteriia	Flavobacteriales	Flavobacteriaceae	Cloacibacterium		0	0	0	0	0	0	0	0	0.24835	0	0	0	0	0	0	0	0	0	0	0	0	0.02514	0.0284	0.04193	0	0.04788	0.00284	0	0	0	0	0.00275	0.06446	0.12184	0.48606	0	0	0	0	0	0
k__Bacteria|p__Bacteroidetes|c__Flavobacteriia|o__Flavobacteriales|f__Flavobacteriaceae|g__Cloacibacterium|s__Cloacibacterium_normanense	2|976|117743|200644|49546|501783|237258	Bacteria	Bacteroidetes	Flavobacteriia	Flavobacteriales	Flavobacteriaceae	Cloacibacterium	Cloacibacterium_normanense	0	0	0	0	0	0	0	0	0.24835	0	0	0	0	0	0	0	0	0	0	0	0	0.02514	0.0284	0.04193	0	0.04788	0.00284	0	0	0	0	0.00275	0.06446	0.12184	0.48606	0	0	0	0	0	0
k__Bacteria|p__Bacteroidetes|c__Flavobacteriia|o__Flavobacteriales|f__Flavobacteriaceae|g__Cruoricaptor	2|976|117743|200644|49546|1433995	Bacteria	Bacteroidetes	Flavobacteriia	Flavobacteriales	Flavobacteriaceae	Cruoricaptor		0	0	0	0	0	0	0	0	0	0	0	0	0	0	0	0	0	0	0	0	0	0	0	0	0	0	0	0	0	0	0	0	0	0	0	0	0	0	0	0	0
k__Bacteria|p__Bacteroidetes|c__Flavobacteriia|o__Flavobacteriales|f__Flavobacteriaceae|g__Cruoricaptor|s__Cruoricaptor_ignavus	2|976|117743|200644|49546|1433995|1118202	Bacteria	Bacteroidetes	Flavobacteriia	Flavobacteriales	Flavobacteriaceae	Cruoricaptor	Cruoricaptor_ignavus	0	0	0	0	0	0	0	0	0	0	0	0	0	0	0	0	0	0	0	0	0	0	0	0	0	0	0	0	0	0	0	0	0	0	0	0	0	0	0	0	0
k__Bacteria|p__Bacteroidetes|c__Flavobacteriia|o__Flavobacteriales|f__Flavobacteriaceae|g__Elizabethkingia	2|976|117743|200644|49546|308865	Bacteria	Bacteroidetes	Flavobacteriia	Flavobacteriales	Flavobacteriaceae	Elizabethkingia		0	0	0	0	0	0	0	0	0	0	0	0	0	0	0	0	0	0	0	0	0	0	0	0	0	0	0	0	0	0	0	0	0	0	0	0	0	0	0	0	0
k__Bacteria|p__Bacteroidetes|c__Flavobacteriia|o__Flavobacteriales|f__Flavobacteriaceae|g__Elizabethkingia|s__Elizabethkingia_anophelis	2|976|117743|200644|49546|308865|1117645	Bacteria	Bacteroidetes	Flavobacteriia	Flavobacteriales	Flavobacteriaceae	Elizabethkingia	Elizabethkingia_anophelis	0	0	0	0	0	0	0	0	0	0	0	0	0	0	0	0	0	0	0	0	0	0	0	0	0	0	0	0	0	0	0	0	0	0	0	0	0	0	0	0	0
k__Bacteria|p__Bacteroidetes|c__Flavobacteriia|o__Flavobacteriales|f__Flavobacteriaceae|g__Empedobacter	2|976|117743|200644|49546|59734	Bacteria	Bacteroidetes	Flavobacteriia	Flavobacteriales	Flavobacteriaceae	Empedobacter		0	0	0	0	0	0	0	0	0	0.08771	0	0	0	0	0	0	0	0	0	0	0	0	0	0.00758	0	0	0.09322	0	0	0	0	0	0.00101	0	0	0	0.14657	0	0	0	0
k__Bacteria|p__Bacteroidetes|c__Flavobacteriia|o__Flavobacteriales|f__Flavobacteriaceae|g__Empedobacter|s__Empedobacter_falsenii	2|976|117743|200644|49546|59734|343874	Bacteria	Bacteroidetes	Flavobacteriia	Flavobacteriales	Flavobacteriaceae	Empedobacter	Empedobacter_falsenii	0	0	0	0	0	0	0	0	0	0.08771	0	0	0	0	0	0	0	0	0	0	0	0	0	0.00758	0	0	0.09322	0	0	0	0	0	0.00101	0	0	0	0.14657	0	0	0	0
k__Bacteria|p__Bacteroidetes|c__Flavobacteriia|o__Flavobacteriales|f__Flavobacteriaceae|g__Flavobacteriaceae_unclassified	2|976|117743|200644|49546|	Bacteria	Bacteroidetes	Flavobacteriia	Flavobacteriales	Flavobacteriaceae	Flavobacteriaceae_unclassified		0	0	0	0	0	0	0	0	0	0	0	0	0	0	0	0	0	0	0	0	0	0	0	0	0	0.01513	0	0	0	0	0	0	0	0	0	0	0	0	0	0	0
k__Bacteria|p__Bacteroidetes|c__Flavobacteriia|o__Flavobacteriales|f__Flavobacteriaceae|g__Flavobacteriaceae_unclassified|s__Flavobacteriaceae_bacterium_UR159	2|976|117743|200644|49546||2008672	Bacteria	Bacteroidetes	Flavobacteriia	Flavobacteriales	Flavobacteriaceae	Flavobacteriaceae_unclassified	Flavobacteriaceae_bacterium_UR159	0	0	0	0	0	0	0	0	0	0	0	0	0	0	0	0	0	0	0	0	0	0	0	0	0	0.01513	0	0	0	0	0	0	0	0	0	0	0	0	0	0	0
k__Bacteria|p__Bacteroidetes|c__Flavobacteriia|o__Flavobacteriales|f__Flavobacteriaceae|g__Flavobacterium	2|976|117743|200644|49546|237	Bacteria	Bacteroidetes	Flavobacteriia	Flavobacteriales	Flavobacteriaceae	Flavobacterium		0	0	0	0	0	0	0	0	0	0	0	0	0	0	0	0	0	0	0	0	0	0	0	0.00186	0	0	0	0	0	0	0	0	0	0	0	0	0	0	0	0	0
k__Bacteria|p__Bacteroidetes|c__Flavobacteriia|o__Flavobacteriales|f__Flavobacteriaceae|g__Flavobacterium|s__Flavobacterium_caeni	2|976|117743|200644|49546|237|490189	Bacteria	Bacteroidetes	Flavobacteriia	Flavobacteriales	Flavobacteriaceae	Flavobacterium	Flavobacterium_caeni	0	0	0	0	0	0	0	0	0	0	0	0	0	0	0	0	0	0	0	0	0	0	0	0.00186	0	0	0	0	0	0	0	0	0	0	0	0	0	0	0	0	0
k__Bacteria|p__Bacteroidetes|c__Flavobacteriia|o__Flavobacteriales|f__Flavobacteriaceae|g__Flavobacterium|s__Flavobacterium_cucumis	2|976|117743|200644|49546|237|416016	Bacteria	Bacteroidetes	Flavobacteriia	Flavobacteriales	Flavobacteriaceae	Flavobacterium	Flavobacterium_cucumis	0	0	0	0	0	0	0	0	0	0	0	0	0	0	0	0	0	0	0	0	0	0	0	0	0	0	0	0	0	0	0	0	0	0	0	0	0	0	0	0	0
k__Bacteria|p__Bacteroidetes|c__Flavobacteriia|o__Flavobacteriales|f__Flavobacteriaceae|g__Galbibacter	2|976|117743|200644|49546|379068	Bacteria	Bacteroidetes	Flavobacteriia	Flavobacteriales	Flavobacteriaceae	Galbibacter		0	0	0	0	0	0	0	0	0	0	0	0	0	0	0	0	0	0	0	0	0	0	0	0	0	0	0	0	0	0	0	0	0	0	0	0	0	0	0	0	0
k__Bacteria|p__Bacteroidetes|c__Flavobacteriia|o__Flavobacteriales|f__Flavobacteriaceae|g__Galbibacter|s__Galbibacter_marinus	2|976|117743|200644|49546|379068|555500	Bacteria	Bacteroidetes	Flavobacteriia	Flavobacteriales	Flavobacteriaceae	Galbibacter	Galbibacter_marinus	0	0	0	0	0	0	0	0	0	0	0	0	0	0	0	0	0	0	0	0	0	0	0	0	0	0	0	0	0	0	0	0	0	0	0	0	0	0	0	0	0
k__Bacteria|p__Bacteroidetes|c__Flavobacteriia|o__Flavobacteriales|f__Flavobacteriaceae|g__Myroides	2|976|117743|200644|49546|76831	Bacteria	Bacteroidetes	Flavobacteriia	Flavobacteriales	Flavobacteriaceae	Myroides		0	0	0	0	0	0	0	0	0	0	0	0	0	0	0	0	0	0	0	0	0	0	0	0	0	0	0	0	0	0	0	0	0.01563	0	0	0	0	0	0	0	0
k__Bacteria|p__Bacteroidetes|c__Flavobacteriia|o__Flavobacteriales|f__Flavobacteriaceae|g__Myroides|s__Myroides_odoratimimus	2|976|117743|200644|49546|76831|76832	Bacteria	Bacteroidetes	Flavobacteriia	Flavobacteriales	Flavobacteriaceae	Myroides	Myroides_odoratimimus	0	0	0	0	0	0	0	0	0	0	0	0	0	0	0	0	0	0	0	0	0	0	0	0	0	0	0	0	0	0	0	0	0.01563	0	0	0	0	0	0	0	0
k__Bacteria|p__Bacteroidetes|c__Flavobacteriia|o__Flavobacteriales|f__Flavobacteriaceae|g__Myroides|s__Myroides_odoratus	2|976|117743|200644|49546|76831|256	Bacteria	Bacteroidetes	Flavobacteriia	Flavobacteriales	Flavobacteriaceae	Myroides	Myroides_odoratus	0	0	0	0	0	0	0	0	0	0	0	0	0	0	0	0	0	0	0	0	0	0	0	0	0	0	0	0	0	0	0	0	0	0	0	0	0	0	0	0	0
k__Bacteria|p__Bacteroidetes|c__Flavobacteriia|o__Flavobacteriales|f__Flavobacteriaceae|g__Myroides|s__Myroides_xuanwuensis	2|976|117743|200644|49546|76831|1324934	Bacteria	Bacteroidetes	Flavobacteriia	Flavobacteriales	Flavobacteriaceae	Myroides	Myroides_xuanwuensis	0	0	0	0	0	0	0	0	0	0	0	0	0	0	0	0	0	0	0	0	0	0	0	0	0	0	0	0	0	0	0	0	0	0	0	0	0	0	0	0	0
k__Bacteria|p__Bacteroidetes|c__Flavobacteriia|o__Flavobacteriales|f__Flavobacteriaceae|g__Riemerella	2|976|117743|200644|49546|34084	Bacteria	Bacteroidetes	Flavobacteriia	Flavobacteriales	Flavobacteriaceae	Riemerella		0	0	0	0	0	0	0	0	0	0	0	0	0	0	0	0	0	0	0	0	0	0	0	0	0	0	0	0	0	0	0	0	0	0	0	0	0	0	0	0	0
k__Bacteria|p__Bacteroidetes|c__Flavobacteriia|o__Flavobacteriales|f__Flavobacteriaceae|g__Riemerella|s__Riemerella_anatipestifer	2|976|117743|200644|49546|34084|34085	Bacteria	Bacteroidetes	Flavobacteriia	Flavobacteriales	Flavobacteriaceae	Riemerella	Riemerella_anatipestifer	0	0	0	0	0	0	0	0	0	0	0	0	0	0	0	0	0	0	0	0	0	0	0	0	0	0	0	0	0	0	0	0	0	0	0	0	0	0	0	0	0
k__Bacteria|p__Bacteroidetes|c__Flavobacteriia|o__Flavobacteriales|f__Flavobacteriaceae|g__Sinomicrobium	2|976|117743|200644|49546|1434045	Bacteria	Bacteroidetes	Flavobacteriia	Flavobacteriales	Flavobacteriaceae	Sinomicrobium		0	0	0	0	0	0	0	0	0	0	0	0	0	0	0	0	0	0	0	0	0	0	0	0	0	0.1594	0	0	0	0	0	0	0	0	0	0	0	0	0	0	0
k__Bacteria|p__Bacteroidetes|c__Flavobacteriia|o__Flavobacteriales|f__Flavobacteriaceae|g__Sinomicrobium|s__Sinomicrobium_oceani	2|976|117743|200644|49546|1434045|1150368	Bacteria	Bacteroidetes	Flavobacteriia	Flavobacteriales	Flavobacteriaceae	Sinomicrobium	Sinomicrobium_oceani	0	0	0	0	0	0	0	0	0	0	0	0	0	0	0	0	0	0	0	0	0	0	0	0	0	0.1594	0	0	0	0	0	0	0	0	0	0	0	0	0	0	0
k__Bacteria|p__Bacteroidetes|c__Flavobacteriia|o__Flavobacteriales|f__Flavobacteriaceae|g__Soonwooa	2|976|117743|200644|49546|944321	Bacteria	Bacteroidetes	Flavobacteriia	Flavobacteriales	Flavobacteriaceae	Soonwooa		0	0	0	0	0	0	0	0	0	0	0	0	0	0	0	0	0	0	0	0	0	0	0.0505	0.00257	0	0	0.03054	0	0	0	0	0	0.02344	0	0.05316	0	0	0	0	0	0
k__Bacteria|p__Bacteroidetes|c__Flavobacteriia|o__Flavobacteriales|f__Flavobacteriaceae|g__Soonwooa|s__Soonwooa_buanensis	2|976|117743|200644|49546|944321|619805	Bacteria	Bacteroidetes	Flavobacteriia	Flavobacteriales	Flavobacteriaceae	Soonwooa	Soonwooa_buanensis	0	0	0	0	0	0	0	0	0	0	0	0	0	0	0	0	0	0	0	0	0	0	0.0505	0.00257	0	0	0.03054	0	0	0	0	0	0.02344	0	0.05316	0	0	0	0	0	0
k__Bacteria|p__Bacteroidetes|c__Flavobacteriia|o__Flavobacteriales|f__Flavobacteriaceae|g__Zunongwangia	2|976|117743|200644|49546|417127	Bacteria	Bacteroidetes	Flavobacteriia	Flavobacteriales	Flavobacteriaceae	Zunongwangia		0	0	0	0	0	0	0	0	0	0	0	0	0	0	0	0	0	0	0	0	0	0	0	0	0	0	0	0	0	0	0	0	0	0	0	0	0	0	0	0	0
k__Bacteria|p__Bacteroidetes|c__Flavobacteriia|o__Flavobacteriales|f__Flavobacteriaceae|g__Zunongwangia|s__Zunongwangia_profunda	2|976|117743|200644|49546|417127|398743	Bacteria	Bacteroidetes	Flavobacteriia	Flavobacteriales	Flavobacteriaceae	Zunongwangia	Zunongwangia_profunda	0	0	0	0	0	0	0	0	0	0	0	0	0	0	0	0	0	0	0	0	0	0	0	0	0	0	0	0	0	0	0	0	0	0	0	0	0	0	0	0	0
k__Bacteria|p__Bacteroidetes|c__Sphingobacteriia	2|976|117747	Bacteria	Bacteroidetes	Sphingobacteriia					0	0	0	0	0	0	0	0	0	0	0	0	0	0	0	0	0	0	0	0	0	0.08077	0.10256	0.03915	0	0	0.29048	0.03745	0.13076	0.00183	0	0	0.24259	0.01804	0.00252	0	0.13741	0	0	0	0
k__Bacteria|p__Bacteroidetes|c__Sphingobacteriia|o__Sphingobacteriales	2|976|117747|200666	Bacteria	Bacteroidetes	Sphingobacteriia	Sphingobacteriales				0	0	0	0	0	0	0	0	0	0	0	0	0	0	0	0	0	0	0	0	0	0.08077	0.10256	0.03915	0	0	0.29048	0.03745	0.13076	0.00183	0	0	0.24259	0.01804	0.00252	0	0.13741	0	0	0	0
k__Bacteria|p__Bacteroidetes|c__Sphingobacteriia|o__Sphingobacteriales|f__Sphingobacteriaceae	2|976|117747|200666|84566	Bacteria	Bacteroidetes	Sphingobacteriia	Sphingobacteriales	Sphingobacteriaceae			0	0	0	0	0	0	0	0	0	0	0	0	0	0	0	0	0	0	0	0	0	0.08077	0.10256	0.03915	0	0	0.29048	0.03745	0.13076	0.00183	0	0	0.24259	0.01804	0.00252	0	0.13741	0	0	0	0
k__Bacteria|p__Bacteroidetes|c__Sphingobacteriia|o__Sphingobacteriales|f__Sphingobacteriaceae|g__Pedobacter	2|976|117747|200666|84566|84567	Bacteria	Bacteroidetes	Sphingobacteriia	Sphingobacteriales	Sphingobacteriaceae	Pedobacter		0	0	0	0	0	0	0	0	0	0	0	0	0	0	0	0	0	0	0	0	0	0	0	0	0	0	0	0	0	0	0	0	0	0	0	0	0	0	0	0	0
k__Bacteria|p__Bacteroidetes|c__Sphingobacteriia|o__Sphingobacteriales|f__Sphingobacteriaceae|g__Pedobacter|s__Pedobacter_himalayensis	2|976|117747|200666|84566|84567|246796	Bacteria	Bacteroidetes	Sphingobacteriia	Sphingobacteriales	Sphingobacteriaceae	Pedobacter	Pedobacter_himalayensis	0	0	0	0	0	0	0	0	0	0	0	0	0	0	0	0	0	0	0	0	0	0	0	0	0	0	0	0	0	0	0	0	0	0	0	0	0	0	0	0	0
k__Bacteria|p__Bacteroidetes|c__Sphingobacteriia|o__Sphingobacteriales|f__Sphingobacteriaceae|g__Pedobacter|s__Pedobacter_nutrimenti	2|976|117747|200666|84566|84567|1241337	Bacteria	Bacteroidetes	Sphingobacteriia	Sphingobacteriales	Sphingobacteriaceae	Pedobacter	Pedobacter_nutrimenti	0	0	0	0	0	0	0	0	0	0	0	0	0	0	0	0	0	0	0	0	0	0	0	0	0	0	0	0	0	0	0	0	0	0	0	0	0	0	0	0	0
k__Bacteria|p__Bacteroidetes|c__Sphingobacteriia|o__Sphingobacteriales|f__Sphingobacteriaceae|g__Sphingobacterium	2|976|117747|200666|84566|28453	Bacteria	Bacteroidetes	Sphingobacteriia	Sphingobacteriales	Sphingobacteriaceae	Sphingobacterium		0	0	0	0	0	0	0	0	0	0	0	0	0	0	0	0	0	0	0	0	0	0.08077	0.10256	0.03915	0	0	0.29048	0.03745	0.13076	0.00183	0	0	0.24259	0.01804	0.00252	0	0.13741	0	0	0	0
k__Bacteria|p__Bacteroidetes|c__Sphingobacteriia|o__Sphingobacteriales|f__Sphingobacteriaceae|g__Sphingobacterium|s__Sphingobacterium_cellulitidis	2|976|117747|200666|84566|28453|1768011	Bacteria	Bacteroidetes	Sphingobacteriia	Sphingobacteriales	Sphingobacteriaceae	Sphingobacterium	Sphingobacterium_cellulitidis	0	0	0	0	0	0	0	0	0	0	0	0	0	0	0	0	0	0	0	0	0	0.02543	0.02531	0.00335	0	0	0.04664	0.01097	0.02809	0	0	0	0.08548	0	0	0	0.02522	0	0	0	0
k__Bacteria|p__Bacteroidetes|c__Sphingobacteriia|o__Sphingobacteriales|f__Sphingobacteriaceae|g__Sphingobacterium|s__Sphingobacterium_lactis	2|976|117747|200666|84566|28453|797291	Bacteria	Bacteroidetes	Sphingobacteriia	Sphingobacteriales	Sphingobacteriaceae	Sphingobacterium	Sphingobacterium_lactis	0	0	0	0	0	0	0	0	0	0	0	0	0	0	0	0	0	0	0	0	0	0.02609	0.05647	0.02176	0	0	0.20782	0.01646	0.07397	0.00068	0	0	0.08283	0.01804	0.00252	0	0.11219	0	0	0	0
k__Bacteria|p__Bacteroidetes|c__Sphingobacteriia|o__Sphingobacteriales|f__Sphingobacteriaceae|g__Sphingobacterium|s__Sphingobacterium_mizutaii	2|976|117747|200666|84566|28453|1010	Bacteria	Bacteroidetes	Sphingobacteriia	Sphingobacteriales	Sphingobacteriaceae	Sphingobacterium	Sphingobacterium_mizutaii	0	0	0	0	0	0	0	0	0	0	0	0	0	0	0	0	0	0	0	0	0	0.02925	0.02077	0.01403	0	0	0.03602	0.01002	0.02869	0.00115	0	0	0.06369	0	0	0	0	0	0	0	0
k__Bacteria|p__Bacteroidetes|c__Sphingobacteriia|o__Sphingobacteriales|f__Sphingobacteriaceae|g__Sphingobacterium|s__Sphingobacterium_multivorum	2|976|117747|200666|84566|28453|28454	Bacteria	Bacteroidetes	Sphingobacteriia	Sphingobacteriales	Sphingobacteriaceae	Sphingobacterium	Sphingobacterium_multivorum	0	0	0	0	0	0	0	0	0	0	0	0	0	0	0	0	0	0	0	0	0	0	0	0	0	0	0	0	0	0	0	0	0.01059	0	0	0	0	0	0	0	0
k__Bacteria|p__Candidatus_Gracilibacteria	2|363464	Bacteria	Candidatus_Gracilibacteria						0	0	0	0	0.00034	0	0.0157	0	0	0.31716	0	0	0.09876	0	0.00516	0	0	0	0	0	0	0	0	0	0	0.02358	0	0	0	0.0271	0	0	0	0	0	0	0	0	0	0	0
k__Bacteria|p__Candidatus_Gracilibacteria|c__Candidatus_Gracilibacteria_unclassified	2|363464|	Bacteria	Candidatus_Gracilibacteria	Candidatus_Gracilibacteria_unclassified					0	0	0	0	0.00034	0	0.0157	0	0	0.31716	0	0	0.09876	0	0.00516	0	0	0	0	0	0	0	0	0	0	0.02358	0	0	0	0.0271	0	0	0	0	0	0	0	0	0	0	0
k__Bacteria|p__Candidatus_Gracilibacteria|c__Candidatus_Gracilibacteria_unclassified|o__Candidatus_Gracilibacteria_unclassified	2|363464||	Bacteria	Candidatus_Gracilibacteria	Candidatus_Gracilibacteria_unclassified	Candidatus_Gracilibacteria_unclassified				0	0	0	0	0.00034	0	0.0157	0	0	0.31716	0	0	0.09876	0	0.00516	0	0	0	0	0	0	0	0	0	0	0.02358	0	0	0	0.0271	0	0	0	0	0	0	0	0	0	0	0
k__Bacteria|p__Candidatus_Gracilibacteria|c__Candidatus_Gracilibacteria_unclassified|o__Candidatus_Gracilibacteria_unclassified|f__Candidatus_Gracilibacteria_unclassified	2|363464|||	Bacteria	Candidatus_Gracilibacteria	Candidatus_Gracilibacteria_unclassified	Candidatus_Gracilibacteria_unclassified	Candidatus_Gracilibacteria_unclassified			0	0	0	0	0.00034	0	0.0157	0	0	0.31716	0	0	0.09876	0	0.00516	0	0	0	0	0	0	0	0	0	0	0.02358	0	0	0	0.0271	0	0	0	0	0	0	0	0	0	0	0
k__Bacteria|p__Candidatus_Gracilibacteria|c__Candidatus_Gracilibacteria_unclassified|o__Candidatus_Gracilibacteria_unclassified|f__Candidatus_Gracilibacteria_unclassified|g__Candidatus_Gracilibacteria_unclassified	2|363464||||	Bacteria	Candidatus_Gracilibacteria	Candidatus_Gracilibacteria_unclassified	Candidatus_Gracilibacteria_unclassified	Candidatus_Gracilibacteria_unclassified	Candidatus_Gracilibacteria_unclassified		0	0	0	0	0.00034	0	0.0157	0	0	0.31716	0	0	0.09876	0	0.00516	0	0	0	0	0	0	0	0	0	0	0.02358	0	0	0	0.0271	0	0	0	0	0	0	0	0	0	0	0
k__Bacteria|p__Candidatus_Gracilibacteria|c__Candidatus_Gracilibacteria_unclassified|o__Candidatus_Gracilibacteria_unclassified|f__Candidatus_Gracilibacteria_unclassified|g__Candidatus_Gracilibacteria_unclassified|s__Candidatus_Gracilibacteria_bacterium_GN02_873	2|363464|||||1914866	Bacteria	Candidatus_Gracilibacteria	Candidatus_Gracilibacteria_unclassified	Candidatus_Gracilibacteria_unclassified	Candidatus_Gracilibacteria_unclassified	Candidatus_Gracilibacteria_unclassified	Candidatus_Gracilibacteria_bacterium_GN02_873	0	0	0	0	0.00034	0	0.0157	0	0	0.31716	0	0	0.09876	0	0.00516	0	0	0	0	0	0	0	0	0	0	0.02358	0	0	0	0.0271	0	0	0	0	0	0	0	0	0	0	0
k__Bacteria|p__Candidatus_Saccharibacteria	2|95818	Bacteria	Candidatus_Saccharibacteria						0	0	0	0	0	0	0	0	0	0	0	0	0	0	0	0	0	0	0	0	0	0	0	0.00344	0	0	0	0	0	0	0	0	0	0	0	0	0	0	0	0	0
k__Bacteria|p__Candidatus_Saccharibacteria|c__Candidatus_Saccharibacteria_unclassified	2|95818|	Bacteria	Candidatus_Saccharibacteria	Candidatus_Saccharibacteria_unclassified					0	0	0	0	0	0	0	0	0	0	0	0	0	0	0	0	0	0	0	0	0	0	0	0.00344	0	0	0	0	0	0	0	0	0	0	0	0	0	0	0	0	0
k__Bacteria|p__Candidatus_Saccharibacteria|c__Candidatus_Saccharibacteria_unclassified|o__Candidatus_Saccharibacteria_unclassified	2|95818||	Bacteria	Candidatus_Saccharibacteria	Candidatus_Saccharibacteria_unclassified	Candidatus_Saccharibacteria_unclassified				0	0	0	0	0	0	0	0	0	0	0	0	0	0	0	0	0	0	0	0	0	0	0	0.00344	0	0	0	0	0	0	0	0	0	0	0	0	0	0	0	0	0
k__Bacteria|p__Candidatus_Saccharibacteria|c__Candidatus_Saccharibacteria_unclassified|o__Candidatus_Saccharibacteria_unclassified|f__Candidatus_Saccharibacteria_unclassified	2|95818|||	Bacteria	Candidatus_Saccharibacteria	Candidatus_Saccharibacteria_unclassified	Candidatus_Saccharibacteria_unclassified	Candidatus_Saccharibacteria_unclassified			0	0	0	0	0	0	0	0	0	0	0	0	0	0	0	0	0	0	0	0	0	0	0	0.00344	0	0	0	0	0	0	0	0	0	0	0	0	0	0	0	0	0
k__Bacteria|p__Candidatus_Saccharibacteria|c__Candidatus_Saccharibacteria_unclassified|o__Candidatus_Saccharibacteria_unclassified|f__Candidatus_Saccharibacteria_unclassified|g__Candidatus_Saccharibacteria_unclassified	2|95818||||	Bacteria	Candidatus_Saccharibacteria	Candidatus_Saccharibacteria_unclassified	Candidatus_Saccharibacteria_unclassified	Candidatus_Saccharibacteria_unclassified	Candidatus_Saccharibacteria_unclassified		0	0	0	0	0	0	0	0	0	0	0	0	0	0	0	0	0	0	0	0	0	0	0	0.00344	0	0	0	0	0	0	0	0	0	0	0	0	0	0	0	0	0
k__Bacteria|p__Candidatus_Saccharibacteria|c__Candidatus_Saccharibacteria_unclassified|o__Candidatus_Saccharibacteria_unclassified|f__Candidatus_Saccharibacteria_unclassified|g__Candidatus_Saccharibacteria_unclassified|s__Candidatus_Saccharibacteria_bacterium_32_50_13	2|95818|||||1970481	Bacteria	Candidatus_Saccharibacteria	Candidatus_Saccharibacteria_unclassified	Candidatus_Saccharibacteria_unclassified	Candidatus_Saccharibacteria_unclassified	Candidatus_Saccharibacteria_unclassified	Candidatus_Saccharibacteria_bacterium_32_50_13	0	0	0	0	0	0	0	0	0	0	0	0	0	0	0	0	0	0	0	0	0	0	0	0.00344	0	0	0	0	0	0	0	0	0	0	0	0	0	0	0	0	0
k__Bacteria|p__Candidatus_Saccharibacteria|c__Candidatus_Saccharibacteria_unclassified|o__Candidatus_Saccharibacteria_unclassified|f__Candidatus_Saccharibacteria_unclassified|g__Candidatus_Saccharibacteria_unclassified|s__Candidatus_Saccharibacteria_oral_taxon_TM7x	2|95818|||||1476577	Bacteria	Candidatus_Saccharibacteria	Candidatus_Saccharibacteria_unclassified	Candidatus_Saccharibacteria_unclassified	Candidatus_Saccharibacteria_unclassified	Candidatus_Saccharibacteria_unclassified	Candidatus_Saccharibacteria_oral_taxon_TM7x	0	0	0	0	0	0	0	0	0	0	0	0	0	0	0	0	0	0	0	0	0	0	0	0	0	0	0	0	0	0	0	0	0	0	0	0	0	0	0	0	0
k__Bacteria|p__Chlorobi	2|1090	Bacteria	Chlorobi						0	0	0	0	0	0	0	0	0	0	0	0	0	0	0	0	0	0	0	0	0	0	0	0	0	0	0	0	0	0	0	0	0	0	0	0	0	0	0	0	0
k__Bacteria|p__Chlorobi|c__Chlorobi_unclassified	2|1090|	Bacteria	Chlorobi	Chlorobi_unclassified					0	0	0	0	0	0	0	0	0	0	0	0	0	0	0	0	0	0	0	0	0	0	0	0	0	0	0	0	0	0	0	0	0	0	0	0	0	0	0	0	0
k__Bacteria|p__Chlorobi|c__Chlorobi_unclassified|o__Chlorobi_unclassified	2|1090||	Bacteria	Chlorobi	Chlorobi_unclassified	Chlorobi_unclassified				0	0	0	0	0	0	0	0	0	0	0	0	0	0	0	0	0	0	0	0	0	0	0	0	0	0	0	0	0	0	0	0	0	0	0	0	0	0	0	0	0
k__Bacteria|p__Chlorobi|c__Chlorobi_unclassified|o__Chlorobi_unclassified|f__Chlorobi_unclassified	2|1090|||	Bacteria	Chlorobi	Chlorobi_unclassified	Chlorobi_unclassified	Chlorobi_unclassified			0	0	0	0	0	0	0	0	0	0	0	0	0	0	0	0	0	0	0	0	0	0	0	0	0	0	0	0	0	0	0	0	0	0	0	0	0	0	0	0	0
k__Bacteria|p__Chlorobi|c__Chlorobi_unclassified|o__Chlorobi_unclassified|f__Chlorobi_unclassified|g__Chlorobi_unclassified	2|1090||||	Bacteria	Chlorobi	Chlorobi_unclassified	Chlorobi_unclassified	Chlorobi_unclassified	Chlorobi_unclassified		0	0	0	0	0	0	0	0	0	0	0	0	0	0	0	0	0	0	0	0	0	0	0	0	0	0	0	0	0	0	0	0	0	0	0	0	0	0	0	0	0
k__Bacteria|p__Chlorobi|c__Chlorobi_unclassified|o__Chlorobi_unclassified|f__Chlorobi_unclassified|g__Chlorobi_unclassified|s__Chlorobi_bacterium_OLB4	2|1090|||||1617411	Bacteria	Chlorobi	Chlorobi_unclassified	Chlorobi_unclassified	Chlorobi_unclassified	Chlorobi_unclassified	Chlorobi_bacterium_OLB4	0	0	0	0	0	0	0	0	0	0	0	0	0	0	0	0	0	0	0	0	0	0	0	0	0	0	0	0	0	0	0	0	0	0	0	0	0	0	0	0	0
k__Bacteria|p__Cyanobacteria	2|1117	Bacteria	Cyanobacteria						0	0	0	0	0	0	0	0	0	0	0	0	0	0	0	0	0	0	0	0	0	0	0	0	0	0	0	0	0	0	0.13057	0	0	0	0	0	0	0	0	0	0
k__Bacteria|p__Cyanobacteria|c__Cyanobacteria_unclassified	2|1117|	Bacteria	Cyanobacteria	Cyanobacteria_unclassified					0	0	0	0	0	0	0	0	0	0	0	0	0	0	0	0	0	0	0	0	0	0	0	0	0	0	0	0	0	0	0.13057	0	0	0	0	0	0	0	0	0	0
k__Bacteria|p__Cyanobacteria|c__Cyanobacteria_unclassified|o__Chroococcales	2|1117||1118	Bacteria	Cyanobacteria	Cyanobacteria_unclassified	Chroococcales				0	0	0	0	0	0	0	0	0	0	0	0	0	0	0	0	0	0	0	0	0	0	0	0	0	0	0	0	0	0	0	0	0	0	0	0	0	0	0	0	0
k__Bacteria|p__Cyanobacteria|c__Cyanobacteria_unclassified|o__Chroococcales|f__Chroococcaceae	2|1117||1118|1890464	Bacteria	Cyanobacteria	Cyanobacteria_unclassified	Chroococcales	Chroococcaceae			0	0	0	0	0	0	0	0	0	0	0	0	0	0	0	0	0	0	0	0	0	0	0	0	0	0	0	0	0	0	0	0	0	0	0	0	0	0	0	0	0
k__Bacteria|p__Cyanobacteria|c__Cyanobacteria_unclassified|o__Chroococcales|f__Chroococcaceae|g__Chondrocystis	2|1117||1118|1890464|268175	Bacteria	Cyanobacteria	Cyanobacteria_unclassified	Chroococcales	Chroococcaceae	Chondrocystis		0	0	0	0	0	0	0	0	0	0	0	0	0	0	0	0	0	0	0	0	0	0	0	0	0	0	0	0	0	0	0	0	0	0	0	0	0	0	0	0	0
k__Bacteria|p__Cyanobacteria|c__Cyanobacteria_unclassified|o__Chroococcales|f__Chroococcaceae|g__Chondrocystis|s__Chondrocystis_sp_NIES_4102	2|1117||1118|1890464|268175|2005460	Bacteria	Cyanobacteria	Cyanobacteria_unclassified	Chroococcales	Chroococcaceae	Chondrocystis	Chondrocystis_sp_NIES_4102	0	0	0	0	0	0	0	0	0	0	0	0	0	0	0	0	0	0	0	0	0	0	0	0	0	0	0	0	0	0	0	0	0	0	0	0	0	0	0	0	0
k__Bacteria|p__Cyanobacteria|c__Cyanobacteria_unclassified|o__Chroococcales|f__Chroococcaceae|g__Cyanosarcina	2|1117||1118|1890464|431394	Bacteria	Cyanobacteria	Cyanobacteria_unclassified	Chroococcales	Chroococcaceae	Cyanosarcina		0	0	0	0	0	0	0	0	0	0	0	0	0	0	0	0	0	0	0	0	0	0	0	0	0	0	0	0	0	0	0	0	0	0	0	0	0	0	0	0	0
k__Bacteria|p__Cyanobacteria|c__Cyanobacteria_unclassified|o__Chroococcales|f__Chroococcaceae|g__Cyanosarcina|s__Cyanosarcina_burmensis	2|1117||1118|1890464|431394|2107696	Bacteria	Cyanobacteria	Cyanobacteria_unclassified	Chroococcales	Chroococcaceae	Cyanosarcina	Cyanosarcina_burmensis	0	0	0	0	0	0	0	0	0	0	0	0	0	0	0	0	0	0	0	0	0	0	0	0	0	0	0	0	0	0	0	0	0	0	0	0	0	0	0	0	0
k__Bacteria|p__Cyanobacteria|c__Cyanobacteria_unclassified|o__Chroococcales|f__Chroococcales_unclassified	2|1117||1118|	Bacteria	Cyanobacteria	Cyanobacteria_unclassified	Chroococcales	Chroococcales_unclassified			0	0	0	0	0	0	0	0	0	0	0	0	0	0	0	0	0	0	0	0	0	0	0	0	0	0	0	0	0	0	0	0	0	0	0	0	0	0	0	0	0
k__Bacteria|p__Cyanobacteria|c__Cyanobacteria_unclassified|o__Chroococcales|f__Chroococcales_unclassified|g__Chroococcales_unclassified	2|1117||1118||	Bacteria	Cyanobacteria	Cyanobacteria_unclassified	Chroococcales	Chroococcales_unclassified	Chroococcales_unclassified		0	0	0	0	0	0	0	0	0	0	0	0	0	0	0	0	0	0	0	0	0	0	0	0	0	0	0	0	0	0	0	0	0	0	0	0	0	0	0	0	0
k__Bacteria|p__Cyanobacteria|c__Cyanobacteria_unclassified|o__Chroococcales|f__Chroococcales_unclassified|g__Chroococcales_unclassified|s__Chroococcales_cyanobacterium_IPPAS_B_1203	2|1117||1118|||2049454	Bacteria	Cyanobacteria	Cyanobacteria_unclassified	Chroococcales	Chroococcales_unclassified	Chroococcales_unclassified	Chroococcales_cyanobacterium_IPPAS_B_1203	0	0	0	0	0	0	0	0	0	0	0	0	0	0	0	0	0	0	0	0	0	0	0	0	0	0	0	0	0	0	0	0	0	0	0	0	0	0	0	0	0
k__Bacteria|p__Cyanobacteria|c__Cyanobacteria_unclassified|o__Chroococcales|f__Microcystaceae	2|1117||1118|1890449	Bacteria	Cyanobacteria	Cyanobacteria_unclassified	Chroococcales	Microcystaceae			0	0	0	0	0	0	0	0	0	0	0	0	0	0	0	0	0	0	0	0	0	0	0	0	0	0	0	0	0	0	0	0	0	0	0	0	0	0	0	0	0
k__Bacteria|p__Cyanobacteria|c__Cyanobacteria_unclassified|o__Chroococcales|f__Microcystaceae|g__Microcystis	2|1117||1118|1890449|1125	Bacteria	Cyanobacteria	Cyanobacteria_unclassified	Chroococcales	Microcystaceae	Microcystis		0	0	0	0	0	0	0	0	0	0	0	0	0	0	0	0	0	0	0	0	0	0	0	0	0	0	0	0	0	0	0	0	0	0	0	0	0	0	0	0	0
k__Bacteria|p__Cyanobacteria|c__Cyanobacteria_unclassified|o__Chroococcales|f__Microcystaceae|g__Microcystis|s__Microcystis_aeruginosa	2|1117||1118|1890449|1125|1126	Bacteria	Cyanobacteria	Cyanobacteria_unclassified	Chroococcales	Microcystaceae	Microcystis	Microcystis_aeruginosa	0	0	0	0	0	0	0	0	0	0	0	0	0	0	0	0	0	0	0	0	0	0	0	0	0	0	0	0	0	0	0	0	0	0	0	0	0	0	0	0	0
k__Bacteria|p__Cyanobacteria|c__Cyanobacteria_unclassified|o__Chroococcidiopsidales	2|1117||1890505	Bacteria	Cyanobacteria	Cyanobacteria_unclassified	Chroococcidiopsidales				0	0	0	0	0	0	0	0	0	0	0	0	0	0	0	0	0	0	0	0	0	0	0	0	0	0	0	0	0	0	0	0	0	0	0	0	0	0	0	0	0
k__Bacteria|p__Cyanobacteria|c__Cyanobacteria_unclassified|o__Chroococcidiopsidales|f__Chroococcidiopsidaceae	2|1117||1890505|1890528	Bacteria	Cyanobacteria	Cyanobacteria_unclassified	Chroococcidiopsidales	Chroococcidiopsidaceae			0	0	0	0	0	0	0	0	0	0	0	0	0	0	0	0	0	0	0	0	0	0	0	0	0	0	0	0	0	0	0	0	0	0	0	0	0	0	0	0	0
k__Bacteria|p__Cyanobacteria|c__Cyanobacteria_unclassified|o__Chroococcidiopsidales|f__Chroococcidiopsidaceae|g__Aliterella	2|1117||1890505|1890528|1827277	Bacteria	Cyanobacteria	Cyanobacteria_unclassified	Chroococcidiopsidales	Chroococcidiopsidaceae	Aliterella		0	0	0	0	0	0	0	0	0	0	0	0	0	0	0	0	0	0	0	0	0	0	0	0	0	0	0	0	0	0	0	0	0	0	0	0	0	0	0	0	0
k__Bacteria|p__Cyanobacteria|c__Cyanobacteria_unclassified|o__Chroococcidiopsidales|f__Chroococcidiopsidaceae|g__Aliterella|s__Aliterella_atlantica	2|1117||1890505|1890528|1827277|1827278	Bacteria	Cyanobacteria	Cyanobacteria_unclassified	Chroococcidiopsidales	Chroococcidiopsidaceae	Aliterella	Aliterella_atlantica	0	0	0	0	0	0	0	0	0	0	0	0	0	0	0	0	0	0	0	0	0	0	0	0	0	0	0	0	0	0	0	0	0	0	0	0	0	0	0	0	0
k__Bacteria|p__Cyanobacteria|c__Cyanobacteria_unclassified|o__Chroococcidiopsidales|f__Chroococcidiopsidaceae|g__Chroococcidiopsis	2|1117||1890505|1890528|54298	Bacteria	Cyanobacteria	Cyanobacteria_unclassified	Chroococcidiopsidales	Chroococcidiopsidaceae	Chroococcidiopsis		0	0	0	0	0	0	0	0	0	0	0	0	0	0	0	0	0	0	0	0	0	0	0	0	0	0	0	0	0	0	0	0	0	0	0	0	0	0	0	0	0
k__Bacteria|p__Cyanobacteria|c__Cyanobacteria_unclassified|o__Chroococcidiopsidales|f__Chroococcidiopsidaceae|g__Chroococcidiopsis|s__Chroococcidiopsis_cubana	2|1117||1890505|1890528|54298|171392	Bacteria	Cyanobacteria	Cyanobacteria_unclassified	Chroococcidiopsidales	Chroococcidiopsidaceae	Chroococcidiopsis	Chroococcidiopsis_cubana	0	0	0	0	0	0	0	0	0	0	0	0	0	0	0	0	0	0	0	0	0	0	0	0	0	0	0	0	0	0	0	0	0	0	0	0	0	0	0	0	0
k__Bacteria|p__Cyanobacteria|c__Cyanobacteria_unclassified|o__Chroococcidiopsidales|f__Chroococcidiopsidaceae|g__Chroococcidiopsis|s__Chroococcidiopsis_thermalis	2|1117||1890505|1890528|54298|54299	Bacteria	Cyanobacteria	Cyanobacteria_unclassified	Chroococcidiopsidales	Chroococcidiopsidaceae	Chroococcidiopsis	Chroococcidiopsis_thermalis	0	0	0	0	0	0	0	0	0	0	0	0	0	0	0	0	0	0	0	0	0	0	0	0	0	0	0	0	0	0	0	0	0	0	0	0	0	0	0	0	0
k__Bacteria|p__Cyanobacteria|c__Cyanobacteria_unclassified|o__Cyanobacteria_unclassified	2|1117||	Bacteria	Cyanobacteria	Cyanobacteria_unclassified	Cyanobacteria_unclassified				0	0	0	0	0	0	0	0	0	0	0	0	0	0	0	0	0	0	0	0	0	0	0	0	0	0	0	0	0	0	0	0	0	0	0	0	0	0	0	0	0
k__Bacteria|p__Cyanobacteria|c__Cyanobacteria_unclassified|o__Cyanobacteria_unclassified|f__Cyanobacteria_unclassified	2|1117|||	Bacteria	Cyanobacteria	Cyanobacteria_unclassified	Cyanobacteria_unclassified	Cyanobacteria_unclassified			0	0	0	0	0	0	0	0	0	0	0	0	0	0	0	0	0	0	0	0	0	0	0	0	0	0	0	0	0	0	0	0	0	0	0	0	0	0	0	0	0
k__Bacteria|p__Cyanobacteria|c__Cyanobacteria_unclassified|o__Cyanobacteria_unclassified|f__Cyanobacteria_unclassified|g__Cyanobacteria_unclassified	2|1117||||	Bacteria	Cyanobacteria	Cyanobacteria_unclassified	Cyanobacteria_unclassified	Cyanobacteria_unclassified	Cyanobacteria_unclassified		0	0	0	0	0	0	0	0	0	0	0	0	0	0	0	0	0	0	0	0	0	0	0	0	0	0	0	0	0	0	0	0	0	0	0	0	0	0	0	0	0
k__Bacteria|p__Cyanobacteria|c__Cyanobacteria_unclassified|o__Cyanobacteria_unclassified|f__Cyanobacteria_unclassified|g__Cyanobacteria_unclassified|s__Cyanobacteria_bacterium_UBA11049	2|1117|||||2055787	Bacteria	Cyanobacteria	Cyanobacteria_unclassified	Cyanobacteria_unclassified	Cyanobacteria_unclassified	Cyanobacteria_unclassified	Cyanobacteria_bacterium_UBA11049	0	0	0	0	0	0	0	0	0	0	0	0	0	0	0	0	0	0	0	0	0	0	0	0	0	0	0	0	0	0	0	0	0	0	0	0	0	0	0	0	0
k__Bacteria|p__Cyanobacteria|c__Cyanobacteria_unclassified|o__Cyanobacteria_unclassified|f__Cyanobacteria_unclassified|g__Cyanobacteria_unclassified|s__Cyanobacteria_bacterium_UBA11371	2|1117|||||2055770	Bacteria	Cyanobacteria	Cyanobacteria_unclassified	Cyanobacteria_unclassified	Cyanobacteria_unclassified	Cyanobacteria_unclassified	Cyanobacteria_bacterium_UBA11371	0	0	0	0	0	0	0	0	0	0	0	0	0	0	0	0	0	0	0	0	0	0	0	0	0	0	0	0	0	0	0	0	0	0	0	0	0	0	0	0	0
k__Bacteria|p__Cyanobacteria|c__Cyanobacteria_unclassified|o__Pleurocapsales	2|1117||52604	Bacteria	Cyanobacteria	Cyanobacteria_unclassified	Pleurocapsales				0	0	0	0	0	0	0	0	0	0	0	0	0	0	0	0	0	0	0	0	0	0	0	0	0	0	0	0	0	0	0	0	0	0	0	0	0	0	0	0	0
k__Bacteria|p__Cyanobacteria|c__Cyanobacteria_unclassified|o__Pleurocapsales|f__Dermocarpellaceae	2|1117||52604|1890498	Bacteria	Cyanobacteria	Cyanobacteria_unclassified	Pleurocapsales	Dermocarpellaceae			0	0	0	0	0	0	0	0	0	0	0	0	0	0	0	0	0	0	0	0	0	0	0	0	0	0	0	0	0	0	0	0	0	0	0	0	0	0	0	0	0
k__Bacteria|p__Cyanobacteria|c__Cyanobacteria_unclassified|o__Pleurocapsales|f__Dermocarpellaceae|g__Stanieria	2|1117||52604|1890498|102115	Bacteria	Cyanobacteria	Cyanobacteria_unclassified	Pleurocapsales	Dermocarpellaceae	Stanieria		0	0	0	0	0	0	0	0	0	0	0	0	0	0	0	0	0	0	0	0	0	0	0	0	0	0	0	0	0	0	0	0	0	0	0	0	0	0	0	0	0
k__Bacteria|p__Cyanobacteria|c__Cyanobacteria_unclassified|o__Pleurocapsales|f__Dermocarpellaceae|g__Stanieria|s__Stanieria_cyanosphaera	2|1117||52604|1890498|102115|102116	Bacteria	Cyanobacteria	Cyanobacteria_unclassified	Pleurocapsales	Dermocarpellaceae	Stanieria	Stanieria_cyanosphaera	0	0	0	0	0	0	0	0	0	0	0	0	0	0	0	0	0	0	0	0	0	0	0	0	0	0	0	0	0	0	0	0	0	0	0	0	0	0	0	0	0
k__Bacteria|p__Cyanobacteria|c__Cyanobacteria_unclassified|o__Synechococcales	2|1117||1890424	Bacteria	Cyanobacteria	Cyanobacteria_unclassified	Synechococcales				0	0	0	0	0	0	0	0	0	0	0	0	0	0	0	0	0	0	0	0	0	0	0	0	0	0	0	0	0	0	0.13057	0	0	0	0	0	0	0	0	0	0
k__Bacteria|p__Cyanobacteria|c__Cyanobacteria_unclassified|o__Synechococcales|f__Prochloraceae	2|1117||1890424|1213	Bacteria	Cyanobacteria	Cyanobacteria_unclassified	Synechococcales	Prochloraceae			0	0	0	0	0	0	0	0	0	0	0	0	0	0	0	0	0	0	0	0	0	0	0	0	0	0	0	0	0	0	0	0	0	0	0	0	0	0	0	0	0
k__Bacteria|p__Cyanobacteria|c__Cyanobacteria_unclassified|o__Synechococcales|f__Prochloraceae|g__Prochlorococcus	2|1117||1890424|1213|1218	Bacteria	Cyanobacteria	Cyanobacteria_unclassified	Synechococcales	Prochloraceae	Prochlorococcus		0	0	0	0	0	0	0	0	0	0	0	0	0	0	0	0	0	0	0	0	0	0	0	0	0	0	0	0	0	0	0	0	0	0	0	0	0	0	0	0	0
k__Bacteria|p__Cyanobacteria|c__Cyanobacteria_unclassified|o__Synechococcales|f__Prochloraceae|g__Prochlorococcus|s__Prochlorococcus_marinus	2|1117||1890424|1213|1218|1219	Bacteria	Cyanobacteria	Cyanobacteria_unclassified	Synechococcales	Prochloraceae	Prochlorococcus	Prochlorococcus_marinus	0	0	0	0	0	0	0	0	0	0	0	0	0	0	0	0	0	0	0	0	0	0	0	0	0	0	0	0	0	0	0	0	0	0	0	0	0	0	0	0	0
k__Bacteria|p__Cyanobacteria|c__Cyanobacteria_unclassified|o__Synechococcales|f__Synechococcaceae	2|1117||1890424|1890426	Bacteria	Cyanobacteria	Cyanobacteria_unclassified	Synechococcales	Synechococcaceae			0	0	0	0	0	0	0	0	0	0	0	0	0	0	0	0	0	0	0	0	0	0	0	0	0	0	0	0	0	0	0.13057	0	0	0	0	0	0	0	0	0	0
k__Bacteria|p__Cyanobacteria|c__Cyanobacteria_unclassified|o__Synechococcales|f__Synechococcaceae|g__Synechococcus	2|1117||1890424|1890426|1129	Bacteria	Cyanobacteria	Cyanobacteria_unclassified	Synechococcales	Synechococcaceae	Synechococcus		0	0	0	0	0	0	0	0	0	0	0	0	0	0	0	0	0	0	0	0	0	0	0	0	0	0	0	0	0	0	0.13057	0	0	0	0	0	0	0	0	0	0
k__Bacteria|p__Cyanobacteria|c__Cyanobacteria_unclassified|o__Synechococcales|f__Synechococcaceae|g__Synechococcus|s__Synechococcus_elongatus	2|1117||1890424|1890426|1129|32046	Bacteria	Cyanobacteria	Cyanobacteria_unclassified	Synechococcales	Synechococcaceae	Synechococcus	Synechococcus_elongatus	0	0	0	0	0	0	0	0	0	0	0	0	0	0	0	0	0	0	0	0	0	0	0	0	0	0	0	0	0	0	0.13057	0	0	0	0	0	0	0	0	0	0
k__Bacteria|p__Deferribacteres	2|200930	Bacteria	Deferribacteres						0	0	0	0	0	0	0	0	0	0	0	0	0	0	0	0	0	0	0	0	0	0	0	0	0	0	0	0	0	0	0	0	0	0	0	0	0	0	0	0	0
k__Bacteria|p__Deferribacteres|c__Deferribacteres	2|200930|68337	Bacteria	Deferribacteres	Deferribacteres					0	0	0	0	0	0	0	0	0	0	0	0	0	0	0	0	0	0	0	0	0	0	0	0	0	0	0	0	0	0	0	0	0	0	0	0	0	0	0	0	0
k__Bacteria|p__Deferribacteres|c__Deferribacteres|o__Deferribacterales	2|200930|68337|191393	Bacteria	Deferribacteres	Deferribacteres	Deferribacterales				0	0	0	0	0	0	0	0	0	0	0	0	0	0	0	0	0	0	0	0	0	0	0	0	0	0	0	0	0	0	0	0	0	0	0	0	0	0	0	0	0
k__Bacteria|p__Deferribacteres|c__Deferribacteres|o__Deferribacterales|f__Deferribacteraceae	2|200930|68337|191393|191394	Bacteria	Deferribacteres	Deferribacteres	Deferribacterales	Deferribacteraceae			0	0	0	0	0	0	0	0	0	0	0	0	0	0	0	0	0	0	0	0	0	0	0	0	0	0	0	0	0	0	0	0	0	0	0	0	0	0	0	0	0
k__Bacteria|p__Deferribacteres|c__Deferribacteres|o__Deferribacterales|f__Deferribacteraceae|g__Mucispirillum	2|200930|68337|191393|191394|248038	Bacteria	Deferribacteres	Deferribacteres	Deferribacterales	Deferribacteraceae	Mucispirillum		0	0	0	0	0	0	0	0	0	0	0	0	0	0	0	0	0	0	0	0	0	0	0	0	0	0	0	0	0	0	0	0	0	0	0	0	0	0	0	0	0
k__Bacteria|p__Deferribacteres|c__Deferribacteres|o__Deferribacterales|f__Deferribacteraceae|g__Mucispirillum|s__Mucispirillum_schaedleri	2|200930|68337|191393|191394|248038|248039	Bacteria	Deferribacteres	Deferribacteres	Deferribacterales	Deferribacteraceae	Mucispirillum	Mucispirillum_schaedleri	0	0	0	0	0	0	0	0	0	0	0	0	0	0	0	0	0	0	0	0	0	0	0	0	0	0	0	0	0	0	0	0	0	0	0	0	0	0	0	0	0
k__Bacteria|p__Deinococcus_Thermus	2|1297	Bacteria	Deinococcus_Thermus						0	0	0	0	0	0	0	0	0	0	0	0	0	0	0	0	0	0	0	0	0	0	0	0	0	0.01442	0.00081	0	0	0	0	0	0.00262	0	0	0	0	0	0	0	0
k__Bacteria|p__Deinococcus_Thermus|c__Deinococci	2|1297|188787	Bacteria	Deinococcus_Thermus	Deinococci					0	0	0	0	0	0	0	0	0	0	0	0	0	0	0	0	0	0	0	0	0	0	0	0	0	0.01442	0.00081	0	0	0	0	0	0.00262	0	0	0	0	0	0	0	0
k__Bacteria|p__Deinococcus_Thermus|c__Deinococci|o__Deinococcales	2|1297|188787|118964	Bacteria	Deinococcus_Thermus	Deinococci	Deinococcales				0	0	0	0	0	0	0	0	0	0	0	0	0	0	0	0	0	0	0	0	0	0	0	0	0	0.01442	0.00081	0	0	0	0	0	0.00262	0	0	0	0	0	0	0	0
k__Bacteria|p__Deinococcus_Thermus|c__Deinococci|o__Deinococcales|f__Deinococcaceae	2|1297|188787|118964|183710	Bacteria	Deinococcus_Thermus	Deinococci	Deinococcales	Deinococcaceae			0	0	0	0	0	0	0	0	0	0	0	0	0	0	0	0	0	0	0	0	0	0	0	0	0	0.01442	0.00081	0	0	0	0	0	0.00262	0	0	0	0	0	0	0	0
k__Bacteria|p__Deinococcus_Thermus|c__Deinococci|o__Deinococcales|f__Deinococcaceae|g__Deinococcus	2|1297|188787|118964|183710|1298	Bacteria	Deinococcus_Thermus	Deinococci	Deinococcales	Deinococcaceae	Deinococcus		0	0	0	0	0	0	0	0	0	0	0	0	0	0	0	0	0	0	0	0	0	0	0	0	0	0.01442	0.00081	0	0	0	0	0	0.00262	0	0	0	0	0	0	0	0
k__Bacteria|p__Deinococcus_Thermus|c__Deinococci|o__Deinococcales|f__Deinococcaceae|g__Deinococcus|s__Deinococcus_actinosclerus	2|1297|188787|118964|183710|1298|1768108	Bacteria	Deinococcus_Thermus	Deinococci	Deinococcales	Deinococcaceae	Deinococcus	Deinococcus_actinosclerus	0	0	0	0	0	0	0	0	0	0	0	0	0	0	0	0	0	0	0	0	0	0	0	0	0	0	0	0	0	0	0	0	0	0	0	0	0	0	0	0	0
k__Bacteria|p__Deinococcus_Thermus|c__Deinococci|o__Deinococcales|f__Deinococcaceae|g__Deinococcus|s__Deinococcus_ficus	2|1297|188787|118964|183710|1298|317577	Bacteria	Deinococcus_Thermus	Deinococci	Deinococcales	Deinococcaceae	Deinococcus	Deinococcus_ficus	0	0	0	0	0	0	0	0	0	0	0	0	0	0	0	0	0	0	0	0	0	0	0	0	0	0	0	0	0	0	0	0	0.00262	0	0	0	0	0	0	0	0
k__Bacteria|p__Deinococcus_Thermus|c__Deinococci|o__Deinococcales|f__Deinococcaceae|g__Deinococcus|s__Deinococcus_gobiensis	2|1297|188787|118964|183710|1298|502394	Bacteria	Deinococcus_Thermus	Deinococci	Deinococcales	Deinococcaceae	Deinococcus	Deinococcus_gobiensis	0	0	0	0	0	0	0	0	0	0	0	0	0	0	0	0	0	0	0	0	0	0	0	0	0	0	0	0	0	0	0	0	0	0	0	0	0	0	0	0	0
k__Bacteria|p__Deinococcus_Thermus|c__Deinococci|o__Deinococcales|f__Deinococcaceae|g__Deinococcus|s__Deinococcus_grandis	2|1297|188787|118964|183710|1298|57498	Bacteria	Deinococcus_Thermus	Deinococci	Deinococcales	Deinococcaceae	Deinococcus	Deinococcus_grandis	0	0	0	0	0	0	0	0	0	0	0	0	0	0	0	0	0	0	0	0	0	0	0	0	0	0	0	0	0	0	0	0	0	0	0	0	0	0	0	0	0
k__Bacteria|p__Deinococcus_Thermus|c__Deinococci|o__Deinococcales|f__Deinococcaceae|g__Deinococcus|s__Deinococcus_proteolyticus	2|1297|188787|118964|183710|1298|55148	Bacteria	Deinococcus_Thermus	Deinococci	Deinococcales	Deinococcaceae	Deinococcus	Deinococcus_proteolyticus	0	0	0	0	0	0	0	0	0	0	0	0	0	0	0	0	0	0	0	0	0	0	0	0	0	0	0	0	0	0	0	0	0	0	0	0	0	0	0	0	0
k__Bacteria|p__Deinococcus_Thermus|c__Deinococci|o__Deinococcales|f__Deinococcaceae|g__Deinococcus|s__Deinococcus_radiodurans	2|1297|188787|118964|183710|1298|1299	Bacteria	Deinococcus_Thermus	Deinococci	Deinococcales	Deinococcaceae	Deinococcus	Deinococcus_radiodurans	0	0	0	0	0	0	0	0	0	0	0	0	0	0	0	0	0	0	0	0	0	0	0	0	0	0	0	0	0	0	0	0	0	0	0	0	0	0	0	0	0
k__Bacteria|p__Deinococcus_Thermus|c__Deinococci|o__Deinococcales|f__Deinococcaceae|g__Deinococcus|s__Deinococcus_reticulitermitis	2|1297|188787|118964|183710|1298|856736	Bacteria	Deinococcus_Thermus	Deinococci	Deinococcales	Deinococcaceae	Deinococcus	Deinococcus_reticulitermitis	0	0	0	0	0	0	0	0	0	0	0	0	0	0	0	0	0	0	0	0	0	0	0	0	0	0	0	0	0	0	0	0	0	0	0	0	0	0	0	0	0
k__Bacteria|p__Deinococcus_Thermus|c__Deinococci|o__Deinococcales|f__Deinococcaceae|g__Deinococcus|s__Deinococcus_soli_Cha_et_al_2016	2|1297|188787|118964|183710|1298|1309411	Bacteria	Deinococcus_Thermus	Deinococci	Deinococcales	Deinococcaceae	Deinococcus	Deinococcus_soli_Cha_et_al_2016	0	0	0	0	0	0	0	0	0	0	0	0	0	0	0	0	0	0	0	0	0	0	0	0	0	0.01442	0	0	0	0	0	0	0	0	0	0	0	0	0	0	0
k__Bacteria|p__Deinococcus_Thermus|c__Deinococci|o__Deinococcales|f__Deinococcaceae|g__Deinococcus|s__Deinococcus_wulumuqiensis	2|1297|188787|118964|183710|1298|980427	Bacteria	Deinococcus_Thermus	Deinococci	Deinococcales	Deinococcaceae	Deinococcus	Deinococcus_wulumuqiensis	0	0	0	0	0	0	0	0	0	0	0	0	0	0	0	0	0	0	0	0	0	0	0	0	0	0	0.00081	0	0	0	0	0	0	0	0	0	0	0	0	0	0
k__Bacteria|p__Deinococcus_Thermus|c__Deinococci|o__Thermales	2|1297|188787|68933	Bacteria	Deinococcus_Thermus	Deinococci	Thermales				0	0	0	0	0	0	0	0	0	0	0	0	0	0	0	0	0	0	0	0	0	0	0	0	0	0	0	0	0	0	0	0	0	0	0	0	0	0	0	0	0
k__Bacteria|p__Deinococcus_Thermus|c__Deinococci|o__Thermales|f__Thermaceae	2|1297|188787|68933|188786	Bacteria	Deinococcus_Thermus	Deinococci	Thermales	Thermaceae			0	0	0	0	0	0	0	0	0	0	0	0	0	0	0	0	0	0	0	0	0	0	0	0	0	0	0	0	0	0	0	0	0	0	0	0	0	0	0	0	0
k__Bacteria|p__Deinococcus_Thermus|c__Deinococci|o__Thermales|f__Thermaceae|g__Thermus	2|1297|188787|68933|188786|270	Bacteria	Deinococcus_Thermus	Deinococci	Thermales	Thermaceae	Thermus		0	0	0	0	0	0	0	0	0	0	0	0	0	0	0	0	0	0	0	0	0	0	0	0	0	0	0	0	0	0	0	0	0	0	0	0	0	0	0	0	0
k__Bacteria|p__Deinococcus_Thermus|c__Deinococci|o__Thermales|f__Thermaceae|g__Thermus|s__Thermus_scotoductus	2|1297|188787|68933|188786|270|37636	Bacteria	Deinococcus_Thermus	Deinococci	Thermales	Thermaceae	Thermus	Thermus_scotoductus	0	0	0	0	0	0	0	0	0	0	0	0	0	0	0	0	0	0	0	0	0	0	0	0	0	0	0	0	0	0	0	0	0	0	0	0	0	0	0	0	0
k__Bacteria|p__Fibrobacteres	2|65842	Bacteria	Fibrobacteres						0	0	0	0	0	0	0	0	0	0	0	0	0	0	0	0	0	0	0	0	0	0	0	0	0	0	0	0	0	0	0	0	0	0	0	0	0	0	0	0	0
k__Bacteria|p__Fibrobacteres|c__Fibrobacteria	2|65842|204430	Bacteria	Fibrobacteres	Fibrobacteria					0	0	0	0	0	0	0	0	0	0	0	0	0	0	0	0	0	0	0	0	0	0	0	0	0	0	0	0	0	0	0	0	0	0	0	0	0	0	0	0	0
k__Bacteria|p__Fibrobacteres|c__Fibrobacteria|o__Fibrobacterales	2|65842|204430|218872	Bacteria	Fibrobacteres	Fibrobacteria	Fibrobacterales				0	0	0	0	0	0	0	0	0	0	0	0	0	0	0	0	0	0	0	0	0	0	0	0	0	0	0	0	0	0	0	0	0	0	0	0	0	0	0	0	0
k__Bacteria|p__Fibrobacteres|c__Fibrobacteria|o__Fibrobacterales|f__Fibrobacteraceae	2|65842|204430|218872|204431	Bacteria	Fibrobacteres	Fibrobacteria	Fibrobacterales	Fibrobacteraceae			0	0	0	0	0	0	0	0	0	0	0	0	0	0	0	0	0	0	0	0	0	0	0	0	0	0	0	0	0	0	0	0	0	0	0	0	0	0	0	0	0
k__Bacteria|p__Fibrobacteres|c__Fibrobacteria|o__Fibrobacterales|f__Fibrobacteraceae|g__Fibrobacter	2|65842|204430|218872|204431|832	Bacteria	Fibrobacteres	Fibrobacteria	Fibrobacterales	Fibrobacteraceae	Fibrobacter		0	0	0	0	0	0	0	0	0	0	0	0	0	0	0	0	0	0	0	0	0	0	0	0	0	0	0	0	0	0	0	0	0	0	0	0	0	0	0	0	0
k__Bacteria|p__Fibrobacteres|c__Fibrobacteria|o__Fibrobacterales|f__Fibrobacteraceae|g__Fibrobacter|s__Fibrobacter_intestinalis	2|65842|204430|218872|204431|832|28122	Bacteria	Fibrobacteres	Fibrobacteria	Fibrobacterales	Fibrobacteraceae	Fibrobacter	Fibrobacter_intestinalis	0	0	0	0	0	0	0	0	0	0	0	0	0	0	0	0	0	0	0	0	0	0	0	0	0	0	0	0	0	0	0	0	0	0	0	0	0	0	0	0	0
k__Bacteria|p__Fibrobacteres|c__Fibrobacteria|o__Fibrobacterales|f__Fibrobacteraceae|g__Fibrobacter|s__Fibrobacter_sp_UWH4	2|65842|204430|218872|204431|832|1896210	Bacteria	Fibrobacteres	Fibrobacteria	Fibrobacterales	Fibrobacteraceae	Fibrobacter	Fibrobacter_sp_UWH4	0	0	0	0	0	0	0	0	0	0	0	0	0	0	0	0	0	0	0	0	0	0	0	0	0	0	0	0	0	0	0	0	0	0	0	0	0	0	0	0	0
k__Bacteria|p__Firmicutes	2|1239	Bacteria	Firmicutes						36.4154	37.593	42.273	46.6871	2.48587	8.95723	17.1639	43.4311	5.74933	16.2831	32.7071	60.6488	62.6801	64.7368	43.6113	22.5045	69.6911	32.2559	13.4653	53.0958	87.4534	11.2547	33.4033	92.315	49.4824	22.3165	59.6334	25.4808	18.0228	22.7662	65.2316	63.4578	73.4265	59.0892	43.1011	21.189	85.0835	72.814	43.6574	30.6724	11.1482
k__Bacteria|p__Firmicutes|c__Bacilli	2|1239|91061	Bacteria	Firmicutes	Bacilli					36.4154	37.3574	39.4084	45.0532	2.48135	8.95723	17.0634	43.4311	5.74933	16.2831	28.9264	60.4485	62.1773	62.1228	41.2722	22.5045	69.6911	30.1894	13.4653	51.9648	87.4534	9.8994	33.3464	92.2995	41.1005	21.8876	59.258	24.3676	17.3464	21.3118	59.5625	61.7031	72.5165	55.708	37.9133	19.8856	85.0835	72.814	37.2829	29.874	10.8603
k__Bacteria|p__Firmicutes|c__Bacilli|o__Bacillales	2|1239|91061|1385	Bacteria	Firmicutes	Bacilli	Bacillales				36.1686	37.1591	39.4084	44.9783	2.20586	8.51078	14.151	42.1258	3.48042	13.4552	28.9264	60.4395	58.1301	62.1228	41.2659	18.2142	69.6911	30.1894	13.4653	33.541	87.4534	9.15927	33.251	42.9564	32.1162	18.3299	27.5075	17.7525	9.59251	19.1265	27.2297	54.0502	71.0779	48.4005	27.3749	19.1872	64.499	66.7612	37.2623	29.7884	7.21169
k__Bacteria|p__Firmicutes|c__Bacilli|o__Bacillales|f__Bacillaceae	2|1239|91061|1385|186817	Bacteria	Firmicutes	Bacilli	Bacillales	Bacillaceae			0	0.00197	0	0	0.02867	0.00738	0.00334	0	0.16074	0.09888	0	0	0	0	0	0	0	0	0	0	0	0	0	0	0	0	0	0	0.08223	0.0108	0.02182	0.00646	0	0	0	0	0	0	0	0	0
k__Bacteria|p__Firmicutes|c__Bacilli|o__Bacillales|f__Bacillaceae|g__Bacillus	2|1239|91061|1385|186817|1386	Bacteria	Firmicutes	Bacilli	Bacillales	Bacillaceae	Bacillus		0	0.00197	0	0	0.02867	0.00738	0.00334	0	0.16074	0.09888	0	0	0	0	0	0	0	0	0	0	0	0	0	0	0	0	0	0	0.08223	0.0108	0.02182	0.00646	0	0	0	0	0	0	0	0	0
k__Bacteria|p__Firmicutes|c__Bacilli|o__Bacillales|f__Bacillaceae|g__Bacillus|s__Bacillus_aryabhattai	2|1239|91061|1385|186817|1386|412384	Bacteria	Firmicutes	Bacilli	Bacillales	Bacillaceae	Bacillus	Bacillus_aryabhattai	0	0	0	0	0	0	0	0	0	0	0	0	0	0	0	0	0	0	0	0	0	0	0	0	0	0	0	0	0	0	0	0	0	0	0	0	0	0	0	0	0
k__Bacteria|p__Firmicutes|c__Bacilli|o__Bacillales|f__Bacillaceae|g__Bacillus|s__Bacillus_cereus_group	2|1239|91061|1385|186817|1386|86661	Bacteria	Firmicutes	Bacilli	Bacillales	Bacillaceae	Bacillus	Bacillus_cereus_group	0	0	0	0	0	0	0	0	0	0	0	0	0	0	0	0	0	0	0	0	0	0	0	0	0	0	0	0	0	0	0	0	0	0	0	0	0	0	0	0	0
k__Bacteria|p__Firmicutes|c__Bacilli|o__Bacillales|f__Bacillaceae|g__Bacillus|s__Bacillus_kochii	2|1239|91061|1385|186817|1386|859143	Bacteria	Firmicutes	Bacilli	Bacillales	Bacillaceae	Bacillus	Bacillus_kochii	0	0	0	0	0	0	0	0	0	0	0	0	0	0	0	0	0	0	0	0	0	0	0	0	0	0	0	0	0	0	0	0	0	0	0	0	0	0	0	0	0
k__Bacteria|p__Firmicutes|c__Bacilli|o__Bacillales|f__Bacillaceae|g__Bacillus|s__Bacillus_megaterium	2|1239|91061|1385|186817|1386|1404	Bacteria	Firmicutes	Bacilli	Bacillales	Bacillaceae	Bacillus	Bacillus_megaterium	0	0	0	0	0	0	0	0	0	0	0	0	0	0	0	0	0	0	0	0	0	0	0	0	0	0	0	0	0	0	0	0	0	0	0	0	0	0	0	0	0
k__Bacteria|p__Firmicutes|c__Bacilli|o__Bacillales|f__Bacillaceae|g__Bacillus|s__Bacillus_obstructivus	2|1239|91061|1385|186817|1386|1914540	Bacteria	Firmicutes	Bacilli	Bacillales	Bacillaceae	Bacillus	Bacillus_obstructivus	0	0	0	0	0	0	0	0	0	0	0	0	0	0	0	0	0	0	0	0	0	0	0	0	0	0	0	0	0	0	0	0	0	0	0	0	0	0	0	0	0
k__Bacteria|p__Firmicutes|c__Bacilli|o__Bacillales|f__Bacillaceae|g__Bacillus|s__Bacillus_oleronius	2|1239|91061|1385|186817|1386|38875	Bacteria	Firmicutes	Bacilli	Bacillales	Bacillaceae	Bacillus	Bacillus_oleronius	0	0	0	0	0	0	0	0	0	0	0	0	0	0	0	0	0	0	0	0	0	0	0	0	0	0	0	0	0	0	0	0	0	0	0	0	0	0	0	0	0
k__Bacteria|p__Firmicutes|c__Bacilli|o__Bacillales|f__Bacillaceae|g__Bacillus|s__Bacillus_pseudofirmus	2|1239|91061|1385|186817|1386|79885	Bacteria	Firmicutes	Bacilli	Bacillales	Bacillaceae	Bacillus	Bacillus_pseudofirmus	0	0	0	0	0	0	0	0	0	0	0	0	0	0	0	0	0	0	0	0	0	0	0	0	0	0	0	0	0	0	0	0	0	0	0	0	0	0	0	0	0
k__Bacteria|p__Firmicutes|c__Bacilli|o__Bacillales|f__Bacillaceae|g__Bacillus|s__Bacillus_sporothermodurans	2|1239|91061|1385|186817|1386|46224	Bacteria	Firmicutes	Bacilli	Bacillales	Bacillaceae	Bacillus	Bacillus_sporothermodurans	0	0	0	0	0	0	0	0	0	0	0	0	0	0	0	0	0	0	0	0	0	0	0	0	0	0	0	0	0	0	0	0	0	0	0	0	0	0	0	0	0
k__Bacteria|p__Firmicutes|c__Bacilli|o__Bacillales|f__Bacillaceae|g__Bacillus|s__Bacillus_subtilis_group	2|1239|91061|1385|186817|1386|653685	Bacteria	Firmicutes	Bacilli	Bacillales	Bacillaceae	Bacillus	Bacillus_subtilis_group	0	0.00197	0	0	0.02867	0.00738	0.00334	0	0.16074	0.09888	0	0	0	0	0	0	0	0	0	0	0	0	0	0	0	0	0	0	0.08223	0.0108	0.02182	0.00646	0	0	0	0	0	0	0	0	0
k__Bacteria|p__Firmicutes|c__Bacilli|o__Bacillales|f__Bacillaceae|g__Bacillus|s__Bacillus_thermoamylovorans	2|1239|91061|1385|186817|1386|35841	Bacteria	Firmicutes	Bacilli	Bacillales	Bacillaceae	Bacillus	Bacillus_thermoamylovorans	0	0	0	0	0	0	0	0	0	0	0	0	0	0	0	0	0	0	0	0	0	0	0	0	0	0	0	0	0	0	0	0	0	0	0	0	0	0	0	0	0
k__Bacteria|p__Firmicutes|c__Bacilli|o__Bacillales|f__Bacillaceae|g__Geobacillus	2|1239|91061|1385|186817|129337	Bacteria	Firmicutes	Bacilli	Bacillales	Bacillaceae	Geobacillus		0	0	0	0	0	0	0	0	0	0	0	0	0	0	0	0	0	0	0	0	0	0	0	0	0	0	0	0	0	0	0	0	0	0	0	0	0	0	0	0	0
k__Bacteria|p__Firmicutes|c__Bacilli|o__Bacillales|f__Bacillaceae|g__Geobacillus|s__Geobacillus_stearothermophilus	2|1239|91061|1385|186817|129337|1422	Bacteria	Firmicutes	Bacilli	Bacillales	Bacillaceae	Geobacillus	Geobacillus_stearothermophilus	0	0	0	0	0	0	0	0	0	0	0	0	0	0	0	0	0	0	0	0	0	0	0	0	0	0	0	0	0	0	0	0	0	0	0	0	0	0	0	0	0
k__Bacteria|p__Firmicutes|c__Bacilli|o__Bacillales|f__Bacillales_unclassified	2|1239|91061|1385|	Bacteria	Firmicutes	Bacilli	Bacillales	Bacillales_unclassified			0	0	0	0	0	0	0.15425	0	0	0.08619	0	0	0	0	0	0	0	0	0	0	0	0	0	0	0	0	0	0	0	0	0	0	0	0	0	0	0	0	0	0	0
k__Bacteria|p__Firmicutes|c__Bacilli|o__Bacillales|f__Bacillales_unclassified|g__Exiguobacterium	2|1239|91061|1385||33986	Bacteria	Firmicutes	Bacilli	Bacillales	Bacillales_unclassified	Exiguobacterium		0	0	0	0	0	0	0.03947	0	0	0	0	0	0	0	0	0	0	0	0	0	0	0	0	0	0	0	0	0	0	0	0	0	0	0	0	0	0	0	0	0	0
k__Bacteria|p__Firmicutes|c__Bacilli|o__Bacillales|f__Bacillales_unclassified|g__Exiguobacterium|s__Exiguobacterium_acetylicum	2|1239|91061|1385||33986|41170	Bacteria	Firmicutes	Bacilli	Bacillales	Bacillales_unclassified	Exiguobacterium	Exiguobacterium_acetylicum	0	0	0	0	0	0	0.03863	0	0	0	0	0	0	0	0	0	0	0	0	0	0	0	0	0	0	0	0	0	0	0	0	0	0	0	0	0	0	0	0	0	0
k__Bacteria|p__Firmicutes|c__Bacilli|o__Bacillales|f__Bacillales_unclassified|g__Exiguobacterium|s__Exiguobacterium_indicum	2|1239|91061|1385||33986|296995	Bacteria	Firmicutes	Bacilli	Bacillales	Bacillales_unclassified	Exiguobacterium	Exiguobacterium_indicum	0	0	0	0	0	0	0.00084	0	0	0	0	0	0	0	0	0	0	0	0	0	0	0	0	0	0	0	0	0	0	0	0	0	0	0	0	0	0	0	0	0	0
k__Bacteria|p__Firmicutes|c__Bacilli|o__Bacillales|f__Bacillales_unclassified|g__Exiguobacterium|s__Exiguobacterium_mexicanum	2|1239|91061|1385||33986|340146	Bacteria	Firmicutes	Bacilli	Bacillales	Bacillales_unclassified	Exiguobacterium	Exiguobacterium_mexicanum	0	0	0	0	0	0	0	0	0	0	0	0	0	0	0	0	0	0	0	0	0	0	0	0	0	0	0	0	0	0	0	0	0	0	0	0	0	0	0	0	0
k__Bacteria|p__Firmicutes|c__Bacilli|o__Bacillales|f__Bacillales_unclassified|g__Exiguobacterium|s__Exiguobacterium_sp_AB2	2|1239|91061|1385||33986|1484479	Bacteria	Firmicutes	Bacilli	Bacillales	Bacillales_unclassified	Exiguobacterium	Exiguobacterium_sp_AB2	0	0	0	0	0	0	0	0	0	0	0	0	0	0	0	0	0	0	0	0	0	0	0	0	0	0	0	0	0	0	0	0	0	0	0	0	0	0	0	0	0
k__Bacteria|p__Firmicutes|c__Bacilli|o__Bacillales|f__Bacillales_unclassified|g__Gemella	2|1239|91061|1385||1378	Bacteria	Firmicutes	Bacilli	Bacillales	Bacillales_unclassified	Gemella		0	0	0	0	0	0	0.11479	0	0	0.08619	0	0	0	0	0	0	0	0	0	0	0	0	0	0	0	0	0	0	0	0	0	0	0	0	0	0	0	0	0	0	0
k__Bacteria|p__Firmicutes|c__Bacilli|o__Bacillales|f__Bacillales_unclassified|g__Gemella|s__Gemella_haemolysans	2|1239|91061|1385||1378|1379	Bacteria	Firmicutes	Bacilli	Bacillales	Bacillales_unclassified	Gemella	Gemella_haemolysans	0	0	0	0	0	0	0.11479	0	0	0.08619	0	0	0	0	0	0	0	0	0	0	0	0	0	0	0	0	0	0	0	0	0	0	0	0	0	0	0	0	0	0	0
k__Bacteria|p__Firmicutes|c__Bacilli|o__Bacillales|f__Bacillales_unclassified|g__Gemella|s__Gemella_morbillorum	2|1239|91061|1385||1378|29391	Bacteria	Firmicutes	Bacilli	Bacillales	Bacillales_unclassified	Gemella	Gemella_morbillorum	0	0	0	0	0	0	0	0	0	0	0	0	0	0	0	0	0	0	0	0	0	0	0	0	0	0	0	0	0	0	0	0	0	0	0	0	0	0	0	0	0
k__Bacteria|p__Firmicutes|c__Bacilli|o__Bacillales|f__Bacillales_unclassified|g__Gemella|s__Gemella_sanguinis	2|1239|91061|1385||1378|84135	Bacteria	Firmicutes	Bacilli	Bacillales	Bacillales_unclassified	Gemella	Gemella_sanguinis	0	0	0	0	0	0	0	0	0	0	0	0	0	0	0	0	0	0	0	0	0	0	0	0	0	0	0	0	0	0	0	0	0	0	0	0	0	0	0	0	0
k__Bacteria|p__Firmicutes|c__Bacilli|o__Bacillales|f__Paenibacillaceae	2|1239|91061|1385|186822	Bacteria	Firmicutes	Bacilli	Bacillales	Paenibacillaceae			0	0	0	0	0	0	0	0	0	0	0	0	0	0	0	0	0	0	0	0	0	0	0	0	0	0	0	0	0	0	0	0	0	0	0	0	0	0	0	0	0
k__Bacteria|p__Firmicutes|c__Bacilli|o__Bacillales|f__Paenibacillaceae|g__Brevibacillus	2|1239|91061|1385|186822|55080	Bacteria	Firmicutes	Bacilli	Bacillales	Paenibacillaceae	Brevibacillus		0	0	0	0	0	0	0	0	0	0	0	0	0	0	0	0	0	0	0	0	0	0	0	0	0	0	0	0	0	0	0	0	0	0	0	0	0	0	0	0	0
k__Bacteria|p__Firmicutes|c__Bacilli|o__Bacillales|f__Paenibacillaceae|g__Brevibacillus|s__Brevibacillus_agri	2|1239|91061|1385|186822|55080|51101	Bacteria	Firmicutes	Bacilli	Bacillales	Paenibacillaceae	Brevibacillus	Brevibacillus_agri	0	0	0	0	0	0	0	0	0	0	0	0	0	0	0	0	0	0	0	0	0	0	0	0	0	0	0	0	0	0	0	0	0	0	0	0	0	0	0	0	0
k__Bacteria|p__Firmicutes|c__Bacilli|o__Bacillales|f__Paenibacillaceae|g__Paenibacillus	2|1239|91061|1385|186822|44249	Bacteria	Firmicutes	Bacilli	Bacillales	Paenibacillaceae	Paenibacillus		0	0	0	0	0	0	0	0	0	0	0	0	0	0	0	0	0	0	0	0	0	0	0	0	0	0	0	0	0	0	0	0	0	0	0	0	0	0	0	0	0
k__Bacteria|p__Firmicutes|c__Bacilli|o__Bacillales|f__Paenibacillaceae|g__Paenibacillus|s__Paenibacillus_glucanolyticus	2|1239|91061|1385|186822|44249|59843	Bacteria	Firmicutes	Bacilli	Bacillales	Paenibacillaceae	Paenibacillus	Paenibacillus_glucanolyticus	0	0	0	0	0	0	0	0	0	0	0	0	0	0	0	0	0	0	0	0	0	0	0	0	0	0	0	0	0	0	0	0	0	0	0	0	0	0	0	0	0
k__Bacteria|p__Firmicutes|c__Bacilli|o__Bacillales|f__Paenibacillaceae|g__Paenibacillus|s__Paenibacillus_sp_P1XP2	2|1239|91061|1385|186822|44249|1472719	Bacteria	Firmicutes	Bacilli	Bacillales	Paenibacillaceae	Paenibacillus	Paenibacillus_sp_P1XP2	0	0	0	0	0	0	0	0	0	0	0	0	0	0	0	0	0	0	0	0	0	0	0	0	0	0	0	0	0	0	0	0	0	0	0	0	0	0	0	0	0
k__Bacteria|p__Firmicutes|c__Bacilli|o__Bacillales|f__Planococcaceae	2|1239|91061|1385|186818	Bacteria	Firmicutes	Bacilli	Bacillales	Planococcaceae			0	0	0	0	0	0	0	0	0	0	0	0	0	0	0	0	0	0	0	0	0	0	0	0	0.01423	0	0.09771	0	0	0	0	0	0.00829	0	0	0	0.23721	0	0	0	0
k__Bacteria|p__Firmicutes|c__Bacilli|o__Bacillales|f__Planococcaceae|g__Caryophanon	2|1239|91061|1385|186818|33976	Bacteria	Firmicutes	Bacilli	Bacillales	Planococcaceae	Caryophanon		0	0	0	0	0	0	0	0	0	0	0	0	0	0	0	0	0	0	0	0	0	0	0	0	0	0	0	0	0	0	0	0	0	0	0	0	0	0	0	0	0
k__Bacteria|p__Firmicutes|c__Bacilli|o__Bacillales|f__Planococcaceae|g__Caryophanon|s__Caryophanon_latum	2|1239|91061|1385|186818|33976|33977	Bacteria	Firmicutes	Bacilli	Bacillales	Planococcaceae	Caryophanon	Caryophanon_latum	0	0	0	0	0	0	0	0	0	0	0	0	0	0	0	0	0	0	0	0	0	0	0	0	0	0	0	0	0	0	0	0	0	0	0	0	0	0	0	0	0
k__Bacteria|p__Firmicutes|c__Bacilli|o__Bacillales|f__Planococcaceae|g__Caryophanon|s__Caryophanon_tenue	2|1239|91061|1385|186818|33976|33978	Bacteria	Firmicutes	Bacilli	Bacillales	Planococcaceae	Caryophanon	Caryophanon_tenue	0	0	0	0	0	0	0	0	0	0	0	0	0	0	0	0	0	0	0	0	0	0	0	0	0	0	0	0	0	0	0	0	0	0	0	0	0	0	0	0	0
k__Bacteria|p__Firmicutes|c__Bacilli|o__Bacillales|f__Planococcaceae|g__Kurthia	2|1239|91061|1385|186818|1649	Bacteria	Firmicutes	Bacilli	Bacillales	Planococcaceae	Kurthia		0	0	0	0	0	0	0	0	0	0	0	0	0	0	0	0	0	0	0	0	0	0	0	0	0.01423	0	0.09771	0	0	0	0	0	0.00829	0	0	0	0.23721	0	0	0	0
k__Bacteria|p__Firmicutes|c__Bacilli|o__Bacillales|f__Planococcaceae|g__Kurthia|s__Kurthia_sp_11kri321	2|1239|91061|1385|186818|1649|1750719	Bacteria	Firmicutes	Bacilli	Bacillales	Planococcaceae	Kurthia	Kurthia_sp_11kri321	0	0	0	0	0	0	0	0	0	0	0	0	0	0	0	0	0	0	0	0	0	0	0	0	0.01423	0	0.09771	0	0	0	0	0	0.00829	0	0	0	0.23721	0	0	0	0
k__Bacteria|p__Firmicutes|c__Bacilli|o__Bacillales|f__Planococcaceae|g__Rummeliibacillus	2|1239|91061|1385|186818|648802	Bacteria	Firmicutes	Bacilli	Bacillales	Planococcaceae	Rummeliibacillus		0	0	0	0	0	0	0	0	0	0	0	0	0	0	0	0	0	0	0	0	0	0	0	0	0	0	0	0	0	0	0	0	0	0	0	0	0	0	0	0	0
k__Bacteria|p__Firmicutes|c__Bacilli|o__Bacillales|f__Planococcaceae|g__Rummeliibacillus|s__Rummeliibacillus_sp_POC4	2|1239|91061|1385|186818|648802|2305899	Bacteria	Firmicutes	Bacilli	Bacillales	Planococcaceae	Rummeliibacillus	Rummeliibacillus_sp_POC4	0	0	0	0	0	0	0	0	0	0	0	0	0	0	0	0	0	0	0	0	0	0	0	0	0	0	0	0	0	0	0	0	0	0	0	0	0	0	0	0	0
k__Bacteria|p__Firmicutes|c__Bacilli|o__Bacillales|f__Planococcaceae|g__Tetzosporium	2|1239|91061|1385|186818|2079189	Bacteria	Firmicutes	Bacilli	Bacillales	Planococcaceae	Tetzosporium		0	0	0	0	0	0	0	0	0	0	0	0	0	0	0	0	0	0	0	0	0	0	0	0	0	0	0	0	0	0	0	0	0	0	0	0	0	0	0	0	0
k__Bacteria|p__Firmicutes|c__Bacilli|o__Bacillales|f__Planococcaceae|g__Tetzosporium|s__Tetzosporium_hominis	2|1239|91061|1385|186818|2079189|2020506	Bacteria	Firmicutes	Bacilli	Bacillales	Planococcaceae	Tetzosporium	Tetzosporium_hominis	0	0	0	0	0	0	0	0	0	0	0	0	0	0	0	0	0	0	0	0	0	0	0	0	0	0	0	0	0	0	0	0	0	0	0	0	0	0	0	0	0
k__Bacteria|p__Firmicutes|c__Bacilli|o__Bacillales|f__Staphylococcaceae	2|1239|91061|1385|90964	Bacteria	Firmicutes	Bacilli	Bacillales	Staphylococcaceae			36.1686	37.1571	39.4084	44.9783	2.17718	8.5034	13.9934	42.1258	3.31968	13.2701	28.9264	60.4395	58.1301	62.1228	41.2659	18.2142	69.6911	30.1894	13.4653	33.541	87.4534	9.15927	33.251	42.9564	32.102	18.3299	27.4098	17.7525	9.51028	19.1157	27.2079	54.0437	71.0696	48.4005	27.3749	19.1872	64.2618	66.7612	37.2623	29.7884	7.21169
k__Bacteria|p__Firmicutes|c__Bacilli|o__Bacillales|f__Staphylococcaceae|g__Jeotgalicoccus	2|1239|91061|1385|90964|227979	Bacteria	Firmicutes	Bacilli	Bacillales	Staphylococcaceae	Jeotgalicoccus		0	0	0	0	0	0	0	0	0	0	0	0	0	0	0	0	0	0	0	0	0	0.00628	0	0	0.00853	0.02546	0	0.01724	0	0	0	0	0	0	0	0	0	0	0	0	0
k__Bacteria|p__Firmicutes|c__Bacilli|o__Bacillales|f__Staphylococcaceae|g__Jeotgalicoccus|s__Jeotgalicoccus_halophilus	2|1239|91061|1385|90964|227979|586411	Bacteria	Firmicutes	Bacilli	Bacillales	Staphylococcaceae	Jeotgalicoccus	Jeotgalicoccus_halophilus	0	0	0	0	0	0	0	0	0	0	0	0	0	0	0	0	0	0	0	0	0	0.00628	0	0	0.00853	0.02546	0	0.01724	0	0	0	0	0	0	0	0	0	0	0	0	0
k__Bacteria|p__Firmicutes|c__Bacilli|o__Bacillales|f__Staphylococcaceae|g__Jeotgalicoccus|s__Jeotgalicoccus_halotolerans	2|1239|91061|1385|90964|227979|157227	Bacteria	Firmicutes	Bacilli	Bacillales	Staphylococcaceae	Jeotgalicoccus	Jeotgalicoccus_halotolerans	0	0	0	0	0	0	0	0	0	0	0	0	0	0	0	0	0	0	0	0	0	0	0	0	0	0	0	0	0	0	0	0	0	0	0	0	0	0	0	0	0
k__Bacteria|p__Firmicutes|c__Bacilli|o__Bacillales|f__Staphylococcaceae|g__Jeotgalicoccus|s__Jeotgalicoccus_sp	2|1239|91061|1385|90964|227979|1871619	Bacteria	Firmicutes	Bacilli	Bacillales	Staphylococcaceae	Jeotgalicoccus	Jeotgalicoccus_sp	0	0	0	0	0	0	0	0	0	0	0	0	0	0	0	0	0	0	0	0	0	0	0	0	0	0	0	0	0	0	0	0	0	0	0	0	0	0	0	0	0
k__Bacteria|p__Firmicutes|c__Bacilli|o__Bacillales|f__Staphylococcaceae|g__Macrococcus	2|1239|91061|1385|90964|69965	Bacteria	Firmicutes	Bacilli	Bacillales	Staphylococcaceae	Macrococcus		0	0	0	0	0	0	0	0	0	0	0	0	0	0	0	0	0	0	0	0	0	0	0	0	0.01231	0.02716	0	0	0.06404	0.00531	0	0.00428	0	0	0.03257	0	0	0	0	0	0
k__Bacteria|p__Firmicutes|c__Bacilli|o__Bacillales|f__Staphylococcaceae|g__Macrococcus|s__Macrococcus_canis	2|1239|91061|1385|90964|69965|1855823	Bacteria	Firmicutes	Bacilli	Bacillales	Staphylococcaceae	Macrococcus	Macrococcus_canis	0	0	0	0	0	0	0	0	0	0	0	0	0	0	0	0	0	0	0	0	0	0	0	0	0.01231	0.00844	0	0	0.02372	0.00531	0	0.00428	0	0	0.03257	0	0	0	0	0	0
k__Bacteria|p__Firmicutes|c__Bacilli|o__Bacillales|f__Staphylococcaceae|g__Macrococcus|s__Macrococcus_caseolyticus	2|1239|91061|1385|90964|69965|69966	Bacteria	Firmicutes	Bacilli	Bacillales	Staphylococcaceae	Macrococcus	Macrococcus_caseolyticus	0	0	0	0	0	0	0	0	0	0	0	0	0	0	0	0	0	0	0	0	0	0	0	0	0	0.01872	0	0	0.04032	0	0	0	0	0	0	0	0	0	0	0	0
k__Bacteria|p__Firmicutes|c__Bacilli|o__Bacillales|f__Staphylococcaceae|g__Macrococcus|s__Macrococcus_epidermidis	2|1239|91061|1385|90964|69965|1902580	Bacteria	Firmicutes	Bacilli	Bacillales	Staphylococcaceae	Macrococcus	Macrococcus_epidermidis	0	0	0	0	0	0	0	0	0	0	0	0	0	0	0	0	0	0	0	0	0	0	0	0	0	0	0	0	0	0	0	0	0	0	0	0	0	0	0	0	0
k__Bacteria|p__Firmicutes|c__Bacilli|o__Bacillales|f__Staphylococcaceae|g__Macrococcus|s__Macrococcus_goetzii	2|1239|91061|1385|90964|69965|1891097	Bacteria	Firmicutes	Bacilli	Bacillales	Staphylococcaceae	Macrococcus	Macrococcus_goetzii	0	0	0	0	0	0	0	0	0	0	0	0	0	0	0	0	0	0	0	0	0	0	0	0	0	0	0	0	0	0	0	0	0	0	0	0	0	0	0	0	0
k__Bacteria|p__Firmicutes|c__Bacilli|o__Bacillales|f__Staphylococcaceae|g__Salinicoccus	2|1239|91061|1385|90964|45669	Bacteria	Firmicutes	Bacilli	Bacillales	Staphylococcaceae	Salinicoccus		0	0	0	0	0	0	0	0	0	0	0	0	0	0	0	0	0	0	0	0	0	0	0	0	0	0.00423	0	0	0	0	0	0	0	0	0	0	0	0	0	0	0
k__Bacteria|p__Firmicutes|c__Bacilli|o__Bacillales|f__Staphylococcaceae|g__Salinicoccus|s__Salinicoccus_halodurans	2|1239|91061|1385|90964|45669|407035	Bacteria	Firmicutes	Bacilli	Bacillales	Staphylococcaceae	Salinicoccus	Salinicoccus_halodurans	0	0	0	0	0	0	0	0	0	0	0	0	0	0	0	0	0	0	0	0	0	0	0	0	0	0	0	0	0	0	0	0	0	0	0	0	0	0	0	0	0
k__Bacteria|p__Firmicutes|c__Bacilli|o__Bacillales|f__Staphylococcaceae|g__Salinicoccus|s__Salinicoccus_qingdaonensis	2|1239|91061|1385|90964|45669|576118	Bacteria	Firmicutes	Bacilli	Bacillales	Staphylococcaceae	Salinicoccus	Salinicoccus_qingdaonensis	0	0	0	0	0	0	0	0	0	0	0	0	0	0	0	0	0	0	0	0	0	0	0	0	0	0.00423	0	0	0	0	0	0	0	0	0	0	0	0	0	0	0
k__Bacteria|p__Firmicutes|c__Bacilli|o__Bacillales|f__Staphylococcaceae|g__Salinicoccus|s__Salinicoccus_sediminis	2|1239|91061|1385|90964|45669|1432562	Bacteria	Firmicutes	Bacilli	Bacillales	Staphylococcaceae	Salinicoccus	Salinicoccus_sediminis	0	0	0	0	0	0	0	0	0	0	0	0	0	0	0	0	0	0	0	0	0	0	0	0	0	0	0	0	0	0	0	0	0	0	0	0	0	0	0	0	0
k__Bacteria|p__Firmicutes|c__Bacilli|o__Bacillales|f__Staphylococcaceae|g__Staphylococcus	2|1239|91061|1385|90964|1279	Bacteria	Firmicutes	Bacilli	Bacillales	Staphylococcaceae	Staphylococcus		36.1686	37.1571	39.4084	44.9783	2.17718	8.5034	13.9934	42.1258	3.31968	13.2701	28.9264	60.4395	58.1301	62.1228	41.2659	18.2142	69.6911	30.1894	13.4653	33.541	87.4534	9.15299	33.251	42.9564	32.0812	18.2731	27.4098	17.7353	9.44624	19.1104	27.2079	54.0394	71.0696	48.4005	27.3423	19.1872	64.2618	66.7612	37.2623	29.7884	7.21169
k__Bacteria|p__Firmicutes|c__Bacilli|o__Bacillales|f__Staphylococcaceae|g__Staphylococcus|s__Staphylococcus_argenteus	2|1239|91061|1385|90964|1279|985002	Bacteria	Firmicutes	Bacilli	Bacillales	Staphylococcaceae	Staphylococcus	Staphylococcus_argenteus	0	0	0.2059	0	0	0	0	0	0	0	0	0.07772	0	0	0	0	0.16656	0	0	0	0.11512	0	0	0	0	0	0	0	0	0	0	0	0.12121	0.04811	0	0	0.35328	0	0	0	0
k__Bacteria|p__Firmicutes|c__Bacilli|o__Bacillales|f__Staphylococcaceae|g__Staphylococcus|s__Staphylococcus_arlettae	2|1239|91061|1385|90964|1279|29378	Bacteria	Firmicutes	Bacilli	Bacillales	Staphylococcaceae	Staphylococcus	Staphylococcus_arlettae	0	0	0	0	0	0.00243	0	0.2929	0.07707	0	0	0	0	0	0	0	0	0	0	0.02131	0.55744	0.36327	0.2046	0.2014	6.97541	4.99046	2.72876	5.41253	1.05124	1.60675	2.03478	21.1956	1.03244	3.73817	9.45651	0.68003	7.01474	2.85638	0.05252	0.10012	0.94243
k__Bacteria|p__Firmicutes|c__Bacilli|o__Bacillales|f__Staphylococcaceae|g__Staphylococcus|s__Staphylococcus_aureus	2|1239|91061|1385|90964|1279|1280	Bacteria	Firmicutes	Bacilli	Bacillales	Staphylococcaceae	Staphylococcus	Staphylococcus_aureus	0	0.02338	29.0792	0	0.00335	1.69445	0.03568	18.3803	0	0.10437	0	48.8958	0.22424	0	0.08874	0	62.406	0	0	0	39.8776	0	0.01505	0.02089	0	0	0	0.01154	0.3267	0	0	0.10436	38.2062	6.06835	0	0	7.94842	34.8343	0	0	0
k__Bacteria|p__Firmicutes|c__Bacilli|o__Bacillales|f__Staphylococcaceae|g__Staphylococcus|s__Staphylococcus_auricularis	2|1239|91061|1385|90964|1279|29379	Bacteria	Firmicutes	Bacilli	Bacillales	Staphylococcaceae	Staphylococcus	Staphylococcus_auricularis	0	0	0	0	0	0	0	0	0	0	0	0	0.00946	0	0	0	0	0	0	0	0	0	0	0	0	0	0	0	0	0	0	0	0	0	0	0	0	0	0	0	0
k__Bacteria|p__Firmicutes|c__Bacilli|o__Bacillales|f__Staphylococcaceae|g__Staphylococcus|s__Staphylococcus_capitis	2|1239|91061|1385|90964|1279|29388	Bacteria	Firmicutes	Bacilli	Bacillales	Staphylococcaceae	Staphylococcus	Staphylococcus_capitis	0	0	0	0	0	0	0.00455	0.98834	0.08801	0.86891	0.07259	0	0.01188	0	0	0	0	0	0	0	0	0.0828	0	0	0	0.38441	0	0	0	0.47177	0	0	0	0	0	0	0	0	0	0.30709	0.17392
k__Bacteria|p__Firmicutes|c__Bacilli|o__Bacillales|f__Staphylococcaceae|g__Staphylococcus|s__Staphylococcus_caprae	2|1239|91061|1385|90964|1279|29380	Bacteria	Firmicutes	Bacilli	Bacillales	Staphylococcaceae	Staphylococcus	Staphylococcus_caprae	0	0	0	0	0	0	0.13223	0	0	0	0	0	0	0	0	0	0	0	0	0	0	0	0	0	0	0	0	0	0	0	0	0	0	0	0	0	0	0	0	0	0
k__Bacteria|p__Firmicutes|c__Bacilli|o__Bacillales|f__Staphylococcaceae|g__Staphylococcus|s__Staphylococcus_chromogenes	2|1239|91061|1385|90964|1279|46126	Bacteria	Firmicutes	Bacilli	Bacillales	Staphylococcaceae	Staphylococcus	Staphylococcus_chromogenes	0	0	0	0	0	0	0	0	0	0	0	0	0	0	0	0	0	0	0	0	0	0	0	0	0.06645	0.02393	0.00423	0.11108	0	0.0227	0.20898	0.2605	0	0	0.12629	0	0	0	0	0	0.07494
k__Bacteria|p__Firmicutes|c__Bacilli|o__Bacillales|f__Staphylococcaceae|g__Staphylococcus|s__Staphylococcus_cohnii	2|1239|91061|1385|90964|1279|29382	Bacteria	Firmicutes	Bacilli	Bacillales	Staphylococcaceae	Staphylococcus	Staphylococcus_cohnii	0.05121	0.01991	0	0	0	0.03068	0.17238	0.3074	0.26477	0.34921	0	0.00951	0	0.96789	0.10212	0	0	0.0247	0	0.64685	1.61461	0.58844	0.31672	0.06973	3.66189	6.21593	2.49005	4.34008	1.35225	6.88226	3.17652	10.0041	1.92078	2.21136	4.62014	1.46021	5.13615	3.0742	0.12804	0.98634	1.33834
k__Bacteria|p__Firmicutes|c__Bacilli|o__Bacillales|f__Staphylococcaceae|g__Staphylococcus|s__Staphylococcus_devriesei	2|1239|91061|1385|90964|1279|586733	Bacteria	Firmicutes	Bacilli	Bacillales	Staphylococcaceae	Staphylococcus	Staphylococcus_devriesei	0	0	0	0	0	0	0	0	0	0	0	0	0	0	0	0	0	0	0	0	0	0	0	0	0	0	0	0	0	0	0	0	0	0	0	0	0	0	0	0	0
k__Bacteria|p__Firmicutes|c__Bacilli|o__Bacillales|f__Staphylococcaceae|g__Staphylococcus|s__Staphylococcus_epidermidis	2|1239|91061|1385|90964|1279|1282	Bacteria	Firmicutes	Bacilli	Bacillales	Staphylococcaceae	Staphylococcus	Staphylococcus_epidermidis	2.92661	30.5537	8.56597	28.0509	2.11369	6.06569	9.65034	17.3662	0.78241	3.96624	27.0133	7.41721	17.5208	48.6005	41.075	7.15764	7.11856	30.145	12.9732	0.11436	42.2809	6.32406	17.5499	1.07796	10.2094	2.05176	1.53872	1.39766	4.2238	4.84878	0.01126	2.6293	21.3022	23.3013	2.03764	16.9356	3.95485	24.7974	36.9614	26.3525	0.25621
k__Bacteria|p__Firmicutes|c__Bacilli|o__Bacillales|f__Staphylococcaceae|g__Staphylococcus|s__Staphylococcus_equorum	2|1239|91061|1385|90964|1279|246432	Bacteria	Firmicutes	Bacilli	Bacillales	Staphylococcaceae	Staphylococcus	Staphylococcus_equorum	0	0	0	0	0	0	0	0	0	0	0	0	0	0	0	0	0	0	0	0	0	0.01415	0	0.07535	0	0.57438	0.00256	0	0.47908	0.6733	0	0.10135	0.00921	0.94636	0.03675	0.04637	0	0	0	0.03043	0
k__Bacteria|p__Firmicutes|c__Bacilli|o__Bacillales|f__Staphylococcaceae|g__Staphylococcus|s__Staphylococcus_gallinarum	2|1239|91061|1385|90964|1279|1293	Bacteria	Firmicutes	Bacilli	Bacillales	Staphylococcaceae	Staphylococcus	Staphylococcus_gallinarum	0	0	0	0	0	0	0	0	0	0	0	0	0	0	0	0	0	0	0	0	0	0	0.01298	0	1.06716	0	2.87583	0.58625	0	0	0	1.15577	0.12605	0	2.3491	0	2.90563	0.11768	0	0	0
k__Bacteria|p__Firmicutes|c__Bacilli|o__Bacillales|f__Staphylococcaceae|g__Staphylococcus|s__Staphylococcus_haemolyticus	2|1239|91061|1385|90964|1279|1283	Bacteria	Firmicutes	Bacilli	Bacillales	Staphylococcaceae	Staphylococcus	Staphylococcus_haemolyticus	0.64192	3.26674	0	8.68099	0.00912	0.08043	0.02403	0.41195	0.59723	0.07561	0	3.94983	0.46157	11.8084	0	0	0	0	0.49212	32.1011	2.51126	0.14896	8.19343	0.01518	2.25046	1.09135	0.14249	0.41049	0.25603	0.63234	20.0717	0.79148	3.93417	0.35331	0.60709	0.01262	0.1453	0	0.02392	1.32054	0.3891
k__Bacteria|p__Firmicutes|c__Bacilli|o__Bacillales|f__Staphylococcaceae|g__Staphylococcus|s__Staphylococcus_hominis	2|1239|91061|1385|90964|1279|1290	Bacteria	Firmicutes	Bacilli	Bacillales	Staphylococcaceae	Staphylococcus	Staphylococcus_hominis	32.5488	3.28493	1.55737	8.11146	0.0468	0.62482	3.94065	1.80168	1.06752	2.81186	1.6013	0.0895	39.8775	0.38605	0	11.0566	0	0.00294	0	0	0	0.59885	6.17293	41.3523	0	0.03995	0	0.0271	0.60621	0.15929	0.11546	0.08438	0.11644	7.89263	0.26974	0	0	0	0.04655	0.08121	2.51594
k__Bacteria|p__Firmicutes|c__Bacilli|o__Bacillales|f__Staphylococcaceae|g__Staphylococcus|s__Staphylococcus_hyicus	2|1239|91061|1385|90964|1279|1284	Bacteria	Firmicutes	Bacilli	Bacillales	Staphylococcaceae	Staphylococcus	Staphylococcus_hyicus	0	0	0	0	0	0	0	0	0	0	0	0	0	0	0	0	0	0	0	0	0	0	0	0	0.48006	0	0	0.05219	0	0	0.00869	0.02495	0.0005	0	0.37303	0	0	0	0	0	0
k__Bacteria|p__Firmicutes|c__Bacilli|o__Bacillales|f__Staphylococcaceae|g__Staphylococcus|s__Staphylococcus_kloosii	2|1239|91061|1385|90964|1279|29384	Bacteria	Firmicutes	Bacilli	Bacillales	Staphylococcaceae	Staphylococcus	Staphylococcus_kloosii	0	0	0	0	0	0	0	0	0	0	0	0	0	0	0	0	0	0	0	0	0	0	0	0	0	0	0.15442	0.03872	0.02702	0.02923	0	0.03109	0	0	0	0	0.25708	0	0	0	0
k__Bacteria|p__Firmicutes|c__Bacilli|o__Bacillales|f__Staphylococcaceae|g__Staphylococcus|s__Staphylococcus_lentus	2|1239|91061|1385|90964|1279|42858	Bacteria	Firmicutes	Bacilli	Bacillales	Staphylococcaceae	Staphylococcus	Staphylococcus_lentus	0	0	0	0	0	0	0	0	0	0	0	0	0	0	0	0	0	0	0	0	0	0.06046	0	0.00057	0.11834	0.19018	0.17656	0.14747	0.00813	0.38921	0	0.51404	0.21095	0.11789	0.16806	0	0.26205	0	0	0	0.00697
k__Bacteria|p__Firmicutes|c__Bacilli|o__Bacillales|f__Staphylococcaceae|g__Staphylococcus|s__Staphylococcus_lugdunensis	2|1239|91061|1385|90964|1279|28035	Bacteria	Firmicutes	Bacilli	Bacillales	Staphylococcaceae	Staphylococcus	Staphylococcus_lugdunensis	0	0	0	0.13493	0	0	0	0	0	0	0	0	0.00886	0.35993	0	0	0	0	0	0	0	0	0	0	0	0	0	0	0	0	0	0	0	0	0	0	0	0	0	0	0
k__Bacteria|p__Firmicutes|c__Bacilli|o__Bacillales|f__Staphylococcaceae|g__Staphylococcus|s__Staphylococcus_muscae	2|1239|91061|1385|90964|1279|1294	Bacteria	Firmicutes	Bacilli	Bacillales	Staphylococcaceae	Staphylococcus	Staphylococcus_muscae	0	0	0	0	0	0	0	0	0	0	0	0	0	0	0	0	0	0	0	0	0	0	0	0	0	0.00999	0	0	0.00138	0.01503	0	0	0	0	0	0	0	0	0	0	0
k__Bacteria|p__Firmicutes|c__Bacilli|o__Bacillales|f__Staphylococcaceae|g__Staphylococcus|s__Staphylococcus_nepalensis	2|1239|91061|1385|90964|1279|214473	Bacteria	Firmicutes	Bacilli	Bacillales	Staphylococcaceae	Staphylococcus	Staphylococcus_nepalensis	0	0	0	0	0	0	0	0	0	0	0	0	0	0	0	0	0	0	0	0	0	0	0	0.07126	0.1988	0.09383	0.22026	0.21401	0.14405	0.23757	0.07482	0.66471	0.10221	2.21467	0.42107	0	0.54722	0	0	0	0.04937
k__Bacteria|p__Firmicutes|c__Bacilli|o__Bacillales|f__Staphylococcaceae|g__Staphylococcus|s__Staphylococcus_pasteuri	2|1239|91061|1385|90964|1279|45972	Bacteria	Firmicutes	Bacilli	Bacillales	Staphylococcaceae	Staphylococcus	Staphylococcus_pasteuri	0	0	0	0	0	0	0	0	0	0	0	0	0	0	0	0	0	0	0	0	0	0	0	0	0	0.02511	0	0	0	0.06363	0	0	0	0	0	0	0	0	0	0	0
k__Bacteria|p__Firmicutes|c__Bacilli|o__Bacillales|f__Staphylococcaceae|g__Staphylococcus|s__Staphylococcus_pettenkoferi	2|1239|91061|1385|90964|1279|170573	Bacteria	Firmicutes	Bacilli	Bacillales	Staphylococcaceae	Staphylococcus	Staphylococcus_pettenkoferi	0	0	0	0	0	0	0	0	0	0	0	0	0	0	0	0	0	0	0	0	0	0	0	0	0	0.06091	0	0.00521	0.01265	0.03738	0	0	0	0	0	0	0	0	0	0.01694	0
k__Bacteria|p__Firmicutes|c__Bacilli|o__Bacillales|f__Staphylococcaceae|g__Staphylococcus|s__Staphylococcus_rostri	2|1239|91061|1385|90964|1279|522262	Bacteria	Firmicutes	Bacilli	Bacillales	Staphylococcaceae	Staphylococcus	Staphylococcus_rostri	0	0	0	0	0	0	0	0	0	0	0	0	0	0	0	0	0	0	0	0	0	0	0	0	0	0	0	0.00469	0	0	0	0	0	0	0.07734	0	0	0	0	0	0
k__Bacteria|p__Firmicutes|c__Bacilli|o__Bacillales|f__Staphylococcaceae|g__Staphylococcus|s__Staphylococcus_saccharolyticus	2|1239|91061|1385|90964|1279|33028	Bacteria	Firmicutes	Bacilli	Bacillales	Staphylococcaceae	Staphylococcus	Staphylococcus_saccharolyticus	0	0	0	0	0.00423	0.00492	0	2.34772	0.32676	1.3299	0.23929	0	0.01026	0	0	0	0	0	0	0	0	0.12375	0	0	0	0.36212	0	0	0	0.59202	0	0	0	0	0	0	0	0	0	0.41575	0.12522
k__Bacteria|p__Firmicutes|c__Bacilli|o__Bacillales|f__Staphylococcaceae|g__Staphylococcus|s__Staphylococcus_saprophyticus	2|1239|91061|1385|90964|1279|29385	Bacteria	Firmicutes	Bacilli	Bacillales	Staphylococcaceae	Staphylococcus	Staphylococcus_saprophyticus	0	0.00847	0	0	0	0	0	0.0437	0.1159	3.65883	0	0	0.00554	0	0	0	0	0.01676	0	0	0.02363	0	0.00605	0	0.6365	0	1.01533	0.77233	0.05729	0.00463	0.59517	3.2259	0.41104	0	1.20296	0	2.7431	0.86662	0	0	0.02723
k__Bacteria|p__Firmicutes|c__Bacilli|o__Bacillales|f__Staphylococcaceae|g__Staphylococcus|s__Staphylococcus_sciuri	2|1239|91061|1385|90964|1279|1296	Bacteria	Firmicutes	Bacilli	Bacillales	Staphylococcaceae	Staphylococcus	Staphylococcus_sciuri	0	0	0	0	0	0	0.02796	0.18556	0	0.10522	0	0	0	0	0	0	0	0	0	0.65743	0.44389	0.76081	0.76828	0.0246	5.60231	1.64071	13.0454	2.99265	0.78425	2.09712	0.74806	11.8818	3.35461	0.55237	4.03963	0.05243	29.4078	0.21459	0.03129	0.13084	1.21977
k__Bacteria|p__Firmicutes|c__Bacilli|o__Bacillales|f__Staphylococcaceae|g__Staphylococcus|s__Staphylococcus_simulans	2|1239|91061|1385|90964|1279|1286	Bacteria	Firmicutes	Bacilli	Bacillales	Staphylococcaceae	Staphylococcus	Staphylococcus_simulans	0	0	0	0	0	0	0	0	0	0	0	0	0	0	0	0	0	0	0	0	0	0.0309	0	0	0.41261	0.33238	0	0.0205	0.07279	0.18983	0	0.00235	0	0	0.30135	0	0	0	0.0016	0.04661	0
k__Bacteria|p__Firmicutes|c__Bacilli|o__Bacillales|f__Staphylococcaceae|g__Staphylococcus|s__Staphylococcus_warneri	2|1239|91061|1385|90964|1279|1292	Bacteria	Firmicutes	Bacilli	Bacillales	Staphylococcaceae	Staphylococcus	Staphylococcus_warneri	0	0	0	0	0	0	0	0	0	0	0	0	0	0	0	0	0	0	0	0	0	0	0	0	0	0	0	0	0	0	0	0	0	0	0	0	0	0	0	0	0
k__Bacteria|p__Firmicutes|c__Bacilli|o__Bacillales|f__Staphylococcaceae|g__Staphylococcus|s__Staphylococcus_xylosus	2|1239|91061|1385|90964|1279|1288	Bacteria	Firmicutes	Bacilli	Bacillales	Staphylococcaceae	Staphylococcus	Staphylococcus_xylosus	0	0	0	0	0	0	0.00555	0	0	0	0	0	0	0	0	0	0	0	0	0	0.02895	0.05653	0.01112	0.04713	0.40178	0.1857	3.01527	1.19075	0.04336	0.15759	0.16252	1.36769	0.22164	0.95603	1.25558	0	3.5861	0	0.01704	0	0.09225
k__Bacteria|p__Firmicutes|c__Bacilli|o__Bacillales|f__Thermoactinomycetaceae	2|1239|91061|1385|186824	Bacteria	Firmicutes	Bacilli	Bacillales	Thermoactinomycetaceae			0	0	0	0	0	0	0	0	0	0	0	0	0	0	0	0	0	0	0	0	0	0	0	0	0	0	0	0	0	0	0	0	0	0	0	0	0	0	0	0	0
k__Bacteria|p__Firmicutes|c__Bacilli|o__Bacillales|f__Thermoactinomycetaceae|g__Planifilum	2|1239|91061|1385|186824|332100	Bacteria	Firmicutes	Bacilli	Bacillales	Thermoactinomycetaceae	Planifilum		0	0	0	0	0	0	0	0	0	0	0	0	0	0	0	0	0	0	0	0	0	0	0	0	0	0	0	0	0	0	0	0	0	0	0	0	0	0	0	0	0
k__Bacteria|p__Firmicutes|c__Bacilli|o__Bacillales|f__Thermoactinomycetaceae|g__Planifilum|s__Planifilum_fimeticola	2|1239|91061|1385|186824|332100|201975	Bacteria	Firmicutes	Bacilli	Bacillales	Thermoactinomycetaceae	Planifilum	Planifilum_fimeticola	0	0	0	0	0	0	0	0	0	0	0	0	0	0	0	0	0	0	0	0	0	0	0	0	0	0	0	0	0	0	0	0	0	0	0	0	0	0	0	0	0
k__Bacteria|p__Firmicutes|c__Bacilli|o__Lactobacillales	2|1239|91061|186826	Bacteria	Firmicutes	Bacilli	Lactobacillales				0.2468	0.19838	0	0.0749	0.2755	0.44645	2.91243	1.30526	2.26891	2.82784	0	0.00898	4.04718	0	0.00637	4.29027	0	0	0	18.4237	0	0.74013	0.09542	49.3431	8.98428	3.55765	31.7505	6.61509	7.75391	2.18522	32.3328	7.65297	1.43861	7.30751	10.5385	0.69839	20.5846	6.05289	0.02052	0.0856	3.64855
k__Bacteria|p__Firmicutes|c__Bacilli|o__Lactobacillales|f__Aerococcaceae	2|1239|91061|186826|186827	Bacteria	Firmicutes	Bacilli	Lactobacillales	Aerococcaceae			0	0	0	0	0	0	0.00392	0	0	0.11281	0	0	0.01207	0	0	0	0	0	0	0	0	0.11557	0.04497	0.01156	0.54584	1.02371	1.45033	0.30145	1.43066	0.59498	0.03928	0.48183	0.18048	0.03639	0.66134	0.09426	0.71778	0.39161	0.00245	0.04935	0.14974
k__Bacteria|p__Firmicutes|c__Bacilli|o__Lactobacillales|f__Aerococcaceae|g__Abiotrophia	2|1239|91061|186826|186827|46123	Bacteria	Firmicutes	Bacilli	Lactobacillales	Aerococcaceae	Abiotrophia		0	0	0	0	0	0	0.00392	0	0	0.11281	0	0	0.01207	0	0	0	0	0	0	0	0	0	0	0	0	0	0	0	0	0	0	0	0	0	0	0	0	0	0	0	0
k__Bacteria|p__Firmicutes|c__Bacilli|o__Lactobacillales|f__Aerococcaceae|g__Abiotrophia|s__Abiotrophia_defectiva	2|1239|91061|186826|186827|46123|46125	Bacteria	Firmicutes	Bacilli	Lactobacillales	Aerococcaceae	Abiotrophia	Abiotrophia_defectiva	0	0	0	0	0	0	0.00392	0	0	0.08897	0	0	0.00242	0	0	0	0	0	0	0	0	0	0	0	0	0	0	0	0	0	0	0	0	0	0	0	0	0	0	0	0
k__Bacteria|p__Firmicutes|c__Bacilli|o__Lactobacillales|f__Aerococcaceae|g__Abiotrophia|s__Abiotrophia_sp_HMSC24B09	2|1239|91061|186826|186827|46123|1581061	Bacteria	Firmicutes	Bacilli	Lactobacillales	Aerococcaceae	Abiotrophia	Abiotrophia_sp_HMSC24B09	0	0	0	0	0	0	0	0	0	0.02384	0	0	0.00965	0	0	0	0	0	0	0	0	0	0	0	0	0	0	0	0	0	0	0	0	0	0	0	0	0	0	0	0
k__Bacteria|p__Firmicutes|c__Bacilli|o__Lactobacillales|f__Aerococcaceae|g__Aerococcaceae_unclassified	2|1239|91061|186826|186827|	Bacteria	Firmicutes	Bacilli	Lactobacillales	Aerococcaceae	Aerococcaceae_unclassified		0	0	0	0	0	0	0	0	0	0	0	0	0	0	0	0	0	0	0	0	0	0.01655	0	0	0.02384	0.14242	0.06398	0.04057	0.02482	0.12922	0	0.05056	0.0146	0	0.06158	0	0.05527	0	0	0	0
k__Bacteria|p__Firmicutes|c__Bacilli|o__Lactobacillales|f__Aerococcaceae|g__Aerococcaceae_unclassified|s__Aerococcaceae_bacterium	2|1239|91061|186826|186827||2053495	Bacteria	Firmicutes	Bacilli	Lactobacillales	Aerococcaceae	Aerococcaceae_unclassified	Aerococcaceae_bacterium	0	0	0	0	0	0	0	0	0	0	0	0	0	0	0	0	0	0	0	0	0	0.01655	0	0	0.02384	0.14242	0.06398	0.04057	0.02482	0.12922	0	0.05056	0.0146	0	0.06158	0	0.05527	0	0	0	0
k__Bacteria|p__Firmicutes|c__Bacilli|o__Lactobacillales|f__Aerococcaceae|g__Aerococcus	2|1239|91061|186826|186827|1375	Bacteria	Firmicutes	Bacilli	Lactobacillales	Aerococcaceae	Aerococcus		0	0	0	0	0	0	0	0	0	0	0	0	0	0	0	0	0	0	0	0	0	0.0617	0.01937	0.01156	0.4172	0.28975	1.12858	0.19175	1.08411	0.09296	0	0.31464	0.0558	0.03639	0.49013	0.08379	0.50595	0.39161	0	0	0.14974
k__Bacteria|p__Firmicutes|c__Bacilli|o__Lactobacillales|f__Aerococcaceae|g__Aerococcus|s__Aerococcus_suis	2|1239|91061|186826|186827|1375|371602	Bacteria	Firmicutes	Bacilli	Lactobacillales	Aerococcaceae	Aerococcus	Aerococcus_suis	0	0	0	0	0	0	0	0	0	0	0	0	0	0	0	0	0	0	0	0	0	0	0	0	0	0.05402	0.00296	0.00359	0.00921	0.00872	0	0.03691	0	0	0.01911	0	0	0	0	0	0
k__Bacteria|p__Firmicutes|c__Bacilli|o__Lactobacillales|f__Aerococcaceae|g__Aerococcus|s__Aerococcus_urinaeequi	2|1239|91061|186826|186827|1375|51665	Bacteria	Firmicutes	Bacilli	Lactobacillales	Aerococcaceae	Aerococcus	Aerococcus_urinaeequi	0	0	0	0	0	0	0	0	0	0	0	0	0	0	0	0	0	0	0	0	0	0.03347	0.01937	0	0.21924	0.1142	0.69896	0.10634	0.30412	0.04374	0	0.18607	0.00228	0	0.1348	0.08379	0.3557	0.20791	0	0	0.1079
k__Bacteria|p__Firmicutes|c__Bacilli|o__Lactobacillales|f__Aerococcaceae|g__Aerococcus|s__Aerococcus_viridans	2|1239|91061|186826|186827|1375|1377	Bacteria	Firmicutes	Bacilli	Lactobacillales	Aerococcaceae	Aerococcus	Aerococcus_viridans	0	0	0	0	0	0	0	0	0	0	0	0	0	0	0	0	0	0	0	0	0	0.02823	0	0.01156	0.19795	0.12153	0.42666	0.08181	0.77078	0.04049	0	0.09165	0.05352	0.03639	0.33621	0	0.15025	0.18371	0	0	0.04184
k__Bacteria|p__Firmicutes|c__Bacilli|o__Lactobacillales|f__Aerococcaceae|g__Eremococcus	2|1239|91061|186826|186827|171412	Bacteria	Firmicutes	Bacilli	Lactobacillales	Aerococcaceae	Eremococcus		0	0	0	0	0	0	0	0	0	0	0	0	0	0	0	0	0	0	0	0	0	0	0	0	0	0	0	0	0	0.00351	0	0	0	0	0	0	0	0	0	0	0
k__Bacteria|p__Firmicutes|c__Bacilli|o__Lactobacillales|f__Aerococcaceae|g__Eremococcus|s__Eremococcus_coleocola	2|1239|91061|186826|186827|171412|88132	Bacteria	Firmicutes	Bacilli	Lactobacillales	Aerococcaceae	Eremococcus	Eremococcus_coleocola	0	0	0	0	0	0	0	0	0	0	0	0	0	0	0	0	0	0	0	0	0	0	0	0	0	0	0	0	0	0.00351	0	0	0	0	0	0	0	0	0	0	0
k__Bacteria|p__Firmicutes|c__Bacilli|o__Lactobacillales|f__Aerococcaceae|g__Facklamia	2|1239|91061|186826|186827|66831	Bacteria	Firmicutes	Bacilli	Lactobacillales	Aerococcaceae	Facklamia		0	0	0	0	0	0	0	0	0	0	0	0	0	0	0	0	0	0	0	0	0	0	0	0	0	0.00338	0	0	0	0.00266	0	0	0	0	0	0	0	0	0	0	0
k__Bacteria|p__Firmicutes|c__Bacilli|o__Lactobacillales|f__Aerococcaceae|g__Facklamia|s__Facklamia_ignava	2|1239|91061|186826|186827|66831|137730	Bacteria	Firmicutes	Bacilli	Lactobacillales	Aerococcaceae	Facklamia	Facklamia_ignava	0	0	0	0	0	0	0	0	0	0	0	0	0	0	0	0	0	0	0	0	0	0	0	0	0	0.00338	0	0	0	0.00266	0	0	0	0	0	0	0	0	0	0	0
k__Bacteria|p__Firmicutes|c__Bacilli|o__Lactobacillales|f__Aerococcaceae|g__Facklamia|s__Facklamia_languida	2|1239|91061|186826|186827|66831|82347	Bacteria	Firmicutes	Bacilli	Lactobacillales	Aerococcaceae	Facklamia	Facklamia_languida	0	0	0	0	0	0	0	0	0	0	0	0	0	0	0	0	0	0	0	0	0	0	0	0	0	0	0	0	0	0	0	0	0	0	0	0	0	0	0	0	0
k__Bacteria|p__Firmicutes|c__Bacilli|o__Lactobacillales|f__Aerococcaceae|g__Globicatella	2|1239|91061|186826|186827|13075	Bacteria	Firmicutes	Bacilli	Lactobacillales	Aerococcaceae	Globicatella		0	0	0	0	0	0	0	0	0	0	0	0	0	0	0	0	0	0	0	0	0	0.03732	0.0256	0	0.10481	0.58817	0.25777	0.06914	0.32172	0.36663	0.03928	0.11663	0.11009	0	0.10963	0.01047	0.15657	0	0.00245	0.04935	0
k__Bacteria|p__Firmicutes|c__Bacilli|o__Lactobacillales|f__Aerococcaceae|g__Globicatella|s__Globicatella_sanguinis	2|1239|91061|186826|186827|13075|13076	Bacteria	Firmicutes	Bacilli	Lactobacillales	Aerococcaceae	Globicatella	Globicatella_sanguinis	0	0	0	0	0	0	0	0	0	0	0	0	0	0	0	0	0	0	0	0	0	0	0	0	0	0.05566	0.02936	0.00192	0.03163	0.04002	0	0.0034	0.01005	0	0.02211	0	0.00487	0	0	0	0
k__Bacteria|p__Firmicutes|c__Bacilli|o__Lactobacillales|f__Aerococcaceae|g__Globicatella|s__Globicatella_sulfidifaciens	2|1239|91061|186826|186827|13075|136093	Bacteria	Firmicutes	Bacilli	Lactobacillales	Aerococcaceae	Globicatella	Globicatella_sulfidifaciens	0	0	0	0	0	0	0	0	0	0	0	0	0	0	0	0	0	0	0	0	0	0.03732	0.0256	0	0.10481	0.53251	0.22841	0.06722	0.29009	0.32661	0.03928	0.11323	0.10004	0	0.08752	0.01047	0.15169	0	0.00245	0.04935	0
k__Bacteria|p__Firmicutes|c__Bacilli|o__Lactobacillales|f__Aerococcaceae|g__Ignavigranum	2|1239|91061|186826|186827|89092	Bacteria	Firmicutes	Bacilli	Lactobacillales	Aerococcaceae	Ignavigranum		0	0	0	0	0	0	0	0	0	0	0	0	0	0	0	0	0	0	0	0	0	0	0	0	0	0	0	0	0	0	0	0	0	0	0	0	0	0	0	0	0
k__Bacteria|p__Firmicutes|c__Bacilli|o__Lactobacillales|f__Aerococcaceae|g__Ignavigranum|s__Ignavigranum_ruoffiae	2|1239|91061|186826|186827|89092|89093	Bacteria	Firmicutes	Bacilli	Lactobacillales	Aerococcaceae	Ignavigranum	Ignavigranum_ruoffiae	0	0	0	0	0	0	0	0	0	0	0	0	0	0	0	0	0	0	0	0	0	0	0	0	0	0	0	0	0	0	0	0	0	0	0	0	0	0	0	0	0
k__Bacteria|p__Firmicutes|c__Bacilli|o__Lactobacillales|f__Carnobacteriaceae	2|1239|91061|186826|186828	Bacteria	Firmicutes	Bacilli	Lactobacillales	Carnobacteriaceae			0	0	0	0	0	0	0.09941	0	0	0.09449	0	0	0.0027	0	0	0	0	0	0	15.9509	0	0	0	0	0	0	0.01548	0	0	0.00098	15.795	0	0	0	0	0	0	0	0	0	0
k__Bacteria|p__Firmicutes|c__Bacilli|o__Lactobacillales|f__Carnobacteriaceae|g__Carnobacterium	2|1239|91061|186826|186828|2747	Bacteria	Firmicutes	Bacilli	Lactobacillales	Carnobacteriaceae	Carnobacterium		0	0	0	0	0	0	0	0	0	0	0	0	0	0	0	0	0	0	0	0	0	0	0	0	0	0	0	0	0	0	0	0	0	0	0	0	0	0	0	0	0
k__Bacteria|p__Firmicutes|c__Bacilli|o__Lactobacillales|f__Carnobacteriaceae|g__Carnobacterium|s__Carnobacterium_inhibens	2|1239|91061|186826|186828|2747|147709	Bacteria	Firmicutes	Bacilli	Lactobacillales	Carnobacteriaceae	Carnobacterium	Carnobacterium_inhibens	0	0	0	0	0	0	0	0	0	0	0	0	0	0	0	0	0	0	0	0	0	0	0	0	0	0	0	0	0	0	0	0	0	0	0	0	0	0	0	0	0
k__Bacteria|p__Firmicutes|c__Bacilli|o__Lactobacillales|f__Carnobacteriaceae|g__Desemzia	2|1239|91061|186826|186828|82800	Bacteria	Firmicutes	Bacilli	Lactobacillales	Carnobacteriaceae	Desemzia		0	0	0	0	0	0	0	0	0	0	0	0	0	0	0	0	0	0	0	0	0	0	0	0	0	0	0	0	0	0	0	0	0	0	0	0	0	0	0	0	0
k__Bacteria|p__Firmicutes|c__Bacilli|o__Lactobacillales|f__Carnobacteriaceae|g__Desemzia|s__Desemzia_incerta	2|1239|91061|186826|186828|82800|82801	Bacteria	Firmicutes	Bacilli	Lactobacillales	Carnobacteriaceae	Desemzia	Desemzia_incerta	0	0	0	0	0	0	0	0	0	0	0	0	0	0	0	0	0	0	0	0	0	0	0	0	0	0	0	0	0	0	0	0	0	0	0	0	0	0	0	0	0
k__Bacteria|p__Firmicutes|c__Bacilli|o__Lactobacillales|f__Carnobacteriaceae|g__Dolosigranulum	2|1239|91061|186826|186828|29393	Bacteria	Firmicutes	Bacilli	Lactobacillales	Carnobacteriaceae	Dolosigranulum		0	0	0	0	0	0	0	0	0	0	0	0	0	0	0	0	0	0	0	15.9509	0	0	0	0	0	0	0	0	0	0	15.795	0	0	0	0	0	0	0	0	0	0
k__Bacteria|p__Firmicutes|c__Bacilli|o__Lactobacillales|f__Carnobacteriaceae|g__Dolosigranulum|s__Dolosigranulum_pigrum	2|1239|91061|186826|186828|29393|29394	Bacteria	Firmicutes	Bacilli	Lactobacillales	Carnobacteriaceae	Dolosigranulum	Dolosigranulum_pigrum	0	0	0	0	0	0	0	0	0	0	0	0	0	0	0	0	0	0	0	15.9509	0	0	0	0	0	0	0	0	0	0	15.795	0	0	0	0	0	0	0	0	0	0
k__Bacteria|p__Firmicutes|c__Bacilli|o__Lactobacillales|f__Carnobacteriaceae|g__Granulicatella	2|1239|91061|186826|186828|117563	Bacteria	Firmicutes	Bacilli	Lactobacillales	Carnobacteriaceae	Granulicatella		0	0	0	0	0	0	0.09941	0	0	0.09449	0	0	0.0027	0	0	0	0	0	0	0	0	0	0	0	0	0	0	0	0	0	0	0	0	0	0	0	0	0	0	0	0
k__Bacteria|p__Firmicutes|c__Bacilli|o__Lactobacillales|f__Carnobacteriaceae|g__Granulicatella|s__Granulicatella_adiacens	2|1239|91061|186826|186828|117563|46124	Bacteria	Firmicutes	Bacilli	Lactobacillales	Carnobacteriaceae	Granulicatella	Granulicatella_adiacens	0	0	0	0	0	0	0.0042	0	0	0.09449	0	0	0.0027	0	0	0	0	0	0	0	0	0	0	0	0	0	0	0	0	0	0	0	0	0	0	0	0	0	0	0	0
k__Bacteria|p__Firmicutes|c__Bacilli|o__Lactobacillales|f__Carnobacteriaceae|g__Granulicatella|s__Granulicatella_elegans	2|1239|91061|186826|186828|117563|137732	Bacteria	Firmicutes	Bacilli	Lactobacillales	Carnobacteriaceae	Granulicatella	Granulicatella_elegans	0	0	0	0	0	0	0.0952	0	0	0	0	0	0	0	0	0	0	0	0	0	0	0	0	0	0	0	0	0	0	0	0	0	0	0	0	0	0	0	0	0	0
k__Bacteria|p__Firmicutes|c__Bacilli|o__Lactobacillales|f__Carnobacteriaceae|g__Jeotgalibaca	2|1239|91061|186826|186828|1470540	Bacteria	Firmicutes	Bacilli	Lactobacillales	Carnobacteriaceae	Jeotgalibaca		0	0	0	0	0	0	0	0	0	0	0	0	0	0	0	0	0	0	0	0	0	0	0	0	0	0	0	0	0	0	0	0	0	0	0	0	0	0	0	0	0
k__Bacteria|p__Firmicutes|c__Bacilli|o__Lactobacillales|f__Carnobacteriaceae|g__Jeotgalibaca|s__Jeotgalibaca_sp_PTS2502	2|1239|91061|186826|186828|1470540|1903686	Bacteria	Firmicutes	Bacilli	Lactobacillales	Carnobacteriaceae	Jeotgalibaca	Jeotgalibaca_sp_PTS2502	0	0	0	0	0	0	0	0	0	0	0	0	0	0	0	0	0	0	0	0	0	0	0	0	0	0	0	0	0	0	0	0	0	0	0	0	0	0	0	0	0
k__Bacteria|p__Firmicutes|c__Bacilli|o__Lactobacillales|f__Carnobacteriaceae|g__Trichococcus	2|1239|91061|186826|186828|82802	Bacteria	Firmicutes	Bacilli	Lactobacillales	Carnobacteriaceae	Trichococcus		0	0	0	0	0	0	0	0	0	0	0	0	0	0	0	0	0	0	0	0	0	0	0	0	0	0	0.01548	0	0	0.00098	0	0	0	0	0	0	0	0	0	0	0
k__Bacteria|p__Firmicutes|c__Bacilli|o__Lactobacillales|f__Carnobacteriaceae|g__Trichococcus|s__Trichococcus_flocculiformis	2|1239|91061|186826|186828|82802|82803	Bacteria	Firmicutes	Bacilli	Lactobacillales	Carnobacteriaceae	Trichococcus	Trichococcus_flocculiformis	0	0	0	0	0	0	0	0	0	0	0	0	0	0	0	0	0	0	0	0	0	0	0	0	0	0	0.01548	0	0	0.00098	0	0	0	0	0	0	0	0	0	0	0
k__Bacteria|p__Firmicutes|c__Bacilli|o__Lactobacillales|f__Enterococcaceae	2|1239|91061|186826|81852	Bacteria	Firmicutes	Bacilli	Lactobacillales	Enterococcaceae			0	0.00642	0	0	0.00171	0	0	0	0	0	0	0	0	0	0	0	0	0	0	0	0	0.20601	0.00998	0.50961	1.33399	0.08743	1.99129	0.11017	2.59644	0.09552	0	0.01365	0.34074	0.87776	0.67249	0	1.58428	0	0.00031	0	0
k__Bacteria|p__Firmicutes|c__Bacilli|o__Lactobacillales|f__Enterococcaceae|g__Bavariicoccus	2|1239|91061|186826|81852|697279	Bacteria	Firmicutes	Bacilli	Lactobacillales	Enterococcaceae	Bavariicoccus		0	0	0	0	0	0	0	0	0	0	0	0	0	0	0	0	0	0	0	0	0	0.01109	0	0	0	0.02095	0.18381	0	0.00078	0	0	0	0	0	0	0	0.10432	0	0	0	0
k__Bacteria|p__Firmicutes|c__Bacilli|o__Lactobacillales|f__Enterococcaceae|g__Bavariicoccus|s__Bavariicoccus_seileri	2|1239|91061|186826|81852|697279|549685	Bacteria	Firmicutes	Bacilli	Lactobacillales	Enterococcaceae	Bavariicoccus	Bavariicoccus_seileri	0	0	0	0	0	0	0	0	0	0	0	0	0	0	0	0	0	0	0	0	0	0.01109	0	0	0	0.02095	0.18381	0	0.00078	0	0	0	0	0	0	0	0.10432	0	0	0	0
k__Bacteria|p__Firmicutes|c__Bacilli|o__Lactobacillales|f__Enterococcaceae|g__Enterococcus	2|1239|91061|186826|81852|1350	Bacteria	Firmicutes	Bacilli	Lactobacillales	Enterococcaceae	Enterococcus		0	0.00642	0	0	0.00171	0	0	0	0	0	0	0	0	0	0	0	0	0	0	0	0	0.19492	0.00998	0.50961	1.33399	0.06649	1.80748	0.11017	2.59566	0.09552	0	0.01365	0.34074	0.87776	0.67249	0	1.47997	0	0.00031	0	0
k__Bacteria|p__Firmicutes|c__Bacilli|o__Lactobacillales|f__Enterococcaceae|g__Enterococcus|s__Enterococcus_asini	2|1239|91061|186826|81852|1350|57732	Bacteria	Firmicutes	Bacilli	Lactobacillales	Enterococcaceae	Enterococcus	Enterococcus_asini	0	0	0	0	0	0	0	0	0	0	0	0	0	0	0	0	0	0	0	0	0	0	0	0	0	0	0	0	0	0	0	0	0	0	0	0	0	0	0	0	0
k__Bacteria|p__Firmicutes|c__Bacilli|o__Lactobacillales|f__Enterococcaceae|g__Enterococcus|s__Enterococcus_avium	2|1239|91061|186826|81852|1350|33945	Bacteria	Firmicutes	Bacilli	Lactobacillales	Enterococcaceae	Enterococcus	Enterococcus_avium	0	0	0	0	0	0	0	0	0	0	0	0	0	0	0	0	0	0	0	0	0	0	0	0	0	0	0.00733	0	0	0	0	0	0.00369	0	0	0	0	0	0	0	0
k__Bacteria|p__Firmicutes|c__Bacilli|o__Lactobacillales|f__Enterococcaceae|g__Enterococcus|s__Enterococcus_casseliflavus	2|1239|91061|186826|81852|1350|37734	Bacteria	Firmicutes	Bacilli	Lactobacillales	Enterococcaceae	Enterococcus	Enterococcus_casseliflavus	0	0	0	0	0	0	0	0	0	0	0	0	0	0	0	0	0	0	0	0	0	0	0	0	0	0	0.1258	0	0.56347	0	0	0	0.05228	0	0	0	0	0	0	0	0
k__Bacteria|p__Firmicutes|c__Bacilli|o__Lactobacillales|f__Enterococcaceae|g__Enterococcus|s__Enterococcus_cecorum	2|1239|91061|186826|81852|1350|44008	Bacteria	Firmicutes	Bacilli	Lactobacillales	Enterococcaceae	Enterococcus	Enterococcus_cecorum	0	0	0	0	0	0	0	0	0	0	0	0	0	0	0	0	0	0	0	0	0	0	0	0	0.15234	0	0.00189	0	0	0	0	0	0	0	0.0571	0	0	0	0	0	0
k__Bacteria|p__Firmicutes|c__Bacilli|o__Lactobacillales|f__Enterococcaceae|g__Enterococcus|s__Enterococcus_devriesei	2|1239|91061|186826|81852|1350|319970	Bacteria	Firmicutes	Bacilli	Lactobacillales	Enterococcaceae	Enterococcus	Enterococcus_devriesei	0	0	0	0	0	0	0	0	0	0	0	0	0	0	0	0	0	0	0	0	0	0	0	0	0	0	0	0	0	0	0	0	0	0	0	0	0	0	0	0	0
k__Bacteria|p__Firmicutes|c__Bacilli|o__Lactobacillales|f__Enterococcaceae|g__Enterococcus|s__Enterococcus_faecalis	2|1239|91061|186826|81852|1350|1351	Bacteria	Firmicutes	Bacilli	Lactobacillales	Enterococcaceae	Enterococcus	Enterococcus_faecalis	0	0.00642	0	0	0.00171	0	0	0	0	0	0	0	0	0	0	0	0	0	0	0	0	0	0	0	0.13401	0.00512	0.02361	0.02129	0	0	0	0	0.00583	0	0.13648	0	0	0	0	0	0
k__Bacteria|p__Firmicutes|c__Bacilli|o__Lactobacillales|f__Enterococcaceae|g__Enterococcus|s__Enterococcus_faecium	2|1239|91061|186826|81852|1350|1352	Bacteria	Firmicutes	Bacilli	Lactobacillales	Enterococcaceae	Enterococcus	Enterococcus_faecium	0	0	0	0	0	0	0	0	0	0	0	0	0	0	0	0	0	0	0	0	0	0	0	0	0.57395	0	0.00087	0.00376	0.03407	0	0	0	0	0	0.1714	0	0	0	0	0	0
k__Bacteria|p__Firmicutes|c__Bacilli|o__Lactobacillales|f__Enterococcaceae|g__Enterococcus|s__Enterococcus_gallinarum	2|1239|91061|186826|81852|1350|1353	Bacteria	Firmicutes	Bacilli	Lactobacillales	Enterococcaceae	Enterococcus	Enterococcus_gallinarum	0	0	0	0	0	0	0	0	0	0	0	0	0	0	0	0	0	0	0	0	0	0	0	0	0	0	0.29354	0.00951	0.8242	0	0	0	0.12852	0	0	0	0.38595	0	0	0	0
k__Bacteria|p__Firmicutes|c__Bacilli|o__Lactobacillales|f__Enterococcaceae|g__Enterococcus|s__Enterococcus_hirae	2|1239|91061|186826|81852|1350|1354	Bacteria	Firmicutes	Bacilli	Lactobacillales	Enterococcaceae	Enterococcus	Enterococcus_hirae	0	0	0	0	0	0	0	0	0	0	0	0	0	0	0	0	0	0	0	0	0	0	0	0	0.44696	0	0	0.01698	0	0	0	0	0	0	0.28399	0	0	0	0	0	0
k__Bacteria|p__Firmicutes|c__Bacilli|o__Lactobacillales|f__Enterococcaceae|g__Enterococcus|s__Enterococcus_italicus	2|1239|91061|186826|81852|1350|246144	Bacteria	Firmicutes	Bacilli	Lactobacillales	Enterococcaceae	Enterococcus	Enterococcus_italicus	0	0	0	0	0	0	0	0	0	0	0	0	0	0	0	0	0	0	0	0	0	0.18416	0.00998	0.50961	0	0.06063	1.30263	0.05863	1.16119	0.0933	0	0.01365	0.13973	0.87776	0.00944	0	1.06518	0	0.00031	0	0
k__Bacteria|p__Firmicutes|c__Bacilli|o__Lactobacillales|f__Enterococcaceae|g__Enterococcus|s__Enterococcus_raffinosus	2|1239|91061|186826|81852|1350|71452	Bacteria	Firmicutes	Bacilli	Lactobacillales	Enterococcaceae	Enterococcus	Enterococcus_raffinosus	0	0	0	0	0	0	0	0	0	0	0	0	0	0	0	0	0	0	0	0	0	0	0	0	0	0	0	0	0	0	0	0	0	0	0	0	0	0	0	0	0
k__Bacteria|p__Firmicutes|c__Bacilli|o__Lactobacillales|f__Enterococcaceae|g__Enterococcus|s__Enterococcus_saccharolyticus	2|1239|91061|186826|81852|1350|41997	Bacteria	Firmicutes	Bacilli	Lactobacillales	Enterococcaceae	Enterococcus	Enterococcus_saccharolyticus	0	0	0	0	0	0	0	0	0	0	0	0	0	0	0	0	0	0	0	0	0	0.01076	0	0	0.02673	0.00074	0.0518	0	0.01273	0.00222	0	0	0.01068	0	0.01409	0	0.02884	0	0	0	0
k__Bacteria|p__Firmicutes|c__Bacilli|o__Lactobacillales|f__Enterococcaceae|g__Vagococcus	2|1239|91061|186826|81852|2737	Bacteria	Firmicutes	Bacilli	Lactobacillales	Enterococcaceae	Vagococcus		0	0	0	0	0	0	0	0	0	0	0	0	0	0	0	0	0	0	0	0	0	0	0	0	0	0	0	0	0	0	0	0	0	0	0	0	0	0	0	0	0
k__Bacteria|p__Firmicutes|c__Bacilli|o__Lactobacillales|f__Enterococcaceae|g__Vagococcus|s__Vagococcus_fluvialis	2|1239|91061|186826|81852|2737|2738	Bacteria	Firmicutes	Bacilli	Lactobacillales	Enterococcaceae	Vagococcus	Vagococcus_fluvialis	0	0	0	0	0	0	0	0	0	0	0	0	0	0	0	0	0	0	0	0	0	0	0	0	0	0	0	0	0	0	0	0	0	0	0	0	0	0	0	0	0
k__Bacteria|p__Firmicutes|c__Bacilli|o__Lactobacillales|f__Lactobacillaceae	2|1239|91061|186826|33958	Bacteria	Firmicutes	Bacilli	Lactobacillales	Lactobacillaceae			0	0.13904	0	0.0749	0.15312	0.04246	0.12864	0	1.61595	0.26237	0	0.00898	0.00857	0	0	0.4199	0	0	0	2.22464	0	0.31351	0.03224	6.44249	3.83742	2.31204	26.4285	4.92597	3.28409	1.05997	16.109	6.83437	0.78279	3.79177	5.52443	0.60413	16.3077	5.66127	0.01269	0.03625	3.38538
k__Bacteria|p__Firmicutes|c__Bacilli|o__Lactobacillales|f__Lactobacillaceae|g__Lactobacillus	2|1239|91061|186826|33958|1578	Bacteria	Firmicutes	Bacilli	Lactobacillales	Lactobacillaceae	Lactobacillus		0	0.11141	0	0.0749	0.13647	0.04246	0.11889	0	1.3746	0.26237	0	0.00898	0.00857	0	0	0.4199	0	0	0	2.22464	0	0.31351	0.02162	6.44249	3.72039	2.31204	26.0019	4.85614	2.76009	1.05997	16.109	6.79906	0.65248	3.79177	4.30475	0.60413	15.7321	5.66127	0.01269	0.03625	3.38021
k__Bacteria|p__Firmicutes|c__Bacilli|o__Lactobacillales|f__Lactobacillaceae|g__Lactobacillus|s__Lactobacillus_acetotolerans	2|1239|91061|186826|33958|1578|1600	Bacteria	Firmicutes	Bacilli	Lactobacillales	Lactobacillaceae	Lactobacillus	Lactobacillus_acetotolerans	0	0	0	0	0	0	0	0	0	0	0	0	0	0	0	0	0	0	0	0	0	0	0	0	0	0	0	0	0	0	0	0	0	0	0	0	0	0	0	0	0
k__Bacteria|p__Firmicutes|c__Bacilli|o__Lactobacillales|f__Lactobacillaceae|g__Lactobacillus|s__Lactobacillus_acidipiscis	2|1239|91061|186826|33958|1578|89059	Bacteria	Firmicutes	Bacilli	Lactobacillales	Lactobacillaceae	Lactobacillus	Lactobacillus_acidipiscis	0	0	0	0	0	0	0	0	0	0	0	0	0	0	0	0	0	0	0	0	0	0	0	0	0	0	0.19371	0	0	0	0	0	0.00878	0	0	0	0.10517	0	0	0	0
k__Bacteria|p__Firmicutes|c__Bacilli|o__Lactobacillales|f__Lactobacillaceae|g__Lactobacillus|s__Lactobacillus_agilis	2|1239|91061|186826|33958|1578|1601	Bacteria	Firmicutes	Bacilli	Lactobacillales	Lactobacillaceae	Lactobacillus	Lactobacillus_agilis	0	0	0	0	0	0	0	0	0	0	0	0	0	0	0	0	0	0	0	0	0	0	0	0	0	0	0	0	0	0	0	0	0	0	0	0	0	0	0	0	0.00801
k__Bacteria|p__Firmicutes|c__Bacilli|o__Lactobacillales|f__Lactobacillaceae|g__Lactobacillus|s__Lactobacillus_amylovorus	2|1239|91061|186826|33958|1578|1604	Bacteria	Firmicutes	Bacilli	Lactobacillales	Lactobacillaceae	Lactobacillus	Lactobacillus_amylovorus	0	0	0	0	0	0	0	0	0	0	0	0	0	0	0	0	0	0	0	0.03781	0	0.13921	0	0	0.8448	0.89075	1.13837	1.22827	0.17334	0.26242	2.70585	3.01001	0.01975	0	0.95116	0.14892	0.66347	0.92764	0.00363	0.00352	1.24488
k__Bacteria|p__Firmicutes|c__Bacilli|o__Lactobacillales|f__Lactobacillaceae|g__Lactobacillus|s__Lactobacillus_animalis	2|1239|91061|186826|33958|1578|1605	Bacteria	Firmicutes	Bacilli	Lactobacillales	Lactobacillaceae	Lactobacillus	Lactobacillus_animalis	0	0	0	0	0	0	0	0	0	0	0	0	0	0	0	0	0	0	0	0	0	0	0	0	0	0	0	0	0	0	0	0	0	0	0	0	0	0	0	0	0
k__Bacteria|p__Firmicutes|c__Bacilli|o__Lactobacillales|f__Lactobacillaceae|g__Lactobacillus|s__Lactobacillus_bifermentans	2|1239|91061|186826|33958|1578|1607	Bacteria	Firmicutes	Bacilli	Lactobacillales	Lactobacillaceae	Lactobacillus	Lactobacillus_bifermentans	0	0	0	0	0	0	0	0	0	0	0	0	0	0	0	0	0	0	0	0	0	0	0	0	0	0	0.02216	0	0	0	0	0	0	0	0	0	0	0	0	0	0
k__Bacteria|p__Firmicutes|c__Bacilli|o__Lactobacillales|f__Lactobacillaceae|g__Lactobacillus|s__Lactobacillus_brevis	2|1239|91061|186826|33958|1578|1580	Bacteria	Firmicutes	Bacilli	Lactobacillales	Lactobacillaceae	Lactobacillus	Lactobacillus_brevis	0	0.10485	0	0	0	0	0	0	0	0	0	0	0	0	0	0	0	0	0	0	0	0	0	0.03316	0	0	3.48063	0.08846	0	0.00127	0	0.06464	0.07708	0	0.1541	0	0.97809	0	0	0	0
k__Bacteria|p__Firmicutes|c__Bacilli|o__Lactobacillales|f__Lactobacillaceae|g__Lactobacillus|s__Lactobacillus_casei_group	2|1239|91061|186826|33958|1578|655183	Bacteria	Firmicutes	Bacilli	Lactobacillales	Lactobacillaceae	Lactobacillus	Lactobacillus_casei_group	0	0	0	0	0	0	0	0	0	0	0	0	0	0	0	0	0	0	0	0	0	0	0	0.03132	0	0	0	0	0.00946	0	0	0	0	0	0	0	0	0	0	0	0
k__Bacteria|p__Firmicutes|c__Bacilli|o__Lactobacillales|f__Lactobacillaceae|g__Lactobacillus|s__Lactobacillus_concavus	2|1239|91061|186826|33958|1578|287844	Bacteria	Firmicutes	Bacilli	Lactobacillales	Lactobacillaceae	Lactobacillus	Lactobacillus_concavus	0	0	0	0	0	0	0	0	0	0	0	0	0	0	0	0	0	0	0	0	0	0.00521	0	0.09003	0	0	10.3582	0.01087	0	0.00807	0	0	0.13016	0.40379	0	0	9.56154	0	0	0	0
k__Bacteria|p__Firmicutes|c__Bacilli|o__Lactobacillales|f__Lactobacillaceae|g__Lactobacillus|s__Lactobacillus_coryniformis	2|1239|91061|186826|33958|1578|1610	Bacteria	Firmicutes	Bacilli	Lactobacillales	Lactobacillaceae	Lactobacillus	Lactobacillus_coryniformis	0	0	0	0	0	0	0	0	0	0	0	0	0	0	0	0	0	0	0	0	0	0	0	0.1016	0	0	0.13987	0	0	0	0	0	0	0	0	0	0	0	0	0	0
k__Bacteria|p__Firmicutes|c__Bacilli|o__Lactobacillales|f__Lactobacillaceae|g__Lactobacillus|s__Lactobacillus_crispatus	2|1239|91061|186826|33958|1578|47770	Bacteria	Firmicutes	Bacilli	Lactobacillales	Lactobacillaceae	Lactobacillus	Lactobacillus_crispatus	0	0	0	0	0	0	0	0	0	0	0	0	0	0	0	0	0	0	0	0	0	0	0	0	0	0	0	0	0	0	0	0	0	0	0	0	0	0	0	0	0
k__Bacteria|p__Firmicutes|c__Bacilli|o__Lactobacillales|f__Lactobacillaceae|g__Lactobacillus|s__Lactobacillus_curvatus	2|1239|91061|186826|33958|1578|28038	Bacteria	Firmicutes	Bacilli	Lactobacillales	Lactobacillaceae	Lactobacillus	Lactobacillus_curvatus	0	0	0	0	0	0	0	0	0	0	0	0	0	0	0	0	0	0	0	0	0	0	0	0.00542	0	0	0.50681	0	0	0.03811	0	0.00165	0.01739	0	0.13545	0	0.16003	0	0	0	0
k__Bacteria|p__Firmicutes|c__Bacilli|o__Lactobacillales|f__Lactobacillaceae|g__Lactobacillus|s__Lactobacillus_delbrueckii	2|1239|91061|186826|33958|1578|1584	Bacteria	Firmicutes	Bacilli	Lactobacillales	Lactobacillaceae	Lactobacillus	Lactobacillus_delbrueckii	0	0	0	0	0	0	0	0	0	0	0	0	0	0	0	0	0	0	0	0	0	0	0	0.04052	0.11123	0.01712	0.04066	0.31144	0.01079	0.20438	0	0.17668	0	0.18992	0.04697	0	0.02689	0.06612	0	0.00279	0
k__Bacteria|p__Firmicutes|c__Bacilli|o__Lactobacillales|f__Lactobacillaceae|g__Lactobacillus|s__Lactobacillus_dextrinicus	2|1239|91061|186826|33958|1578|51664	Bacteria	Firmicutes	Bacilli	Lactobacillales	Lactobacillaceae	Lactobacillus	Lactobacillus_dextrinicus	0	0	0	0	0	0	0	0	0	0	0	0	0	0	0	0	0	0	0	0	0	0	0	0	0	0	0.01159	0	0	0	0	0	0	0	0	0	0	0	0	0	0
k__Bacteria|p__Firmicutes|c__Bacilli|o__Lactobacillales|f__Lactobacillaceae|g__Lactobacillus|s__Lactobacillus_farciminis	2|1239|91061|186826|33958|1578|1612	Bacteria	Firmicutes	Bacilli	Lactobacillales	Lactobacillaceae	Lactobacillus	Lactobacillus_farciminis	0	0	0	0	0	0	0	0	0	0	0	0	0	0	0	0	0	0	0	0	0	0	0	0	0	0	0.36984	0	0	0	0	0.00561	0	0	0.0021	0	0.17389	0	0	0	0
k__Bacteria|p__Firmicutes|c__Bacilli|o__Lactobacillales|f__Lactobacillaceae|g__Lactobacillus|s__Lactobacillus_fermentum	2|1239|91061|186826|33958|1578|1613	Bacteria	Firmicutes	Bacilli	Lactobacillales	Lactobacillaceae	Lactobacillus	Lactobacillus_fermentum	0	0	0	0	0	0	0	0	0	0	0	0	0	0	0	0	0	0	0	0	0	0	0	0	0	0	0	0	0	0	0	0	0	0	0	0	0	0	0	0	0
k__Bacteria|p__Firmicutes|c__Bacilli|o__Lactobacillales|f__Lactobacillaceae|g__Lactobacillus|s__Lactobacillus_futsaii	2|1239|91061|186826|33958|1578|938155	Bacteria	Firmicutes	Bacilli	Lactobacillales	Lactobacillaceae	Lactobacillus	Lactobacillus_futsaii	0	0	0	0	0	0	0	0	0	0	0	0	0	0	0	0	0	0	0	0	0	0	0	0	0	0	0.0014	0	0	0	0	0	0	0	0	0	0	0	0	0	0
k__Bacteria|p__Firmicutes|c__Bacilli|o__Lactobacillales|f__Lactobacillaceae|g__Lactobacillus|s__Lactobacillus_gallinarum	2|1239|91061|186826|33958|1578|52242	Bacteria	Firmicutes	Bacilli	Lactobacillales	Lactobacillaceae	Lactobacillus	Lactobacillus_gallinarum	0	0	0	0	0	0	0	0	0	0	0	0	0	0	0	0	0	0	0	0	0	0	0	0	0	0	0	0	0	0	0	0	0	0	0	0	0	0	0	0	0
k__Bacteria|p__Firmicutes|c__Bacilli|o__Lactobacillales|f__Lactobacillaceae|g__Lactobacillus|s__Lactobacillus_hordei	2|1239|91061|186826|33958|1578|468911	Bacteria	Firmicutes	Bacilli	Lactobacillales	Lactobacillaceae	Lactobacillus	Lactobacillus_hordei	0	0	0	0	0	0	0	0	0	0	0	0	0	0	0	0	0	0	0	0	0	0	0	0.00375	0	0	0	0	0	0	0	0	0	0	0	0	0	0	0	0	0
k__Bacteria|p__Firmicutes|c__Bacilli|o__Lactobacillales|f__Lactobacillaceae|g__Lactobacillus|s__Lactobacillus_iners	2|1239|91061|186826|33958|1578|147802	Bacteria	Firmicutes	Bacilli	Lactobacillales	Lactobacillaceae	Lactobacillus	Lactobacillus_iners	0	0	0	0.0749	0	0	0	0	0	0.24611	0	0	0.00857	0	0	0.4199	0	0	0	0	0	0	0	0	0	0	0	0	0	0	0	0	0	0	0	0	0	0	0	0	0
k__Bacteria|p__Firmicutes|c__Bacilli|o__Lactobacillales|f__Lactobacillaceae|g__Lactobacillus|s__Lactobacillus_intestinalis	2|1239|91061|186826|33958|1578|151781	Bacteria	Firmicutes	Bacilli	Lactobacillales	Lactobacillaceae	Lactobacillus	Lactobacillus_intestinalis	0	0	0	0	0	0	0	0	0	0	0	0	0	0	0	0	0	0	0	0	0	0	0	0	0	0	0	0	0	0	0	0	0	0	0	0	0	0	0	0	0
k__Bacteria|p__Firmicutes|c__Bacilli|o__Lactobacillales|f__Lactobacillaceae|g__Lactobacillus|s__Lactobacillus_jensenii	2|1239|91061|186826|33958|1578|109790	Bacteria	Firmicutes	Bacilli	Lactobacillales	Lactobacillaceae	Lactobacillus	Lactobacillus_jensenii	0	0	0	0	0	0	0	0	0	0	0	0	0	0	0	0	0	0	0	0	0	0	0	0	0	0	0	0	0	0	0	0	0	0	0	0	0	0	0	0	0
k__Bacteria|p__Firmicutes|c__Bacilli|o__Lactobacillales|f__Lactobacillaceae|g__Lactobacillus|s__Lactobacillus_johnsonii	2|1239|91061|186826|33958|1578|33959	Bacteria	Firmicutes	Bacilli	Lactobacillales	Lactobacillaceae	Lactobacillus	Lactobacillus_johnsonii	0	0	0	0	0	0	0	0	0	0	0	0	0	0	0	0	0	0	0	0.70309	0	0.05273	0	0	1.4149	0.8952	0.57253	1.42108	0.11436	0.13425	4.15691	1.20405	0.03964	0	1.18547	0.20287	0.49437	3.63798	0.00221	0	1.25913
k__Bacteria|p__Firmicutes|c__Bacilli|o__Lactobacillales|f__Lactobacillaceae|g__Lactobacillus|s__Lactobacillus_kefiranofaciens	2|1239|91061|186826|33958|1578|267818	Bacteria	Firmicutes	Bacilli	Lactobacillales	Lactobacillaceae	Lactobacillus	Lactobacillus_kefiranofaciens	0	0	0	0	0	0	0	0	0	0	0	0	0	0	0	0	0	0	0	0	0	0	0	0	0	0	0	0	0	0	0	0	0	0	0	0	0	0	0	0	0
k__Bacteria|p__Firmicutes|c__Bacilli|o__Lactobacillales|f__Lactobacillaceae|g__Lactobacillus|s__Lactobacillus_manihotivorans	2|1239|91061|186826|33958|1578|88233	Bacteria	Firmicutes	Bacilli	Lactobacillales	Lactobacillaceae	Lactobacillus	Lactobacillus_manihotivorans	0	0	0	0	0	0	0	0	0	0	0	0	0	0	0	0	0	0	0	0	0	0.02927	0	1.2791	0.08357	0.0063	0.68615	0.02633	0.00346	0.04788	0	0	0.00219	0.45905	0.29898	0	0.40329	0	0	0	0
k__Bacteria|p__Firmicutes|c__Bacilli|o__Lactobacillales|f__Lactobacillaceae|g__Lactobacillus|s__Lactobacillus_mucosae	2|1239|91061|186826|33958|1578|97478	Bacteria	Firmicutes	Bacilli	Lactobacillales	Lactobacillaceae	Lactobacillus	Lactobacillus_mucosae	0	0	0	0	0	0	0	0	0	0	0	0	0	0	0	0	0	0	0	0	0	0	0	0	0.08665	0	0.0235	0.08961	0	0	0.03539	0.11976	0	0	0.04638	0	0	0	0	0	0
k__Bacteria|p__Firmicutes|c__Bacilli|o__Lactobacillales|f__Lactobacillaceae|g__Lactobacillus|s__Lactobacillus_murinus	2|1239|91061|186826|33958|1578|1622	Bacteria	Firmicutes	Bacilli	Lactobacillales	Lactobacillaceae	Lactobacillus	Lactobacillus_murinus	0	0	0	0	0	0	0	0	0	0	0	0	0	0	0	0	0	0	0	0	0	0	0	0	0	0	0	0	0	0	0	0	0	0	0	0	0	0	0	0	0
k__Bacteria|p__Firmicutes|c__Bacilli|o__Lactobacillales|f__Lactobacillaceae|g__Lactobacillus|s__Lactobacillus_nasuensis	2|1239|91061|186826|33958|1578|944671	Bacteria	Firmicutes	Bacilli	Lactobacillales	Lactobacillaceae	Lactobacillus	Lactobacillus_nasuensis	0	0	0	0	0	0	0	0	0	0	0	0	0	0	0	0	0	0	0	0	0	0	0	0.00043	0	0	0	0	0	0	0	0	0	0	0	0	0	0	0	0	0
k__Bacteria|p__Firmicutes|c__Bacilli|o__Lactobacillales|f__Lactobacillaceae|g__Lactobacillus|s__Lactobacillus_odoratitofui	2|1239|91061|186826|33958|1578|480930	Bacteria	Firmicutes	Bacilli	Lactobacillales	Lactobacillaceae	Lactobacillus	Lactobacillus_odoratitofui	0	0	0	0	0	0	0	0	0	0	0	0	0	0	0	0	0	0	0	0	0	0	0	0.08432	0	0	0.16943	0	0	0	0	0	0	0	0	0	0.03014	0	0	0	0
k__Bacteria|p__Firmicutes|c__Bacilli|o__Lactobacillales|f__Lactobacillaceae|g__Lactobacillus|s__Lactobacillus_oryzae	2|1239|91061|186826|33958|1578|1202668	Bacteria	Firmicutes	Bacilli	Lactobacillales	Lactobacillaceae	Lactobacillus	Lactobacillus_oryzae	0	0	0	0	0	0	0	0	0	0	0	0	0	0	0	0	0	0	0	0	0	0	0	0.00596	0	0	0	0	0	0	0	0	0	0	0	0	0	0	0	0	0
k__Bacteria|p__Firmicutes|c__Bacilli|o__Lactobacillales|f__Lactobacillaceae|g__Lactobacillus|s__Lactobacillus_pantheris	2|1239|91061|186826|33958|1578|171523	Bacteria	Firmicutes	Bacilli	Lactobacillales	Lactobacillaceae	Lactobacillus	Lactobacillus_pantheris	0	0	0	0	0	0	0	0	0	0	0	0	0	0	0	0	0	0	0	0	0	0	0	0.03143	0	0	0	0	0	0	0	0	0	0	0	0	0	0	0	0	0
k__Bacteria|p__Firmicutes|c__Bacilli|o__Lactobacillales|f__Lactobacillaceae|g__Lactobacillus|s__Lactobacillus_parabuchneri	2|1239|91061|186826|33958|1578|152331	Bacteria	Firmicutes	Bacilli	Lactobacillales	Lactobacillaceae	Lactobacillus	Lactobacillus_parabuchneri	0	0	0	0	0	0	0	0	0	0	0	0	0	0	0	0	0	0	0	0	0	0	0	0.21385	0	0	0	0	0	0	0	0	0	0	0	0	0	0	0	0	0
k__Bacteria|p__Firmicutes|c__Bacilli|o__Lactobacillales|f__Lactobacillaceae|g__Lactobacillus|s__Lactobacillus_paralimentarius	2|1239|91061|186826|33958|1578|83526	Bacteria	Firmicutes	Bacilli	Lactobacillales	Lactobacillaceae	Lactobacillus	Lactobacillus_paralimentarius	0	0	0	0	0	0	0	0	0	0	0	0	0	0	0	0	0	0	0	0	0	0	0	0	0	0	0.0024	0	0	0	0	0	0	0	0	0	0	0	0	0	0
k__Bacteria|p__Firmicutes|c__Bacilli|o__Lactobacillales|f__Lactobacillaceae|g__Lactobacillus|s__Lactobacillus_paraplantarum	2|1239|91061|186826|33958|1578|60520	Bacteria	Firmicutes	Bacilli	Lactobacillales	Lactobacillaceae	Lactobacillus	Lactobacillus_paraplantarum	0	0	0	0	0	0	0	0	0	0	0	0	0	0	0	0	0	0	0	0	0	0	0	0.03019	0	0	0.03267	0.03723	0	0	0	0	0.00684	0	0.04803	0	0	0	0	0	0
[truncated: 1,054 more rows]
[truncated: 191 more columns]

## Sheet: Table S5
Table S5. Statistical data of the top 5 phyla based on relative abundance of skin samples from each timepoint.
[truncated: 32 more rows]

[truncated: 26 more sheets: Table S6, Table S7, Table S8, Table S9, Table S10, Table S11, Figure 1B, Figure 1C, Figure 2A, Figure 2B, Figure 2C, Figure 2D, Figure 3A, Figure 3B, Figure 3C, Figure 3D, Figure 3E, Figure 4A, Figure 4B, Figure 4C …]
